# Supplementary material for: Nuclear PI3P produced by the Beclin-1/Vps34 complex regulates DNA mismatch repair
Source: Nucleic Acids Res. 2026 Jul 14;54(13):gkag696. doi: 10.1093/nar/gkag696 (PMC13366062; doi:10.1093/nar/gkag696)
Supplement: gkag696_Supplemental_Files [file gkag696_supplemental_files.zip]

Archive with 2 entries (2 files):
- SUP Table 1.xlsx
- SUPP_260512_NAR_Clear-fixed.pdf
