# Supplementary material for: Nuclear PI3P produced by the Beclin-1/Vps34 complex regulates DNA mismatch repair
Source: Nucleic Acids Res. 2026 Jul 14;54(13):gkag696. doi: 10.1093/nar/gkag696 (PMC13366062; doi:10.1093/nar/gkag696)
Supplement: gkag696_Supplemental_Files [file gkag696_supplemental_files.zip › SUP Table 1.xlsx]

## Sheet: BCLN
	GENE	BAIT-BCLN	BCLN Relative INTENSITY	BAIT	BAIT Relative INTENSITY	BCLN/BAIT, with ε=5	LOG2 enrichment, bait-scaled	LOG2 (ABS)	Rank	ERCENTRANK	Cut-offs
	PARP1	BCLN	12559000000	CONTROL	10313	1.21719e+06	20.2151	20.2151	1	1	Tier 1 — Extreme
	RPL6	BCLN	10554000000	CONTROL	12605	836955	19.6748	19.6748	2	0.999	Tier 1 — Extreme
	RPL7	BCLN	13957000000	CONTROL	21020	663829	19.3405	19.3405	3	0.998	Tier 1 — Extreme
	MYH9	BCLN	21285000000	CONTROL	33576	633841	19.2738	19.2738	4	0.997	Tier 1 — Extreme
	RPL15	BCLN	5642300000	CONTROL	10588	532644	19.0228	19.0228	5	0.996	Tier 1 — Extreme
	RPL10A	BCLN	9164500000	CONTROL	17513	523148	18.9969	18.9969	6	0.995	Tier 1 — Extreme
	PLEC	BCLN	8715300000	CONTROL	18570	469195	18.8398	18.8398	7	0.994	Tier 1 — Extreme
	NPM1	BCLN	13075000000	CONTROL	29016	450536	18.7813	18.7813	8	0.993	Tier 1 — Extreme
	RPL7A	BCLN	10131000000	CONTROL	25595	395742	18.5942	18.5942	9	0.992	Tier 1 — Extreme
	RPLP2	BCLN	11916000000	CONTROL	37076	321351	18.2938	18.2938	10	0.991	Tier 1 — Extreme
	RPS11	BCLN	3234500000	CONTROL	10754	300632	18.1976	18.1976	11	0.99	Tier 1 — Extreme
	RPL13	BCLN	7394900000	CONTROL	25003	295701	18.1738	18.1738	12	0.99	Tier 1 — Extreme
	MYBBP1A	BCLN	3295500000	CONTROL	11145	295561	18.1731	18.1731	13	0.989	Tier 1 — Extreme
	RPL23A	BCLN	6032500000	CONTROL	21236	284003	18.1155	18.1155	14	0.988	Tier 1 — Extreme
	RPS19	BCLN	3955900000	CONTROL	14267	277179	18.0805	18.0805	15	0.987	Tier 1 — Extreme
	RPL5	BCLN	3268200000	CONTROL	12947	252332	17.945	17.945	16	0.986	Tier 1 — Extreme
	RPS9	BCLN	5717600000	CONTROL	22710	251710	17.9414	17.9414	17	0.985	Tier 1 — Extreme
	ACTC1	BCLN	4383000000	CONTROL	17495	250457	17.9342	17.9342	18	0.984	Tier 1 — Extreme
	RPS18	BCLN	5900300000	CONTROL	24137	244400	17.8989	17.8989	19	0.983	Tier 1 — Extreme
	RPL35	BCLN	3461900000	CONTROL	14615	236792	17.8533	17.8533	20	0.982	Tier 1 — Extreme
	RPS8	BCLN	4849600000	CONTROL	22790	212748	17.6988	17.6988	21	0.981	Tier 1 — Extreme
	RPLP0	BCLN	5590300000	CONTROL	28072	199106	17.6032	17.6032	22	0.98	Tier 1 — Extreme
	RPS2	BCLN	3823000000	CONTROL	19507	195931	17.58	17.58	23	0.98	Tier 1 — Extreme
	YBX1	BCLN	2493700000	CONTROL	12765	195278	17.5752	17.5752	24	0.979	Tier 1 — Extreme
	RPS13	BCLN	4922400000	CONTROL	25733	191250	17.5451	17.5451	25	0.978	Tier 1 — Extreme
	RPL14	BCLN	3243000000	CONTROL	17536	184881	17.4962	17.4962	26	0.977	Tier 1 — Extreme
	RPL21	BCLN	3306800000	CONTROL	18021	183446	17.485	17.485	27	0.976	Tier 1 — Extreme
	RPS23	BCLN	1872000000	CONTROL	10276	182083	17.4742	17.4742	28	0.975	Tier 1 — Extreme
	RPL12	BCLN	3446400000	CONTROL	19125	180157	17.4589	17.4589	29	0.974	Tier 1 — Extreme
	RPS7	BCLN	5046700000	CONTROL	28926	174439	17.4124	17.4124	30	0.973	Tier 1 — Extreme
	SFPQ	BCLN	3118800000	CONTROL	17980	173411	17.4038	17.4038	31	0.972	Tier 1 — Extreme
	RPL28	BCLN	1755300000	CONTROL	10647	164786	17.3302	17.3302	32	0.971	Tier 1 — Extreme
	RPS3	BCLN	5425400000	CONTROL	34026	159425	17.2825	17.2825	33	0.97	Tier 1 — Extreme
	RPL26	BCLN	2143100000	CONTROL	13695	156431	17.2552	17.2552	34	0.97	Tier 1 — Extreme
	RPS20	BCLN	3860700000	CONTROL	24956	154669	17.2388	17.2388	35	0.969	Tier 1 — Extreme
	MYH10	BCLN	1674600000	CONTROL	10951	152848	17.2217	17.2217	36	0.968	Tier 1 — Extreme
	RPS14	BCLN	4537600000	CONTROL	29754	152478	17.2182	17.2182	37	0.967	Tier 1 — Extreme
	RPS15A	BCLN	3587200000	CONTROL	23647	151666	17.2105	17.2105	38	0.966	Tier 1 — Extreme
	RPL18	BCLN	5725100000	CONTROL	38333	149332	17.1882	17.1882	39	0.965	Tier 1 — Extreme
	RPL4	BCLN	14972000000	CONTROL	106020	141212	17.1075	17.1075	40	0.964	Tier 1 — Extreme
	RPL35A	BCLN	1685000000	CONTROL	11937	141099	17.1063	17.1063	41	0.963	Tier 1 — Extreme
	RPL17	BCLN	4596900000	CONTROL	33439	137451	17.0686	17.0686	42	0.962	Tier 1 — Extreme
	SERBP1	BCLN	2743700000	CONTROL	20222	135645	17.0495	17.0495	43	0.961	Tier 1 — Extreme
	RPS17	BCLN	1397100000	CONTROL	10348	134946	17.042	17.042	44	0.961	Tier 1 — Extreme
	RPS16	BCLN	4568500000	CONTROL	36212	126142	16.9447	16.9447	45	0.96	Tier 1 — Extreme
	RPL3	BCLN	3570300000	CONTROL	28702	124370	16.9243	16.9243	46	0.959	Tier 1 — Extreme
	DHX9	BCLN	1342800000	CONTROL	10866	123521	16.9144	16.9144	47	0.958	Tier 1 — Extreme
	RPL11	BCLN	3549500000	CONTROL	29138	121796	16.8941	16.8941	48	0.957	Tier 1 — Extreme
	RPS6	BCLN	3725000000	CONTROL	30661	121470	16.8902	16.8902	49	0.956	Tier 1 — Extreme
	RPL13A	BCLN	4053000000	CONTROL	33681	120317	16.8765	16.8765	50	0.955	Tier 1 — Extreme
	MTDH	BCLN	1802100000	CONTROL	15186	118629	16.8561	16.8561	51	0.954	Tier 1 — Extreme
	RPL27A	BCLN	2143700000	CONTROL	18699	114612	16.8064	16.8064	52	0.953	Tier 1 — Extreme
	RPS15	BCLN	1520900000	CONTROL	13412	113356	16.7905	16.7905	53	0.952	Tier 1 — Extreme
	NONO	BCLN	1968100000	CONTROL	17397	113096	16.7872	16.7872	54	0.951	Tier 1 — Extreme
	RPL22	BCLN	3933200000	CONTROL	35761	109970	16.7468	16.7468	55	0.951	Tier 1 — Extreme
	FLNA	BCLN	3408700000	CONTROL	31053	109753	16.7439	16.7439	56	0.95	Tier 1 — Extreme
	RPL9	BCLN	3303200000	CONTROL	30250	109179	16.7363	16.7363	57	0.949	Tier 1 — Extreme
	G3BP1	BCLN	2847300000	CONTROL	26288	108291	16.7246	16.7246	58	0.948	Tier 1 — Extreme
	RPL24	BCLN	2610000000	CONTROL	24344	107191	16.7098	16.7098	59	0.947	Tier 1 — Extreme
	SPTBN1	BCLN	1412800000	CONTROL	13466	104877	16.6783	16.6783	60	0.946	Tier 1 — Extreme
	PTBP1	BCLN	1807400000	CONTROL	17599	102670	16.6477	16.6477	61	0.945	Tier 1 — Extreme
	ATAD3A	BCLN	1456900000	CONTROL	14378	101293	16.6282	16.6282	62	0.944	Tier 1 — Extreme
	RPS28	BCLN	1000400000	CONTROL	10365	96470.6	16.5578	16.5578	63	0.943	Tier 1 — Extreme
	RPL29	BCLN	3315900000	CONTROL	36093	91858.3	16.4871	16.4871	64	0.942	Tier 1 — Extreme
	ALYREF	BCLN	1103200000	CONTROL	12087	91233.9	16.4773	16.4773	65	0.941	Tier 1 — Extreme
	RPS10	BCLN	1819600000	CONTROL	21401	85004.2	16.3752	16.3752	66	0.941	Tier 1 — Extreme
	G3BP2	BCLN	1803700000	CONTROL	21970	82079.6	16.3247	16.3247	67	0.94	Tier 1 — Extreme
	MYL6	BCLN	1838700000	CONTROL	22898	80282.1	16.2928	16.2928	68	0.939	Tier 1 — Extreme
	SSRP1	BCLN	1943300000	CONTROL	24334	79843.1	16.2849	16.2849	69	0.938	Tier 1 — Extreme
	RRBP1	BCLN	2150400000	CONTROL	27353	78602.2	16.2623	16.2623	70	0.937	Tier 1 — Extreme
	TPM3	BCLN	1737400000	CONTROL	22796	76198.4	16.2175	16.2175	71	0.936	Tier 1 — Extreme
	HNRNPF	BCLN	908280000	CONTROL	12370	73396.4	16.1634	16.1634	72	0.935	Tier 1 — Extreme
	RPL10	BCLN	2586500000	CONTROL	35305	73251.2	16.1606	16.1606	73	0.934	Tier 1 — Extreme
	SUPT16H	BCLN	2450000000	CONTROL	33962	72128.8	16.1383	16.1383	74	0.933	Tier 1 — Extreme
	EIF2S3	BCLN	1292400000	CONTROL	17994	71804	16.1318	16.1318	75	0.932	Tier 1 — Extreme
	RPL36	BCLN	2017800000	CONTROL	28768	70128.2	16.0977	16.0977	76	0.932	Tier 1 — Extreme
	ILF2	BCLN	1112100000	CONTROL	15994	69510.6	16.0849	16.0849	77	0.931	Tier 1 — Extreme
	DDX5	BCLN	2686900000	CONTROL	39036	68822.5	16.0706	16.0706	78	0.93	Tier 1 — Extreme
	RPS26	BCLN	1474900000	CONTROL	21727	67867.7	16.0504	16.0504	79	0.929	Tier 1 — Extreme
	RPS12	BCLN	1824800000	CONTROL	27070	67398	16.0404	16.0404	80	0.928	Tier 1 — Extreme
	SRP72	BCLN	684790000	CONTROL	10777	63512.3	15.9547	15.9547	81	0.927	Tier 1 — Extreme
	YBX3	BCLN	1567800000	CONTROL	24825	63141.4	15.9463	15.9463	82	0.926	Tier 1 — Extreme
	RPL34	BCLN	1780400000	CONTROL	29380	60588.7	15.8868	15.8868	83	0.925	Tier 1 — Extreme
	IQGAP1	BCLN	1688100000	CONTROL	27959	60366.9	15.8815	15.8815	84	0.924	Tier 1 — Extreme
	HNRNPK	BCLN	955190000	CONTROL	15931	59939.1	15.8712	15.8712	85	0.923	Tier 1 — Extreme
	PABPC4	BCLN	772490000	CONTROL	13155	58699.8	15.8411	15.8411	86	0.922	Tier 1 — Extreme
	KRT18	BCLN	2087500000	CONTROL	35895	58147.6	15.8274	15.8274	87	0.922	Tier 1 — Extreme
	KRT8	BCLN	1585800000	CONTROL	28100	56424.1	15.784	15.784	88	0.921	Tier 1 — Extreme
	RFC1	BCLN	738520000	CONTROL	13167	56067.4	15.7749	15.7749	89	0.92	Tier 1 — Extreme
	EIF5B	BCLN	1973700000	CONTROL	36552	53989.7	15.7204	15.7204	90	0.919	Tier 1 — Extreme
	FXR1	BCLN	1003000000	CONTROL	18585	53953.7	15.7194	15.7194	91	0.918	Tier 1 — Extreme
	ABCF1	BCLN	1277700000	CONTROL	23712	53872.7	15.7173	15.7173	92	0.917	Tier 1 — Extreme
	DHX30	BCLN	1013700000	CONTROL	18879	53680.4	15.7121	15.7121	93	0.916	Tier 1 — Extreme
	LIMCH1	BCLN	1337800000	CONTROL	25069	53354.1	15.7033	15.7033	94	0.915	Tier 1 — Extreme
	PABPC1	BCLN	4332400000	CONTROL	81933	52874.1	15.6903	15.6903	95	0.914	Tier 1 — Extreme
	ILF3	BCLN	1944000000	CONTROL	37381	51998.1	15.6662	15.6662	96	0.913	Tier 1 — Extreme
	ATXN2L	BCLN	1269500000	CONTROL	24687	51413.4	15.6499	15.6499	97	0.912	Tier 1 — Extreme
	GNL3	BCLN	952690000	CONTROL	18575	51275	15.646	15.646	98	0.912	Tier 1 — Extreme
	LIG3	BCLN	1105600000	CONTROL	21723	50883.7	15.6349	15.6349	99	0.911	Tier 1 — Extreme
	NUFIP2	BCLN	767780000	CONTROL	15210	50462	15.6229	15.6229	100	0.91	Tier 1 — Extreme
	ASPH	BCLN	1046700000	CONTROL	21133	49517.5	15.5956	15.5956	101	0.909	Tier 1 — Extreme
	DBN1	BCLN	1326100000	CONTROL	27183	48775.2	15.5739	15.5739	102	0.908	Tier 1 — Extreme
	UBTF	BCLN	649660000	CONTROL	13370	48572.7	15.5679	15.5679	103	0.907	Tier 1 — Extreme
	MYL12A	BCLN	1809300000	CONTROL	37354	48430.1	15.5636	15.5636	104	0.906	Tier 1 — Extreme
	HIST1H1B	BCLN	1327900000	CONTROL	28278	46950.5	15.5189	15.5189	105	0.905	Tier 1 — Extreme
	RPSA	BCLN	808250000	CONTROL	17724	45589.1	15.4764	15.4764	106	0.904	Tier 1 — Extreme
	ABCF2	BCLN	746780000	CONTROL	17828	41876.3	15.3538	15.3538	107	0.903	Tier 1 — Extreme
	RPS5	BCLN	1506700000	CONTROL	36409	41376.9	15.3365	15.3365	108	0.902	Tier 1 — Extreme
	PRRC2A	BCLN	662210000	CONTROL	16042	41266.9	15.3327	15.3327	109	0.902	Tier 1 — Extreme
	RPS27	BCLN	645840000	CONTROL	16329	39539.6	15.271	15.271	110	0.901	Tier 1 — Extreme
	RFC2	BCLN	523540000	CONTROL	13494	38783.6	15.2432	15.2432	111	0.9	Tier 1 — Extreme
	RPLP1	BCLN	628880000	CONTROL	16357	38435.4	15.2301	15.2301	112	0.899	Tier 1 — Extreme
	DDX17	BCLN	1356300000	CONTROL	35325	38389.5	15.2284	15.2284	113	0.898	Tier 1 — Extreme
	PPP1R12A	BCLN	598730000	CONTROL	15664	38211.1	15.2217	15.2217	114	0.897	Tier 1 — Extreme
	LRRC59	BCLN	696230000	CONTROL	18938	36753.9	15.1656	15.1656	115	0.896	Tier 1 — Extreme
	FSCN1	BCLN	902070000	CONTROL	24730	36469.4	15.1544	15.1544	116	0.895	Tier 1 — Extreme
	CKAP4	BCLN	1077400000	CONTROL	29651	36329.9	15.1489	15.1489	117	0.894	Tier 1 — Extreme
	SRP14	BCLN	909620000	CONTROL	25068	36278.9	15.1468	15.1468	118	0.893	Tier 1 — Extreme
	H1FX	BCLN	574650000	CONTROL	15911	36105.2	15.1399	15.1399	119	0.893	Tier 1 — Extreme
	RPS24	BCLN	1363800000	CONTROL	38542	35380.2	15.1107	15.1107	120	0.892	Tier 1 — Extreme
	HIST1H1C	BCLN	613840000	CONTROL	17417	35233.6	15.1047	15.1047	121	0.891	Tier 1 — Extreme
	EBNA1BP2	BCLN	799150000	CONTROL	22953	34809.2	15.0872	15.0872	122	0.89	Tier 1 — Extreme
	IMMT	BCLN	545420000	CONTROL	16089	33889.6	15.0486	15.0486	123	0.889	Tier 1 — Extreme
	RPL32	BCLN	580410000	CONTROL	17132	33868.8	15.0477	15.0477	124	0.888	Tier 1 — Extreme
	FUS	BCLN	1000100000	CONTROL	29547	33842	15.0465	15.0465	125	0.887	Tier 1 — Extreme
	SND1	BCLN	1160300000	CONTROL	34537	33591	15.0358	15.0358	126	0.886	Tier 1 — Extreme
	DNAJA1	BCLN	353830000	CONTROL	10650	33207.9	15.0192	15.0192	127	0.885	Tier 1 — Extreme
	RPL18A	BCLN	990450000	CONTROL	29862	33162	15.0172	15.0172	128	0.884	Tier 1 — Extreme
	EPRS	BCLN	754810000	CONTROL	23035	32760.9	14.9997	14.9997	129	0.883	Tier 1 — Extreme
	MYO18A	BCLN	794280000	CONTROL	24498	32415.6	14.9844	14.9844	130	0.883	Tier 1 — Extreme
	TJP1	BCLN	695320000	CONTROL	22827	30453.7	14.8943	14.8943	131	0.882	Tier 1 — Extreme
	U2AF2	BCLN	350070000	CONTROL	11512	30395.9	14.8916	14.8916	132	0.881	Tier 1 — Extreme
	HMGA1	BCLN	961240000	CONTROL	32858	29249.9	14.8361	14.8361	133	0.88	Tier 1 — Extreme
	CLTC	BCLN	486190000	CONTROL	16709	29088.8	14.8282	14.8282	134	0.879	Tier 1 — Extreme
	SRSF1	BCLN	434470000	CONTROL	15301	28385.6	14.7929	14.7929	135	0.878	Tier 1 — Extreme
	UBAP2L	BCLN	643290000	CONTROL	23019	27940	14.77	14.77	136	0.877	Tier 1 — Extreme
	EIF4G1	BCLN	520160000	CONTROL	19435	26757.2	14.7076	14.7076	137	0.876	Tier 1 — Extreme
	ZC3HAV1	BCLN	917590000	CONTROL	34401	26669.5	14.7029	14.7029	138	0.875	Tier 1 — Extreme
	SRSF5	BCLN	583610000	CONTROL	22109	26391	14.6878	14.6878	139	0.874	Tier 1 — Extreme
	RFC3	BCLN	655830000	CONTROL	25265	25952.9	14.6636	14.6636	140	0.873	Tier 1 — Extreme
	GPATCH4	BCLN	341560000	CONTROL	13301	25669.6	14.6478	14.6478	141	0.873	Tier 1 — Extreme
	SLC25A5	BCLN	872460000	CONTROL	34151	25543.4	14.6407	14.6407	142	0.872	Tier 1 — Extreme
	TBL2	BCLN	559790000	CONTROL	22154	25262.4	14.6247	14.6247	143	0.871	Tier 1 — Extreme
	RPL30	BCLN	695370000	CONTROL	27538	25246.7	14.6238	14.6238	144	0.87	Tier 1 — Extreme
	HNRNPU	BCLN	802450000	CONTROL	34054	23560.6	14.5241	14.5241	145	0.869	Tier 1 — Extreme
	SRSF3	BCLN	764350000	CONTROL	34154	22376.2	14.4497	14.4497	146	0.868	Tier 1 — Extreme
	RPL27	BCLN	8421100000	CONTROL	377960	22280.1	14.4435	14.4435	147	0.867	Tier 1 — Extreme
	PRPF19	BCLN	699620000	CONTROL	31721	22051.9	14.4286	14.4286	148	0.866	Tier 1 — Extreme
	RFC4	BCLN	526870000	CONTROL	24027	21923.7	14.4202	14.4202	149	0.865	Tier 1 — Extreme
	RPL36AL	BCLN	674640000	CONTROL	31216	21608.5	14.3993	14.3993	150	0.864	Tier 1 — Extreme
	GTPBP4	BCLN	644590000	CONTROL	29959	21512.1	14.3929	14.3929	151	0.864	Tier 1 — Extreme
	HNRNPA1	BCLN	2748300000	CONTROL	128880	21323.7	14.3802	14.3802	152	0.863	Tier 1 — Extreme
	EIF2S2	BCLN	743700000	CONTROL	35538	20924	14.3529	14.3529	153	0.862	Tier 1 — Extreme
	HNRNPM	BCLN	487150000	CONTROL	23533	20696.3	14.3371	14.3371	154	0.861	Tier 1 — Extreme
	ABCD3	BCLN	434880000	CONTROL	21242	20467.8	14.3211	14.3211	155	0.86	Tier 1 — Extreme
	EIF2S1	BCLN	630870000	CONTROL	31797	19837.4	14.2759	14.2759	156	0.859	Tier 1 — Extreme
	DDX3X	BCLN	680510000	CONTROL	34413	19771.9	14.2712	14.2712	157	0.858	Tier 1 — Extreme
	IGF2BP1	BCLN	568100000	CONTROL	28985	19596.4	14.2583	14.2583	158	0.857	Tier 1 — Extreme
	RPS3A	BCLN	5342400000	CONTROL	273320	19546	14.2546	14.2546	159	0.856	Tier 1 — Extreme
	LARP1	BCLN	400130000	CONTROL	20591	19427.6	14.2458	14.2458	160	0.855	Tier 1 — Extreme
	TJP2	BCLN	658560000	CONTROL	34476	19099.2	14.2212	14.2212	161	0.854	Tier 1 — Extreme
	CAPZA1	BCLN	276230000	CONTROL	14556	18970.5	14.2115	14.2115	162	0.854	Tier 1 — Extreme
	RFC5	BCLN	456550000	CONTROL	24098	18941.6	14.2093	14.2093	163	0.853	Tier 1 — Extreme
	BRIX1	BCLN	729080000	CONTROL	39625	18397.2	14.1672	14.1672	164	0.852	Tier 1 — Extreme
	EXOSC6	BCLN	186240000	CONTROL	10133	18370.5	14.1651	14.1651	165	0.851	Tier 1 — Extreme
	LBR	BCLN	264840000	CONTROL	14612	18118.6	14.1452	14.1452	166	0.85	Tier 1 — Extreme
	FLNB	BCLN	224640000	CONTROL	12853	17470.8	14.0927	14.0927	167	0.849	Tier 1 — Extreme
	EWSR1	BCLN	502650000	CONTROL	28882	17400.6	14.0868	14.0868	168	0.848	Tier 1 — Extreme
	NCL	BCLN	16455000000	CONTROL	948830	17342.3	14.082	14.082	169	0.847	Tier 1 — Extreme
	RPS29	BCLN	398140000	CONTROL	22991	17313.4	14.0796	14.0796	170	0.846	Tier 1 — Extreme
	SRP68	BCLN	658260000	CONTROL	38211	17224.7	14.0722	14.0722	171	0.845	Tier 1 — Extreme
	TSR1	BCLN	464260000	CONTROL	27150	17096.7	14.0614	14.0614	172	0.844	Tier 1 — Extreme
	ATAD3B	BCLN	276620000	CONTROL	16249	17018.6	14.0548	14.0548	173	0.844	Tier 1 — Extreme
	PRPF4	BCLN	461040000	CONTROL	27397	16825	14.0383	14.0383	174	0.843	Tier 1 — Extreme
	CALD1	BCLN	294580000	CONTROL	17624	16710	14.0284	14.0284	175	0.842	Tier 1 — Extreme
	U2AF1	BCLN	257120000	CONTROL	15570	16508.5	14.0109	14.0109	176	0.841	Tier 1 — Extreme
	LMO7	BCLN	430570000	CONTROL	26175	16446.5	14.0055	14.0055	177	0.84	Tier 1 — Extreme
	LARP4	BCLN	419300000	CONTROL	25794	16252.6	13.9884	13.9884	178	0.839	Tier 1 — Extreme
	XRCC1	BCLN	486790000	CONTROL	30058	16192.3	13.983	13.983	179	0.838	Tier 1 — Extreme
	SSR1	BCLN	262300000	CONTROL	16319	16068.4	13.9719	13.9719	180	0.837	Tier 1 — Extreme
	MRTO4	BCLN	233300000	CONTROL	14670	15897.8	13.9565	13.9565	181	0.836	Tier 1 — Extreme
	TFAM	BCLN	486700000	CONTROL	30743	15828.7	13.9503	13.9503	182	0.835	Tier 1 — Extreme
	HIST2H2AA3	BCLN	4528900000	CONTROL	291100	15557.6	13.9253	13.9253	183	0.834	Tier 1 — Extreme
	KTN1	BCLN	500250000	CONTROL	32178	15543.9	13.9241	13.9241	184	0.834	Tier 1 — Extreme
	INF2	BCLN	199490000	CONTROL	12933	15418.9	13.9124	13.9124	185	0.833	Tier 1 — Extreme
	LRRFIP2	BCLN	225960000	CONTROL	14816	15245.9	13.8961	13.8961	186	0.832	Tier 1 — Extreme
	GRWD1	BCLN	330420000	CONTROL	21898	15085.6	13.8809	13.8809	187	0.831	Tier 1 — Extreme
	UBAP2	BCLN	349980000	CONTROL	23321	15003.9	13.873	13.873	188	0.83	Tier 1 — Extreme
	PA2G4	BCLN	497980000	CONTROL	33497	14864.2	13.8596	13.8596	189	0.829	Tier 1 — Extreme
	MGST3	BCLN	401940000	CONTROL	27181	14784.8	13.8518	13.8518	190	0.828	Tier 1 — Extreme
	DNAJA3	BCLN	314560000	CONTROL	21299	14765.3	13.8499	13.8499	191	0.827	Tier 1 — Extreme
	EXOSC4	BCLN	155160000	CONTROL	10507	14760.3	13.8494	13.8494	192	0.826	Tier 1 — Extreme
	FXR2	BCLN	352310000	CONTROL	23880	14750.3	13.8485	13.8485	193	0.825	Tier 1 — Extreme
	RPL37A	BCLN	329770000	CONTROL	22387	14727.1	13.8462	13.8462	194	0.825	Tier 1 — Extreme
	TMOD3	BCLN	257290000	CONTROL	17496	14701.4	13.8437	13.8437	195	0.824	Tier 1 — Extreme
	HNRNPL	BCLN	192830000	CONTROL	13222	14578.5	13.8316	13.8316	196	0.823	Tier 1 — Extreme
	MYL3	BCLN	159370000	CONTROL	11116	14330.5	13.8068	13.8068	197	0.822	Tier 1 — Extreme
	NUSAP1	BCLN	169160000	CONTROL	11914	14192.5	13.7928	13.7928	198	0.821	Tier 1 — Extreme
	PEX14	BCLN	189170000	CONTROL	13488	14019.9	13.7752	13.7752	199	0.82	Tier 1 — Extreme
	HIST1H1E	BCLN	3905900000	CONTROL	282450	13828.4	13.7553	13.7553	200	0.819	Tier 1 — Extreme
	CCDC124	BCLN	300260000	CONTROL	21973	13661.8	13.7379	13.7379	201	0.818	Tier 1 — Extreme
	YTHDF2	BCLN	430860000	CONTROL	31827	13535.4	13.7245	13.7245	202	0.817	Tier 1 — Extreme
	SLC25A13	BCLN	540860000	CONTROL	39959	13533.7	13.7243	13.7243	203	0.816	Tier 1 — Extreme
	MYO1C	BCLN	313450000	CONTROL	23165	13528.3	13.7237	13.7237	204	0.815	Tier 1 — Extreme
	DDX6	BCLN	405360000	CONTROL	30177	13430.5	13.7132	13.7132	205	0.815	Tier 1 — Extreme
	RBM14	BCLN	460350000	CONTROL	34315	13413.5	13.7114	13.7114	206	0.814	Tier 1 — Extreme
	SNRPD1	BCLN	379330000	CONTROL	28298	13402.5	13.7102	13.7102	207	0.813	Tier 1 — Extreme
	SLC25A1	BCLN	491720000	CONTROL	36979	13295.5	13.6986	13.6986	208	0.812	Tier 1 — Extreme
	UPF1	BCLN	482720000	CONTROL	36910	13076.5	13.6747	13.6747	209	0.811	Tier 1 — Extreme
	RPL8	BCLN	7227200000	CONTROL	553660	13053.4	13.6721	13.6721	210	0.81	Tier 1 — Extreme
	DNAJC13	BCLN	268070000	CONTROL	20553	13039.7	13.6706	13.6706	211	0.809	Tier 1 — Extreme
	NAT10	BCLN	149020000	CONTROL	11503	12949.3	13.6606	13.6606	212	0.808	Tier 1 — Extreme
	DARS	BCLN	256610000	CONTROL	19886	12900.8	13.6552	13.6552	213	0.807	Tier 1 — Extreme
	HNRNPD	BCLN	242700000	CONTROL	19066	12726.1	13.6355	13.6355	214	0.806	Tier 1 — Extreme
	POP1	BCLN	478690000	CONTROL	39121	12234.6	13.5787	13.5787	215	0.805	Tier 1 — Extreme
	MYH14	BCLN	403580000	CONTROL	33132	12179.1	13.5721	13.5721	216	0.805	Tier 1 — Extreme
	SYNCRIP	BCLN	345120000	CONTROL	28422	12140.6	13.5675	13.5675	217	0.804	Tier 1 — Extreme
	MATR3	BCLN	478260000	CONTROL	39493	12108.5	13.5637	13.5637	218	0.803	Tier 1 — Extreme
	IGF2BP3	BCLN	406160000	CONTROL	33713	12045.8	13.5562	13.5562	219	0.802	Tier 1 — Extreme
	HNRNPA3	BCLN	399780000	CONTROL	34037	11743.7	13.5196	13.5196	220	0.801	Tier 1 — Extreme
	PGAM5	BCLN	1441500000	CONTROL	123030	11716.2	13.5162	13.5162	221	0.8	Tier 1 — Extreme
	USP10	BCLN	336170000	CONTROL	28820	11662.4	13.5096	13.5096	222	0.799	Tier 1 — Extreme
	EXOSC10	BCLN	250850000	CONTROL	21785	11512.2	13.4909	13.4909	223	0.798	Tier 1 — Extreme
	DECR1	BCLN	265210000	CONTROL	23264	11397.6	13.4764	13.4764	224	0.797	Tier 1 — Extreme
	C7orf50	BCLN	396900000	CONTROL	35207	11271.7	13.4604	13.4604	225	0.796	Tier 1 — Extreme
	NOP16	BCLN	337090000	CONTROL	30306	11121	13.441	13.441	226	0.796	Tier 1 — Extreme
	RPL31	BCLN	3981700000	CONTROL	361000	11029.5	13.4291	13.4291	227	0.795	Tier 1 — Extreme
	SRSF7	BCLN	163420000	CONTROL	15071	10839.7	13.404	13.404	228	0.794	Tier 1 — Extreme
	UTP20	BCLN	274640000	CONTROL	25728	10672.7	13.3816	13.3816	229	0.793	Tier 1 — Extreme
	TPM2	BCLN	146360000	CONTROL	13811	10593.5	13.3709	13.3709	230	0.792	Tier 1 — Extreme
	PRRC2C	BCLN	1635500000	CONTROL	156350	10460.2	13.3526	13.3526	231	0.791	Tier 1 — Extreme
	PRPF3	BCLN	302540000	CONTROL	29025	10421.6	13.3473	13.3473	232	0.79	Tier 1 — Extreme
	RBMX	BCLN	201770000	CONTROL	19471	10359.9	13.3387	13.3387	233	0.789	Tier 1 — Extreme
	RTCB	BCLN	237710000	CONTROL	23629	10058	13.2961	13.2961	234	0.788	Tier 1 — Extreme
	XRN2	BCLN	226290000	CONTROL	22763	9938.95	13.2789	13.2789	235	0.787	Tier 1 — Extreme
	HIST1H2BB	BCLN	156780000	CONTROL	15826	9903.35	13.2737	13.2737	236	0.786	Tier 1 — Extreme
	RRP1B	BCLN	119500000	CONTROL	12186	9802.31	13.2589	13.2589	237	0.786	Tier 1 — Extreme
	SKIV2L2	BCLN	160910000	CONTROL	16423	9794.86	13.2578	13.2578	238	0.785	Tier 1 — Extreme
	AIMP1	BCLN	230830000	CONTROL	23857	9673.54	13.2398	13.2398	239	0.784	Tier 1 — Extreme
	MYO1E	BCLN	332980000	CONTROL	34700	9594.58	13.228	13.228	240	0.783	Tier 1 — Extreme
	STAU2	BCLN	204790000	CONTROL	21342	9593.39	13.2278	13.2278	241	0.782	Tier 1 — Extreme
	HS2ST1	BCLN	184960000	CONTROL	19293	9584.41	13.2265	13.2265	242	0.781	Tier 1 — Extreme
	TPM4	BCLN	252160000	CONTROL	26461	9527.7	13.2179	13.2179	243	0.78	Tier 1 — Extreme
	KARS	BCLN	312400000	CONTROL	32856	9506.71	13.2147	13.2147	244	0.779	Tier 1 — Extreme
	RBM27	BCLN	234530000	CONTROL	24815	9449.23	13.206	13.206	245	0.778	Tier 1 — Extreme
	NKRF	BCLN	372310000	CONTROL	39874	9335.99	13.1886	13.1886	246	0.777	Tier 1 — Extreme
	DDX47	BCLN	300790000	CONTROL	32695	9198.47	13.1672	13.1672	247	0.776	Tier 1 — Extreme
	ACTG1	BCLN	82895000000	CONTROL	9060700	9148.85	13.1594	13.1594	248	0.776	Tier 1 — Extreme
	RPL23	BCLN	1605100000	CONTROL	176130	9112.9	13.1537	13.1537	249	0.775	Tier 1 — Extreme
	TECR	BCLN	198660000	CONTROL	21845	9091.99	13.1504	13.1504	250	0.774	Tier 1 — Extreme
	SRSF2	BCLN	184970000	CONTROL	20494	9023.37	13.1395	13.1395	251	0.773	Tier 1 — Extreme
	SNRPD2	BCLN	209430000	CONTROL	23423	8939.3	13.1259	13.1259	252	0.772	Tier 1 — Extreme
	LYAR	BCLN	239270000	CONTROL	26777	8933.99	13.1251	13.1251	253	0.771	Tier 1 — Extreme
	GTF2F2	BCLN	104240000	CONTROL	11676	8923.89	13.1235	13.1235	254	0.77	Tier 1 — Extreme
	EIF3E	BCLN	98809000	CONTROL	11101	8896.9	13.1191	13.1191	255	0.769	Tier 1 — Extreme
	EXOSC2	BCLN	96477000	CONTROL	10886	8858.42	13.1128	13.1128	256	0.768	Tier 1 — Extreme
	ELAVL1	BCLN	224910000	CONTROL	25457	8833.16	13.1087	13.1087	257	0.767	Tier 1 — Extreme
	EIF3A	BCLN	152450000	CONTROL	17513	8702.48	13.0872	13.0872	258	0.766	Tier 1 — Extreme
	PCBP2	BCLN	315330000	CONTROL	36247	8698.28	13.0865	13.0865	259	0.766	Tier 1 — Extreme
	HSPD1	BCLN	150290000	CONTROL	17323	8673.25	13.0824	13.0824	260	0.765	Tier 1 — Extreme
	IARS	BCLN	209400000	CONTROL	24147	8670.09	13.0818	13.0818	261	0.764	Tier 1 — Extreme
	C11orf98	BCLN	120510000	CONTROL	14028	8587.62	13.068	13.068	262	0.763	Tier 1 — Extreme
	DDX56	BCLN	134550000	CONTROL	15900	8459.6	13.0464	13.0464	263	0.762	Tier 1 — Extreme
	CDC5L	BCLN	294760000	CONTROL	35340	8339.51	13.0257	13.0257	264	0.761	Tier 1 — Extreme
	PRC1	BCLN	90676000	CONTROL	10929	8293.03	13.0177	13.0177	265	0.76	Tier 1 — Extreme
	PSIP1	BCLN	317810000	CONTROL	38877	8173.71	12.9968	12.9968	266	0.759	Tier 1 — Extreme
	HIST1H4A	BCLN	5457300000	CONTROL	671990	8121.04	12.9874	12.9874	267	0.758	Tier 1 — Extreme
	MOV10	BCLN	86796000	CONTROL	11010	7879.8	12.9439	12.9439	268	0.757	Tier 1 — Extreme
	RRP12	BCLN	215070000	CONTROL	27363	7858.45	12.94	12.94	269	0.757	Tier 1 — Extreme
	FAM120A	BCLN	95909000	CONTROL	12201	7857.53	12.9399	12.9399	270	0.756	Tier 1 — Extreme
	EEF1G	BCLN	195130000	CONTROL	25402	7680.17	12.9069	12.9069	271	0.755	Tier 1 — Extreme
	SSR4	BCLN	135170000	CONTROL	17611	7673.14	12.9056	12.9056	272	0.754	Tier 1 — Extreme
	TUBB	BCLN	290750000	CONTROL	38380	7574.57	12.8869	12.8869	273	0.753	Tier 1 — Extreme
	SLC25A6	BCLN	2905000000	CONTROL	394260	7368.14	12.8471	12.8471	274	0.752	Tier 1 — Extreme
	RCC2	BCLN	96836000	CONTROL	13176	7346.64	12.8429	12.8429	275	0.751	Tier 1 — Extreme
	RSBN1	BCLN	107650000	CONTROL	14678	7331.61	12.8399	12.8399	276	0.75	Tier 1 — Extreme
	DNAJB12	BCLN	73251000	CONTROL	10079	7264.08	12.8266	12.8266	277	0.749	Tier 1 — Extreme
	RPL19	BCLN	3877000000	CONTROL	541880	7154.65	12.8047	12.8047	278	0.748	Tier 1 — Extreme
	HNRNPDL	BCLN	72146000	CONTROL	10089	7147.41	12.8032	12.8032	279	0.747	Tier 1 — Extreme
	RPL22L1	BCLN	231080000	CONTROL	32655	7075.32	12.7886	12.7886	280	0.747	Tier 1 — Extreme
	PPP1R18	BCLN	177600000	CONTROL	25201	7045.94	12.7826	12.7826	281	0.746	Tier 1 — Extreme
	DHX15	BCLN	126490000	CONTROL	18351	6890.94	12.7505	12.7505	282	0.745	Tier 1 — Extreme
	PNKP	BCLN	85979000	CONTROL	12540	6853.65	12.7427	12.7427	283	0.744	Tier 1 — Extreme
	PPP1CA	BCLN	163490000	CONTROL	23877	6845.74	12.741	12.741	284	0.743	Tier 1 — Extreme
	HSPA1A	BCLN	104060000	CONTROL	15202	6842.9	12.7404	12.7404	285	0.742	Tier 1 — Extreme
	HNRNPC	BCLN	142910000	CONTROL	20915	6831.26	12.7379	12.7379	286	0.741	Tier 1 — Extreme
	FTSJ3	BCLN	203860000	CONTROL	30137	6763.32	12.7235	12.7235	287	0.74	Tier 1 — Extreme
	HACD3	BCLN	236720000	CONTROL	35321	6701.01	12.7102	12.7102	288	0.739	Tier 1 — Extreme
	AP2B1	BCLN	68973000	CONTROL	10324	6677.61	12.7051	12.7051	289	0.738	Tier 1 — Extreme
	EMG1	BCLN	118160000	CONTROL	17734	6661.03	12.7015	12.7015	290	0.737	Tier 1 — Extreme
	MYL6B	BCLN	1243600000	CONTROL	188700	6590.18	12.6861	12.6861	291	0.737	Tier 1 — Extreme
	CTTN	BCLN	231410000	CONTROL	35158	6581.07	12.6841	12.6841	292	0.736	Tier 1 — Extreme
	DDX23	BCLN	82004000	CONTROL	12461	6578.21	12.6835	12.6835	293	0.735	Tier 1 — Extreme
	MOGS	BCLN	71699000	CONTROL	10911	6568.25	12.6813	12.6813	294	0.734	Tier 1 — Extreme
	ARHGEF2	BCLN	65933000	CONTROL	10075	6540.97	12.6753	12.6753	295	0.733	Tier 1 — Extreme
	DDX1	BCLN	185260000	CONTROL	28490	6501.49	12.6666	12.6666	296	0.732	Tier 1 — Extreme
	KHDRBS1	BCLN	212290000	CONTROL	32714	6488.28	12.6636	12.6636	297	0.731	Tier 1 — Extreme
	DDX24	BCLN	70973000	CONTROL	10985	6457.96	12.6569	12.6569	298	0.73	Tier 1 — Extreme
	APTX	BCLN	75862000	CONTROL	11798	6427.35	12.65	12.65	299	0.729	Tier 1 — Extreme
	DDX21	BCLN	246500000	CONTROL	38356	6425.8	12.6497	12.6497	300	0.728	Tier 1 — Extreme
	BAG2	BCLN	113190000	CONTROL	17696	6394.55	12.6426	12.6426	301	0.728	Tier 1 — Extreme
	UQCRC2	BCLN	226310000	CONTROL	35534	6367.93	12.6366	12.6366	302	0.727	Tier 1 — Extreme
	CYC1	BCLN	150270000	CONTROL	23594	6367.64	12.6365	12.6365	303	0.726	Tier 1 — Extreme
	RARS	BCLN	225480000	CONTROL	35715	6312.43	12.624	12.624	304	0.725	Tier 1 — Extreme
	WIBG	BCLN	229520000	CONTROL	36871	6224.1	12.6037	12.6037	305	0.724	Tier 1 — Extreme
	ARPC3	BCLN	70707000	CONTROL	11356	6223.66	12.6035	12.6035	306	0.723	Tier 1 — Extreme
	SNRPB	BCLN	129990000	CONTROL	20971	6197.08	12.5974	12.5974	307	0.722	Tier 1 — Extreme
	EXOSC3	BCLN	117710000	CONTROL	19005	6192	12.5962	12.5962	308	0.721	Tier 1 — Extreme
	RPN1	BCLN	170740000	CONTROL	27965	6104.4	12.5756	12.5756	309	0.72	Tier 1 — Extreme
	XRCC6	BCLN	218300000	CONTROL	35987	6065.24	12.5663	12.5663	310	0.719	Tier 1 — Extreme
	CLASP1	BCLN	224830000	CONTROL	38281	5872.38	12.5197	12.5197	311	0.718	Tier 1 — Extreme
	TMCO1	BCLN	226440000	CONTROL	38670	5854.95	12.5154	12.5154	312	0.718	Tier 1 — Extreme
	KRT7	BCLN	215290000	CONTROL	36787	5851.54	12.5146	12.5146	313	0.717	Tier 1 — Extreme
	RBM10	BCLN	60344000	CONTROL	10317	5846.15	12.5133	12.5133	314	0.716	Tier 1 — Extreme
	DDRGK1	BCLN	69108000	CONTROL	11824	5842.25	12.5123	12.5123	315	0.715	Tier 1 — Extreme
	RBM3	BCLN	227520000	CONTROL	38991	5834.44	12.5104	12.5104	316	0.714	Tier 1 — Extreme
	CKAP5	BCLN	63068000	CONTROL	10859	5805.23	12.5031	12.5031	317	0.713	Tier 1 — Extreme
	AFAP1	BCLN	191760000	CONTROL	33315	5755.1	12.4906	12.4906	318	0.712	Tier 1 — Extreme
	NOP2	BCLN	193860000	CONTROL	33821	5731.09	12.4846	12.4846	319	0.711	Tier 1 — Extreme
	ACTR2	BCLN	60256000	CONTROL	10532	5718.52	12.4814	12.4814	320	0.71	Tier 1 — Extreme
	GTF3C4	BCLN	66741000	CONTROL	11702	5700.95	12.477	12.477	321	0.709	Tier 1 — Extreme
	RPS21	BCLN	177940000	CONTROL	31597	5630.66	12.4591	12.4591	322	0.708	Tier 1 — Extreme
	RSL1D1	BCLN	99641000	CONTROL	18035	5523.34	12.4313	12.4313	323	0.708	Tier 1 — Extreme
	TRMT10C	BCLN	145600000	CONTROL	26363	5521.84	12.4309	12.4309	324	0.707	Tier 1 — Extreme
	GNB2L1	BCLN	157050000	CONTROL	28781	5455.78	12.4136	12.4136	325	0.706	Tier 1 — Extreme
	UQCRFS1	BCLN	60141000	CONTROL	11034	5448.05	12.4115	12.4115	326	0.705	Tier 1 — Extreme
	SRSF6	BCLN	177340000	CONTROL	33203	5340.28	12.3827	12.3827	327	0.704	Tier 1 — Extreme
	TMPO	BCLN	120860000	CONTROL	22642	5336.69	12.3817	12.3817	328	0.703	Tier 1 — Extreme
	SLC25A3	BCLN	157390000	CONTROL	29498	5334.71	12.3812	12.3812	329	0.702	Tier 1 — Extreme
	VIM	BCLN	160660000	CONTROL	30185	5321.63	12.3777	12.3777	330	0.701	Tier 1 — Extreme
	SNRPA	BCLN	199980000	CONTROL	37624	5314.52	12.3757	12.3757	331	0.7	Tier 1 — Extreme
	SLC25A11	BCLN	109620000	CONTROL	20836	5259.82	12.3608	12.3608	332	0.699	Tier 1 — Extreme
	VAPA	BCLN	147990000	CONTROL	28184	5249.92	12.3581	12.3581	333	0.699	Tier 1 — Extreme
	EMD	BCLN	164410000	CONTROL	31883	5155.86	12.332	12.332	334	0.698	Tier 1 — Extreme
	EIF2AK2	BCLN	195890000	CONTROL	38766	5052.49	12.3028	12.3028	335	0.697	Tier 1 — Extreme
	SRPK2	BCLN	55385000	CONTROL	10997	5034.09	12.2975	12.2975	336	0.696	Tier 1 — Extreme
	SNRPD3	BCLN	178900000	CONTROL	35739	5005.04	12.2892	12.2892	337	0.695	Tier 1 — Extreme
	STAU1	BCLN	50320000	CONTROL	10114	4972.82	12.2798	12.2798	338	0.694	Tier 1 — Extreme
	NIFK	BCLN	62881000	CONTROL	12670	4961.03	12.2764	12.2764	339	0.693	Tier 1 — Extreme
	ACTR3	BCLN	128140000	CONTROL	26150	4899.25	12.2583	12.2583	340	0.692	Tier 1 — Extreme
	HNRNPUL1	BCLN	68504000	CONTROL	13998	4892.09	12.2562	12.2562	341	0.691	Tier 1 — Extreme
	HNRNPA0	BCLN	190150000	CONTROL	38900	4887.55	12.2549	12.2549	342	0.69	Tier 1 — Extreme
	GTF3C3	BCLN	51267000	CONTROL	10531	4865.89	12.2485	12.2485	343	0.689	Tier 1 — Extreme
	EEF1D	BCLN	155040000	CONTROL	31913	4857.45	12.246	12.246	344	0.689	Tier 1 — Extreme
	EEF1E1	BCLN	89262000	CONTROL	18395	4851.2	12.2441	12.2441	345	0.688	Tier 1 — Extreme
	SPATS2	BCLN	188250000	CONTROL	39093	4814.82	12.2333	12.2333	346	0.687	Tier 1 — Extreme
	TUBA1B	BCLN	160540000	CONTROL	33486	4793.53	12.2269	12.2269	347	0.686	Tier 1 — Extreme
	POLRMT	BCLN	151530000	CONTROL	32073	4723.8	12.2057	12.2057	348	0.685	Tier 1 — Extreme
	EIF3C	BCLN	56489000	CONTROL	11961	4720.79	12.2048	12.2048	349	0.684	Tier 1 — Extreme
	CAPRIN1	BCLN	2123900000	CONTROL	450130	4718.36	12.2041	12.2041	350	0.683	Tier 1 — Extreme
	TAF15	BCLN	84738000	CONTROL	18247	4642.67	12.1807	12.1807	351	0.682	Tier 1 — Extreme
	DIMT1	BCLN	150560000	CONTROL	32466	4636.75	12.1789	12.1789	352	0.681	Tier 1 — Extreme
	SRPK1	BCLN	184070000	CONTROL	39710	4634.77	12.1783	12.1783	353	0.68	Tier 1 — Extreme
	STT3B	BCLN	58900000	CONTROL	12801	4599.41	12.1672	12.1672	354	0.679	Tier 1 — Extreme
	MSH6	BCLN	69001000	CONTROL	15139	4556.33	12.1537	12.1537	355	0.679	Tier 1 — Extreme
	SEC61B	BCLN	58993000	CONTROL	12954	4552.28	12.1524	12.1524	356	0.678	Tier 1 — Extreme
	MPRIP	BCLN	72115000	CONTROL	16145	4465.33	12.1245	12.1245	357	0.677	Tier 1 — Extreme
	SRGAP2	BCLN	92172000	CONTROL	20954	4397.73	12.1025	12.1025	358	0.676	Tier 1 — Extreme
	CORO1C	BCLN	125240000	CONTROL	28536	4388.07	12.0994	12.0994	359	0.675	Tier 1 — Extreme
	CHCHD3	BCLN	153200000	CONTROL	35399	4327.19	12.0792	12.0792	360	0.674	Tier 1 — Extreme
	KIFC3	BCLN	46005000	CONTROL	10671	4309.2	12.0732	12.0732	361	0.673	Tier 1 — Extreme
	CAPZB	BCLN	168280000	CONTROL	39748	4233.14	12.0475	12.0475	362	0.672	Tier 1 — Extreme
	GTF3C1	BCLN	148570000	CONTROL	35185	4221.94	12.0437	12.0437	363	0.671	Tier 1 — Extreme
	LSM12	BCLN	144070000	CONTROL	34182	4214.18	12.041	12.041	364	0.67	Tier 1 — Extreme
	SVIL	BCLN	89309000	CONTROL	21206	4210.5	12.0398	12.0398	365	0.669	Tier 1 — Extreme
	LARP4B	BCLN	68888000	CONTROL	16519	4168.97	12.0255	12.0255	366	0.669	Tier 1 — Extreme
	SPTAN1	BCLN	2246600000	CONTROL	543600	4132.78	12.0129	12.0129	367	0.668	Tier 1 — Extreme
	ZFR	BCLN	153770000	CONTROL	37242	4128.39	12.0114	12.0114	368	0.667	Tier 1 — Extreme
	NAV1	BCLN	88834000	CONTROL	21577	4116.12	12.0071	12.0071	369	0.666	Tier 1 — Extreme
	HSPA5	BCLN	303190000	CONTROL	73694	4113.9	12.0063	12.0063	370	0.665	Tier 1 — Extreme
	UTP18	BCLN	55772000	CONTROL	13561	4111.16	12.0053	12.0053	371	0.664	Tier 1 — Extreme
	XPC	BCLN	69100000	CONTROL	16886	4090.94	11.9982	11.9982	372	0.663	Tier 1 — Extreme
	PDS5A	BCLN	82153000	CONTROL	20328	4040.38	11.9803	11.9803	373	0.662	Tier 1 — Extreme
	MTCL1	BCLN	47043000	CONTROL	11677	4026.96	11.9755	11.9755	374	0.661	Tier 1 — Extreme
	RRP1	BCLN	149030000	CONTROL	37695	3953.05	11.9488	11.9488	375	0.66	Tier 1 — Extreme
	AFF4	BCLN	44370000	CONTROL	11247	3943.3	11.9452	11.9452	376	0.66	Tier 1 — Extreme
	GTF2F1	BCLN	106200000	CONTROL	26947	3940.34	11.9441	11.9441	377	0.659	Tier 1 — Extreme
	DDX20	BCLN	72239000	CONTROL	18364	3932.66	11.9413	11.9413	378	0.658	Tier 1 — Extreme
	HLTF	BCLN	130170000	CONTROL	33297	3908.77	11.9325	11.9325	379	0.657	Tier 1 — Extreme
	DNAJB11	BCLN	100100000	CONTROL	25609	3908.02	11.9322	11.9322	380	0.656	Tier 1 — Extreme
	CHD3	BCLN	46305000	CONTROL	11877	3897.07	11.9282	11.9282	381	0.655	Tier 1 — Extreme
	DNAJA2	BCLN	80462000	CONTROL	20673	3891.19	11.926	11.926	382	0.654	Tier 1 — Extreme
	ZC3H4	BCLN	148260000	CONTROL	38097	3891.13	11.926	11.926	383	0.653	Tier 1 — Extreme
	MSH2	BCLN	49609000	CONTROL	12849	3859.42	11.9142	11.9142	384	0.652	Tier 1 — Extreme
	EIF6	BCLN	145920000	CONTROL	37964	3843.14	11.9081	11.9081	385	0.651	Tier 1 — Extreme
	HCK	BCLN	67630000	CONTROL	17703	3819.18	11.899	11.899	386	0.65	Tier 1 — Extreme
	MARS	BCLN	64211000	CONTROL	16811	3818.45	11.8988	11.8988	387	0.65	Tier 1 — Extreme
	TRMT1L	BCLN	54145000	CONTROL	14187	3815.18	11.8975	11.8975	388	0.649	Tier 1 — Extreme
	C8orf33	BCLN	100840000	CONTROL	26733	3771.41	11.8809	11.8809	389	0.648	Tier 1 — Extreme
	NIP7	BCLN	56956000	CONTROL	15161	3755.51	11.8748	11.8748	390	0.647	Tier 1 — Extreme
	HIST1H2BL	BCLN	3390800000	CONTROL	916610	3699.26	11.853	11.853	391	0.646	Tier 1 — Extreme
	RPS4X	BCLN	5912000000	CONTROL	1619600	3650.27	11.8338	11.8338	392	0.645	Tier 1 — Extreme
	NPM3	BCLN	106140000	CONTROL	29337	3617.34	11.8207	11.8207	393	0.644	Tier 1 — Extreme
	NSUN2	BCLN	119510000	CONTROL	33529	3563.85	11.7992	11.7992	394	0.643	Tier 1 — Extreme
	TOP2A	BCLN	98883000	CONTROL	28108	3517.34	11.7803	11.7803	395	0.642	Tier 1 — Extreme
	ZC3H15	BCLN	97694000	CONTROL	27913	3499.32	11.7729	11.7729	396	0.641	Tier 1 — Extreme
	PTDSS1	BCLN	92377000	CONTROL	26783	3448.45	11.7517	11.7517	397	0.64	Tier 1 — Extreme
	GNL3L	BCLN	120400000	CONTROL	35394	3401.23	11.7318	11.7318	398	0.64	Tier 1 — Extreme
	TOP1	BCLN	639480000	CONTROL	188210	3397.6	11.7303	11.7303	399	0.639	Tier 1 — Extreme
	LLPH	BCLN	70797000	CONTROL	20838	3396.68	11.7299	11.7299	400	0.638	Tier 1 — Extreme
	EXOSC9	BCLN	44839000	CONTROL	13217	3391.24	11.7276	11.7276	401	0.637	Tier 1 — Extreme
	SLC25A12	BCLN	37100000	CONTROL	11023	3364.16	11.716	11.716	402	0.636	Tier 1 — Extreme
	ATP5L	BCLN	47987000	CONTROL	14368	3338.69	11.7051	11.7051	403	0.635	Tier 1 — Extreme
	YTHDF3	BCLN	55914000	CONTROL	16766	3333.97	11.703	11.703	404	0.634	Tier 1 — Extreme
	EIF4E	BCLN	91753000	CONTROL	27569	3327.52	11.7002	11.7002	405	0.633	Tier 1 — Extreme
	ERCC3	BCLN	41389000	CONTROL	12484	3314.04	11.6944	11.6944	406	0.632	Tier 1 — Extreme
	RPP38	BCLN	49594000	CONTROL	15314	3237.42	11.6606	11.6606	407	0.631	Tier 1 — Extreme
	DHX57	BCLN	45353000	CONTROL	14159	3201.99	11.6448	11.6448	408	0.631	Tier 1 — Extreme
	CDK9	BCLN	63818000	CONTROL	19964	3195.85	11.642	11.642	409	0.63	Tier 1 — Extreme
	U2SURP	BCLN	117370000	CONTROL	36876	3182.4	11.6359	11.6359	410	0.629	Tier 1 — Extreme
	MAP4	BCLN	80382000	CONTROL	25293	3177.41	11.6336	11.6336	411	0.628	Tier 1 — Extreme
	PSPC1	BCLN	44098000	CONTROL	13927	3165.23	11.6281	11.6281	412	0.627	Tier 1 — Extreme
	ARPC4	BCLN	93991000	CONTROL	29762	3157.56	11.6246	11.6246	413	0.626	Tier 1 — Extreme
	DST	BCLN	90889000	CONTROL	28963	3137.57	11.6154	11.6154	414	0.625	Tier 1 — Extreme
	XRCC5	BCLN	88102000	CONTROL	28137	3130.62	11.6122	11.6122	415	0.624	Tier 1 — Extreme
	CCDC86	BCLN	89979000	CONTROL	28822	3121.34	11.608	11.608	416	0.623	Tier 1 — Extreme
	KIFC1	BCLN	113890000	CONTROL	36515	3118.57	11.6067	11.6067	417	0.622	Tier 1 — Extreme
	TPM1	BCLN	109130000	CONTROL	35006	3117.02	11.606	11.606	418	0.621	Tier 1 — Extreme
	KIF14	BCLN	48590000	CONTROL	15585	3116.74	11.6058	11.6058	419	0.621	Tier 1 — Extreme
	RBBP4	BCLN	40680000	CONTROL	13055	3114.85	11.6049	11.6049	420	0.62	Tier 1 — Extreme
	EIF2B4	BCLN	38969000	CONTROL	12511	3113.54	11.6043	11.6043	421	0.619	Tier 1 — Extreme
	GNL2	BCLN	87370000	CONTROL	28182	3099.66	11.5979	11.5979	422	0.618	Tier 1 — Extreme
	TCOF1	BCLN	54804000	CONTROL	17759	3085.12	11.5911	11.5911	423	0.617	Tier 1 — Extreme
	GEMIN4	BCLN	61423000	CONTROL	19906	3084.88	11.591	11.591	424	0.616	Tier 1 — Extreme
	ZNF593	BCLN	55337000	CONTROL	17989	3075.3	11.5865	11.5865	425	0.615	Tier 1 — Extreme
	MINA	BCLN	61944000	CONTROL	20191	3067.14	11.5827	11.5827	426	0.614	Tier 1 — Extreme
	RUVBL1	BCLN	98482000	CONTROL	32354	3043.42	11.5715	11.5715	427	0.613	Tier 1 — Extreme
	KRT35	BCLN	51684000	CONTROL	17141	3014.35	11.5576	11.5576	428	0.612	Tier 1 — Extreme
	NDUFA9	BCLN	39037000	CONTROL	13227	2950.2	11.5266	11.5266	429	0.611	Tier 1 — Extreme
	KPNA2	BCLN	100040000	CONTROL	34072	2935.7	11.5195	11.5195	430	0.611	Tier 1 — Extreme
	EIF3L	BCLN	56283000	CONTROL	19385	2902.68	11.5032	11.5032	431	0.61	Tier 1 — Extreme
	NFX1	BCLN	59329000	CONTROL	20486	2895.37	11.4995	11.4995	432	0.609	Tier 1 — Extreme
	PHF6	BCLN	65328000	CONTROL	22603	2889.6	11.4967	11.4967	433	0.608	Tier 1 — Extreme
	SF3B2	BCLN	115470000	CONTROL	39987	2887.33	11.4955	11.4955	434	0.607	Tier 1 — Extreme
	SLAIN2	BCLN	29370000	CONTROL	10201	2877.72	11.4907	11.4907	435	0.606	Tier 1 — Extreme
	CIRBP	BCLN	54734000	CONTROL	19027	2875.89	11.4898	11.4898	436	0.605	Tier 1 — Extreme
	EIF3F	BCLN	36540000	CONTROL	12847	2843.14	11.4733	11.4733	437	0.604	Tier 1 — Extreme
	CEP170	BCLN	63670000	CONTROL	22663	2808.81	11.4557	11.4557	438	0.603	Tier 1 — Extreme
	SDAD1	BCLN	98207000	CONTROL	35037	2802.55	11.4525	11.4525	439	0.602	Tier 1 — Extreme
	EXOSC8	BCLN	65660000	CONTROL	23533	2789.53	11.4458	11.4458	440	0.601	Tier 1 — Extreme
	ATP5A1	BCLN	53234000	CONTROL	19135	2781.3	11.4415	11.4415	441	0.601	Tier 1 — Extreme
	HNRNPH1	BCLN	746930000	CONTROL	269150	2775.09	11.4383	11.4383	442	0.6	Tier 1 — Extreme
	CPT1A	BCLN	60240000	CONTROL	21739	2770.42	11.4359	11.4359	443	0.599	Tier 1 — Extreme
	GEMIN5	BCLN	87750000	CONTROL	31926	2748.11	11.4242	11.4242	444	0.598	Tier 1 — Extreme
	MPHOSPH6	BCLN	40113000	CONTROL	14624	2742.02	11.421	11.421	445	0.597	Tier 1 — Extreme
	MARK2	BCLN	30389000	CONTROL	11128	2729.63	11.4145	11.4145	446	0.596	Tier 1 — Extreme
	YTHDF1	BCLN	28548000	CONTROL	10502	2717.05	11.4078	11.4078	447	0.595	Tier 1 — Extreme
	EIF4A1	BCLN	55419000	CONTROL	20403	2715.55	11.407	11.407	448	0.594	Tier 1 — Extreme
	EIF2A	BCLN	105890000	CONTROL	39015	2713.74	11.4061	11.4061	449	0.593	Tier 1 — Extreme
	FMR1	BCLN	38267000	CONTROL	14138	2705.72	11.4018	11.4018	450	0.592	Tier 1 — Extreme
	SRP9	BCLN	90697000	CONTROL	33754	2686.6	11.3916	11.3916	451	0.592	Tier 1 — Extreme
	LSG1	BCLN	32537000	CONTROL	12188	2668.5	11.3818	11.3818	452	0.591	Tier 1 — Extreme
	TIMM23	BCLN	65359000	CONTROL	24902	2624.12	11.3576	11.3576	453	0.59	Tier 1 — Extreme
	NAP1L1	BCLN	34081000	CONTROL	13119	2596.85	11.3425	11.3425	454	0.589	Tier 1 — Extreme
	CLASP2	BCLN	64344000	CONTROL	24894	2584.2	11.3355	11.3355	455	0.588	Tier 1 — Extreme
	HNRNPAB	BCLN	87656000	CONTROL	33926	2583.36	11.335	11.335	456	0.587	Tier 1 — Extreme
	PELP1	BCLN	42930000	CONTROL	16665	2575.29	11.3305	11.3305	457	0.586	Tier 1 — Extreme
	BANF1	BCLN	37595000	CONTROL	14695	2557.48	11.3205	11.3205	458	0.585	Tier 1 — Extreme
	H2AFY	BCLN	84936000	CONTROL	33330	2547.95	11.3151	11.3151	459	0.584	Tier 1 — Extreme
	NCAPD3	BCLN	59786000	CONTROL	23616	2531.05	11.3055	11.3055	460	0.583	Tier 1 — Extreme
	SMC4	BCLN	77626000	CONTROL	30750	2524.01	11.3015	11.3015	461	0.582	Tier 1 — Extreme
	DYNLL1	BCLN	42458000	CONTROL	16831	2521.86	11.3003	11.3003	462	0.582	Tier 1 — Extreme
	ACAP1	BCLN	37202000	CONTROL	14797	2513.31	11.2954	11.2954	463	0.581	Tier 1 — Extreme
	TCEB3	BCLN	76451000	CONTROL	30709	2489.13	11.2814	11.2814	464	0.58	Tier 1 — Extreme
	GTF3C2	BCLN	33476000	CONTROL	13473	2483.75	11.2783	11.2783	465	0.579	Tier 1 — Extreme
	PIK3R4	BCLN	38856000	CONTROL	15643	2483.13	11.2779	11.2779	466	0.578	Tier 1 — Extreme
	DEK	BCLN	63424000	CONTROL	25910	2447.39	11.257	11.257	467	0.577	Tier 1 — Extreme
	EIF4B	BCLN	79962000	CONTROL	32750	2441.22	11.2534	11.2534	468	0.576	Tier 1 — Extreme
	RUVBL2	BCLN	95538000	CONTROL	39653	2409.05	11.2342	11.2342	469	0.575	Tier 1 — Extreme
	AHNAK	BCLN	54843000	CONTROL	22773	2407.72	11.2335	11.2335	470	0.574	Tier 1 — Extreme
	ZNF281	BCLN	51509000	CONTROL	21504	2394.77	11.2257	11.2257	471	0.573	Tier 1 — Extreme
	TMA16	BCLN	85052000	CONTROL	35557	2391.65	11.2238	11.2238	472	0.572	Tier 1 — Extreme
	DHX36	BCLN	77771000	CONTROL	32528	2390.53	11.2231	11.2231	473	0.572	Tier 1 — Extreme
	RBM28	BCLN	29331000	CONTROL	12362	2371.72	11.2117	11.2117	474	0.571	Tier 1 — Extreme
	PAWR	BCLN	26737000	CONTROL	11302	2364.64	11.2074	11.2074	475	0.57	Tier 1 — Extreme
	MKI67	BCLN	31680000	CONTROL	13602	2328.21	11.185	11.185	476	0.569	Tier 1 — Extreme
	AIMP2	BCLN	88788000	CONTROL	38296	2318.16	11.1788	11.1788	477	0.568	Tier 1 — Extreme
	ASCC2	BCLN	50504000	CONTROL	21792	2317.02	11.1781	11.1781	478	0.567	Tier 1 — Extreme
	ZNF629	BCLN	57808000	CONTROL	25104	2302.28	11.1688	11.1688	479	0.566	Tier 1 — Extreme
	TRIP4	BCLN	39866000	CONTROL	17437	2285.63	11.1584	11.1584	480	0.565	Tier 1 — Extreme
	SNRPF	BCLN	38402000	CONTROL	16838	2280	11.1548	11.1548	481	0.564	Tier 1 — Extreme
	TOMM7	BCLN	74434000	CONTROL	32646	2279.69	11.1546	11.1546	482	0.563	Tier 1 — Extreme
	MTCH1	BCLN	35651000	CONTROL	15661	2275.69	11.1521	11.1521	483	0.563	Tier 1 — Extreme
	NFXL1	BCLN	63445000	CONTROL	27894	2274.1	11.1511	11.1511	484	0.562	Tier 1 — Extreme
	NSUN5	BCLN	73191000	CONTROL	32184	2273.79	11.1509	11.1509	485	0.561	Tier 1 — Extreme
	PPIH	BCLN	54825000	CONTROL	24143	2270.37	11.1487	11.1487	486	0.56	Tier 1 — Extreme
	RPS27L	BCLN	69566000	CONTROL	30825	2256.44	11.1398	11.1398	487	0.559	Tier 1 — Extreme
	STRAP	BCLN	46569000	CONTROL	20752	2243.53	11.1316	11.1316	488	0.558	Tier 1 — Extreme
	UTP3	BCLN	27966000	CONTROL	12487	2238.71	11.1285	11.1285	489	0.557	Tier 1 — Extreme
	SNRPA1	BCLN	85499000	CONTROL	38466	2222.43	11.1179	11.1179	490	0.556	Tier 1 — Extreme
	LACTB	BCLN	79096000	CONTROL	35587	2222.3	11.1178	11.1178	491	0.555	Tier 1 — Extreme
	HNRNPR	BCLN	72290000	CONTROL	32614	2216.19	11.1139	11.1139	492	0.554	Tier 1 — Extreme
	BYSL	BCLN	32855000	CONTROL	14912	2202.52	11.1049	11.1049	493	0.553	Tier 1 — Extreme
	ARPC1B	BCLN	68234000	CONTROL	31020	2199.32	11.1028	11.1028	494	0.553	Tier 1 — Extreme
	EEFSEC	BCLN	49143000	CONTROL	22343	2198.99	11.1026	11.1026	495	0.552	Tier 1 — Extreme
	SGPL1	BCLN	39396000	CONTROL	17937	2195.74	11.1005	11.1005	496	0.551	Tier 1 — Extreme
	MAP7	BCLN	35012000	CONTROL	15978	2190.58	11.0971	11.0971	497	0.55	Tier 1 — Extreme
	ATP5B	BCLN	34768000	CONTROL	16249	2139.04	11.0627	11.0627	498	0.549	Tier 1 — Extreme
	PRKAR2A	BCLN	24126000	CONTROL	11276	2138.64	11.0625	11.0625	499	0.548	Tier 1 — Extreme
	CD3EAP	BCLN	52558000	CONTROL	24884	2111.7	11.0442	11.0442	500	0.547	Tier 1 — Extreme
	FAM195A	BCLN	28422000	CONTROL	13461	2110.65	11.0435	11.0435	501	0.546	Tier 1 — Extreme
	NOP14	BCLN	47107000	CONTROL	22447	2098.12	11.0349	11.0349	502	0.545	Tier 1 — Extreme
	UIMC1	BCLN	25626000	CONTROL	12262	2089.02	11.0286	11.0286	503	0.544	Tier 1 — Extreme
	C14orf166	BCLN	62138000	CONTROL	29909	2077.22	11.0204	11.0204	504	0.543	Tier 1 — Extreme
	ARPC2	BCLN	34676000	CONTROL	16843	2058.17	11.0071	11.0071	505	0.543	Tier 1 — Extreme
	RACGAP1	BCLN	80095000	CONTROL	39298	2037.89	10.9929	10.9929	506	0.542	Tier 1 — Extreme
	CMSS1	BCLN	61049000	CONTROL	29953	2037.82	10.9928	10.9928	507	0.541	Tier 1 — Extreme
	ASCC1	BCLN	30818000	CONTROL	15176	2030.04	10.9873	10.9873	508	0.54	Tier 1 — Extreme
	PEG10	BCLN	70224000	CONTROL	34974	2007.6	10.9713	10.9713	509	0.539	Tier 1 — Extreme
	LMNA	BCLN	78059000	CONTROL	39031	1999.67	10.9655	10.9655	510	0.538	Tier 1 — Extreme
	PWP1	BCLN	51619000	CONTROL	26092	1977.97	10.9498	10.9498	511	0.537	Tier 1 — Extreme
	GTF3C5	BCLN	70698000	CONTROL	35996	1963.78	10.9394	10.9394	512	0.536	Tier 1 — Extreme
	NOP9	BCLN	63931000	CONTROL	32619	1959.63	10.9364	10.9364	513	0.535	Tier 1 — Extreme
	DDX55	BCLN	36052000	CONTROL	18457	1952.77	10.9313	10.9313	514	0.534	Tier 1 — Extreme
	HNRNPA2B1	BCLN	1276900000	CONTROL	655140	1949.03	10.9285	10.9285	515	0.533	Tier 1 — Extreme
	HSD17B10	BCLN	40526000	CONTROL	21035	1926.14	10.9115	10.9115	516	0.533	Tier 1 — Extreme
	C19orf53	BCLN	20076000	CONTROL	10430	1923.91	10.9098	10.9098	517	0.532	Tier 1 — Extreme
	EEF1A1	BCLN	838700000	CONTROL	438100	1914.38	10.9027	10.9027	518	0.531	Tier 1 — Extreme
	CCDC59	BCLN	45769000	CONTROL	24069	1901.18	10.8927	10.8927	519	0.53	Tier 1 — Extreme
	QPCTL	BCLN	43736000	CONTROL	23189	1885.66	10.8809	10.8809	520	0.529	Tier 1 — Extreme
	WBP11	BCLN	19525000	CONTROL	10537	1852.12	10.855	10.855	521	0.528	Tier 1 — Extreme
	NEXN	BCLN	29304000	CONTROL	15845	1848.83	10.8524	10.8524	522	0.527	Tier 1 — Extreme
	AFG3L2	BCLN	52861000	CONTROL	28864	1831.06	10.8385	10.8385	523	0.526	Tier 1 — Extreme
	EIF3B	BCLN	53774000	CONTROL	29393	1829.17	10.837	10.837	524	0.525	Tier 1 — Extreme
	NCBP1	BCLN	63911000	CONTROL	35172	1816.84	10.8272	10.8272	525	0.524	Tier 1 — Extreme
	ANKRD17	BCLN	55992000	CONTROL	30898	1811.86	10.8233	10.8233	526	0.524	Tier 1 — Extreme
	PAM16	BCLN	26771000	CONTROL	14773	1811.54	10.823	10.823	527	0.523	Tier 1 — Extreme
	NACA	BCLN	40689000	CONTROL	22498	1808.16	10.8203	10.8203	528	0.522	Tier 1 — Extreme
	ACTA1	BCLN	29517000	CONTROL	16327	1807.31	10.8196	10.8196	529	0.521	Tier 1 — Extreme
	SNRNP70	BCLN	69935000	CONTROL	38775	1803.38	10.8165	10.8165	530	0.52	Tier 1 — Extreme
	TRIM4	BCLN	42232000	CONTROL	23527	1794.66	10.8095	10.8095	531	0.519	Tier 1 — Extreme
	UHRF1	BCLN	41884000	CONTROL	23364	1792.29	10.8076	10.8076	532	0.518	Tier 1 — Extreme
	HIST1H3A	BCLN	1935800000	CONTROL	1080600	1791.4	10.8069	10.8069	533	0.517	Tier 1 — Extreme
	FUBP3	BCLN	29101000	CONTROL	16318	1782.82	10.7999	10.7999	534	0.516	Tier 1 — Extreme
	RPP30	BCLN	44840000	CONTROL	25277	1773.59	10.7925	10.7925	535	0.515	Tier 1 — Extreme
	PAK1IP1	BCLN	29582000	CONTROL	16776	1762.83	10.7837	10.7837	536	0.514	Tier 1 — Extreme
	RECQL	BCLN	41547000	CONTROL	23578	1761.74	10.7828	10.7828	537	0.514	Tier 1 — Extreme
	KIF2A	BCLN	43991000	CONTROL	25269	1740.56	10.7653	10.7653	538	0.513	Tier 1 — Extreme
	TCF25	BCLN	41033000	CONTROL	23613	1737.36	10.7627	10.7627	539	0.512	Tier 1 — Extreme
	SNRPG	BCLN	29059000	CONTROL	16860	1723.04	10.7507	10.7507	540	0.511	Tier 1 — Extreme
	SMARCA5	BCLN	29264000	CONTROL	17176	1703.28	10.7341	10.7341	541	0.51	Tier 1 — Extreme
	TMEM33	BCLN	62051000	CONTROL	36482	1700.63	10.7319	10.7319	542	0.509	Tier 1 — Extreme
	THEM6	BCLN	41949000	CONTROL	24957	1680.51	10.7147	10.7147	543	0.508	Tier 1 — Extreme
	ATP2A2	BCLN	24520000	CONTROL	14589	1680.14	10.7144	10.7144	544	0.507	Tier 1 — Extreme
	EFHD2	BCLN	56620000	CONTROL	33697	1680.02	10.7143	10.7143	545	0.506	Tier 1 — Extreme
	VRK2	BCLN	33974000	CONTROL	20645	1645.23	10.6841	10.6841	546	0.505	Tier 1 — Extreme
	CLINT1	BCLN	40726000	CONTROL	25024	1627.15	10.6681	10.6681	547	0.504	Tier 1 — Extreme
	DRG1	BCLN	51624000	CONTROL	31797	1623.29	10.6647	10.6647	548	0.504	Tier 1 — Extreme
	NOM1	BCLN	52128000	CONTROL	32168	1620.24	10.662	10.662	549	0.503	Tier 1 — Extreme
	FBL	BCLN	58615000	CONTROL	36254	1616.56	10.6587	10.6587	550	0.502	Tier 1 — Extreme
	TFAP2A	BCLN	22577000	CONTROL	13998	1612.3	10.6549	10.6549	551	0.501	Tier 1 — Extreme
	EXOG	BCLN	16767000	CONTROL	10401	1611.28	10.654	10.654	552	0.5	Tier 1 — Extreme
	NUMA1	BCLN	33387000	CONTROL	20718	1611.11	10.6538	10.6538	553	0.499	Tier 1 — Extreme
	AP2A1	BCLN	28539000	CONTROL	17951	1589.39	10.6343	10.6343	554	0.498	Tier 1 — Extreme
	SF3B1	BCLN	45660000	CONTROL	28835	1583.22	10.6286	10.6286	555	0.497	Tier 1 — Extreme
	EIF3I	BCLN	55911000	CONTROL	35504	1574.56	10.6207	10.6207	556	0.496	Tier 1 — Extreme
	HNRNPH3	BCLN	26834000	CONTROL	17039	1574.4	10.6206	10.6206	557	0.495	Tier 1 — Extreme
	TAF6L	BCLN	28240000	CONTROL	17933	1574.31	10.6205	10.6205	558	0.495	Tier 1 — Extreme
	MRPL12	BCLN	17370000	CONTROL	11241	1544.55	10.593	10.593	559	0.494	Tier 1 — Extreme
	PACSIN3	BCLN	44116000	CONTROL	28579	1543.38	10.5919	10.5919	560	0.493	Tier 1 — Extreme
	H2AFX	BCLN	58866000	CONTROL	38185	1541.4	10.59	10.59	561	0.492	Tier 1 — Extreme
	PCBP1	BCLN	60999000	CONTROL	39816	1531.83	10.581	10.581	562	0.491	Tier 1 — Extreme
	BRI3BP	BCLN	28452000	CONTROL	18646	1525.49	10.5751	10.5751	563	0.49	Tier 1 — Extreme
	DDX18	BCLN	28342000	CONTROL	18879	1500.85	10.5516	10.5516	564	0.489	Tier 1 — Extreme
	ERH	BCLN	39563000	CONTROL	26449	1495.54	10.5465	10.5465	565	0.488	Tier 1 — Extreme
	KLF16	BCLN	25665000	CONTROL	17290	1483.96	10.5352	10.5352	566	0.487	Tier 1 — Extreme
	GRSF1	BCLN	31864000	CONTROL	21697	1468.25	10.5199	10.5199	567	0.486	Tier 1 — Extreme
	PDCD6	BCLN	30924000	CONTROL	21217	1457.17	10.509	10.509	568	0.485	Tier 1 — Extreme
	NOC4L	BCLN	40801000	CONTROL	28158	1448.74	10.5006	10.5006	569	0.485	Tier 1 — Extreme
	POTEE	BCLN	51667000	CONTROL	35742	1445.35	10.4972	10.4972	570	0.484	Tier 1 — Extreme
	TMEM57	BCLN	37350000	CONTROL	26106	1430.43	10.4822	10.4822	571	0.483	Tier 1 — Extreme
	BECN1	BCLN	25332000	CONTROL	17877	1416.62	10.4682	10.4682	572	0.482	Tier 1 — Extreme
	TMEM43	BCLN	14073000	CONTROL	10007	1405.61	10.457	10.457	573	0.481	Tier 1 — Extreme
	PRRC2B	BCLN	25105000	CONTROL	17866	1404.79	10.4561	10.4561	574	0.48	Tier 1 — Extreme
	PRKRA	BCLN	48426000	CONTROL	34510	1403.04	10.4543	10.4543	575	0.479	Tier 1 — Extreme
	PPP1CC	BCLN	29322000	CONTROL	21021	1394.56	10.4456	10.4456	576	0.478	Tier 1 — Extreme
	KIF23	BCLN	42680000	CONTROL	30722	1389.01	10.4398	10.4398	577	0.477	Tier 1 — Extreme
	SKIV2L	BCLN	19240000	CONTROL	13879	1385.77	10.4365	10.4365	578	0.476	Tier 1 — Extreme
	DHX29	BCLN	14592000	CONTROL	10615	1374.01	10.4242	10.4242	579	0.475	Tier 1 — Extreme
	FARSA	BCLN	17295000	CONTROL	12780	1352.76	10.4017	10.4017	580	0.475	Tier 1 — Extreme
	NELFE	BCLN	16116000	CONTROL	11934	1349.86	10.3986	10.3986	581	0.474	Tier 1 — Extreme
	CDK13	BCLN	26894000	CONTROL	19969	1346.45	10.3949	10.3949	582	0.473	Tier 1 — Extreme
	CCDC137	BCLN	15328000	CONTROL	11482	1334.38	10.382	10.382	583	0.472	Tier 1 — Extreme
	SLC25A10	BCLN	51827000	CONTROL	38893	1332.38	10.3798	10.3798	584	0.471	Tier 1 — Extreme
	PKP3	BCLN	44435000	CONTROL	33534	1324.88	10.3716	10.3716	585	0.47	Tier 1 — Extreme
	CCDC47	BCLN	47961000	CONTROL	36394	1317.65	10.3637	10.3637	586	0.469	Tier 1 — Extreme
	SPTBN2	BCLN	22521000	CONTROL	17091	1317.33	10.3634	10.3634	587	0.468	Tier 1 — Extreme
	ZC3H18	BCLN	32916000	CONTROL	25008	1315.96	10.3619	10.3619	588	0.467	Tier 1 — Extreme
	BTF3	BCLN	20967000	CONTROL	16018	1308.56	10.3538	10.3538	589	0.466	Tier 1 — Extreme
	GNAI2	BCLN	13141000	CONTROL	10086	1302.25	10.3468	10.3468	590	0.466	Tier 1 — Extreme
	WDR5	BCLN	28761000	CONTROL	22116	1300.17	10.3445	10.3445	591	0.465	Tier 1 — Extreme
	MMTAG2	BCLN	30671000	CONTROL	23657	1296.21	10.3401	10.3401	592	0.464	Tier 1 — Extreme
	CETN2	BCLN	22845000	CONTROL	17728	1288.28	10.3312	10.3312	593	0.463	Tier 1 — Extreme
	SRPRB	BCLN	39863000	CONTROL	31006	1285.45	10.3281	10.3281	594	0.462	Tier 1 — Extreme
	ESF1	BCLN	22091000	CONTROL	17200	1283.99	10.3264	10.3264	595	0.461	Tier 1 — Extreme
	KIAA1522	BCLN	27002000	CONTROL	21223	1272	10.3129	10.3129	596	0.46	Tier 1 — Extreme
	PES1	BCLN	35543000	CONTROL	28214	1259.54	10.2987	10.2987	597	0.459	Tier 1 — Extreme
	NOL7	BCLN	49472000	CONTROL	39984	1237.14	10.2728	10.2728	598	0.458	Tier 1 — Extreme
	NOP58	BCLN	19310000	CONTROL	15821	1220.14	10.2528	10.2528	599	0.457	Tier 1 — Extreme
	CHMP4B	BCLN	17071000	CONTROL	13991	1219.71	10.2523	10.2523	600	0.456	Tier 1 — Extreme
	ATXN2	BCLN	47285000	CONTROL	38833	1217.49	10.2497	10.2497	601	0.456	Tier 1 — Extreme
	MYO19	BCLN	25745000	CONTROL	21356	1205.23	10.2351	10.2351	602	0.455	Tier 1 — Extreme
	EXOSC5	BCLN	45775000	CONTROL	38169	1199.11	10.2278	10.2278	603	0.454	Tier 1 — Extreme
	PEO1	BCLN	40863000	CONTROL	34252	1192.84	10.2202	10.2202	604	0.453	Tier 1 — Extreme
	SUZ12	BCLN	20641000	CONTROL	17407	1185.45	10.2112	10.2112	605	0.452	Tier 1 — Extreme
	TOE1	BCLN	40904000	CONTROL	34936	1170.66	10.1931	10.1931	606	0.451	Tier 1 — Extreme
	BBX	BCLN	20414000	CONTROL	17498	1166.31	10.1877	10.1877	607	0.45	Tier 1 — Extreme
	ARHGEF11	BCLN	25115000	CONTROL	21575	1163.81	10.1846	10.1846	608	0.449	Tier 1 — Extreme
	ATP5C1	BCLN	41639000	CONTROL	35823	1162.19	10.1826	10.1826	609	0.448	Tier 1 — Extreme
	EIF3H	BCLN	43105000	CONTROL	37105	1161.55	10.1818	10.1818	610	0.447	Tier 1 — Extreme
	MAGT1	BCLN	27324000	CONTROL	23866	1144.65	10.1607	10.1607	611	0.446	Tier 1 — Extreme
	ASCC3	BCLN	26204000	CONTROL	22890	1144.53	10.1605	10.1605	612	0.446	Tier 1 — Extreme
	RAD23B	BCLN	34470000	CONTROL	30250	1139.32	10.154	10.154	613	0.445	Tier 1 — Extreme
	ANKZF1	BCLN	37577000	CONTROL	33011	1138.15	10.1525	10.1525	614	0.444	Tier 1 — Extreme
	THAP11	BCLN	23454000	CONTROL	20657	1135.13	10.1486	10.1486	615	0.443	Tier 1 — Extreme
	POLB	BCLN	44617000	CONTROL	39604	1126.44	10.1375	10.1375	616	0.442	Tier 1 — Extreme
	POLDIP3	BCLN	42567000	CONTROL	38022	1119.39	10.1285	10.1285	617	0.441	Tier 1 — Extreme
	RSL24D1	BCLN	39518000	CONTROL	35318	1118.76	10.1277	10.1277	618	0.44	Tier 1 — Extreme
	SSR3	BCLN	42891000	CONTROL	38462	1115.01	10.1228	10.1228	619	0.439	Tier 1 — Extreme
	QARS	BCLN	268000000	CONTROL	240380	1114.88	10.1227	10.1227	620	0.438	Tier 1 — Extreme
	ISG20L2	BCLN	15244000	CONTROL	13680	1113.92	10.1214	10.1214	621	0.437	Tier 1 — Extreme
	TIMM50	BCLN	34236000	CONTROL	30830	1110.3	10.1167	10.1167	622	0.436	Tier 1 — Extreme
	NOL12	BCLN	19890000	CONTROL	17959	1107.21	10.1127	10.1127	623	0.436	Tier 1 — Extreme
	MEPCE	BCLN	40629000	CONTROL	36795	1104.05	10.1086	10.1086	624	0.435	Tier 1 — Extreme
	DHX37	BCLN	29852000	CONTROL	27148	1099.4	10.1025	10.1025	625	0.434	Tier 1 — Extreme
	TDRD3	BCLN	28554000	CONTROL	26079	1094.69	10.0963	10.0963	626	0.433	Tier 1 — Extreme
	DGAT1	BCLN	35425000	CONTROL	32792	1080.13	10.077	10.077	627	0.432	Tier 1 — Extreme
	GTF2H2C	BCLN	24829000	CONTROL	23125	1073.45	10.068	10.068	628	0.431	Tier 1 — Extreme
	CLTA	BCLN	37842000	CONTROL	35546	1064.44	10.0559	10.0559	629	0.43	Tier 1 — Extreme
	SART1	BCLN	37547000	CONTROL	35313	1063.11	10.0541	10.0541	630	0.429	Tier 1 — Extreme
	UFL1	BCLN	34652000	CONTROL	32590	1063.11	10.0541	10.0541	631	0.428	Tier 1 — Extreme
	BASP1	BCLN	41763000	CONTROL	39292	1062.75	10.0536	10.0536	632	0.427	Tier 1 — Extreme
	TMEM97	BCLN	27028000	CONTROL	25748	1049.51	10.0355	10.0355	633	0.427	Tier 1 — Extreme
	DIDO1	BCLN	24617000	CONTROL	23469	1048.69	10.0344	10.0344	634	0.426	Tier 1 — Extreme
	EIF3D	BCLN	37924000	CONTROL	36310	1044.31	10.0283	10.0283	635	0.425	Tier 1 — Extreme
	JPH1	BCLN	30491000	CONTROL	29226	1043.11	10.0267	10.0267	636	0.424	Tier 1 — Extreme
	SPATS2L	BCLN	21755000	CONTROL	20970	1037.19	10.0185	10.0185	637	0.423	Tier 1 — Extreme
	YME1L1	BCLN	36530000	CONTROL	35367	1032.74	10.0123	10.0123	638	0.422	Tier 1 — Extreme
	FLII	BCLN	40127000	CONTROL	38965	1029.69	10.008	10.008	639	0.421	Tier 1 — Extreme
	RER1	BCLN	18592000	CONTROL	18052	1029.63	10.0079	10.0079	640	0.42	Tier 1 — Extreme
	POLR2H	BCLN	40650000	CONTROL	39541	1027.92	10.0055	10.0055	641	0.419	Tier 1 — Extreme
	ZNF622	BCLN	25414000	CONTROL	24872	1021.59	9.9966	9.9966	642	0.418	Tier 1 — Extreme
	MORC2	BCLN	36684000	CONTROL	36260	1011.55	9.98236	9.98236	643	0.417	Tier 1 — Extreme
	PNO1	BCLN	28221000	CONTROL	28052	1005.85	9.97419	9.97419	644	0.417	Tier 1 — Extreme
	LRPPRC	BCLN	13722000	CONTROL	13643	1005.42	9.97359	9.97359	645	0.416	Tier 1 — Extreme
	SPATA5	BCLN	23418000	CONTROL	23450	998.423	9.96351	9.96351	646	0.415	Tier 1 — Extreme
	NEMF	BCLN	13712000	CONTROL	13846	989.965	9.95123	9.95123	647	0.414	Tier 1 — Extreme
	TRRAP	BCLN	28751000	CONTROL	29107	987.6	9.94778	9.94778	648	0.413	Tier 1 — Extreme
	TRIOBP	BCLN	32521000	CONTROL	33031	984.411	9.94312	9.94312	649	0.412	Tier 1 — Extreme
	RRP15	BCLN	21280000	CONTROL	21737	978.751	9.9348	9.9348	650	0.411	Tier 1 — Extreme
	RPL38	BCLN	1564700000	CONTROL	1603000	976.104	9.93089	9.93089	651	0.41	Tier 1 — Extreme
	ATP5J2	BCLN	23066000	CONTROL	23639	975.554	9.93008	9.93008	652	0.409	Tier 1 — Extreme
	RPS25	BCLN	3705400000	CONTROL	3800900	974.873	9.92907	9.92907	653	0.408	Tier 1 — Extreme
	PPIB	BCLN	27886000	CONTROL	28668	972.553	9.92563	9.92563	654	0.407	Tier 1 — Extreme
	SCAF4	BCLN	25087000	CONTROL	26746	937.797	9.87313	9.87313	655	0.407	Tier 1 — Extreme
	TRAM1	BCLN	20636000	CONTROL	22129	932.322	9.86468	9.86468	656	0.406	Tier 1 — Extreme
	PPIA	BCLN	11825000	CONTROL	12782	924.768	9.85295	9.85295	657	0.405	Tier 1 — Extreme
	TADA1	BCLN	10841000	CONTROL	11764	921.149	9.84729	9.84729	658	0.404	Tier 1 — Extreme
	CELF1	BCLN	23667000	CONTROL	25736	919.428	9.84459	9.84459	659	0.403	Tier 1 — Extreme
	UPF3B	BCLN	35301000	CONTROL	38460	917.744	9.84195	9.84195	660	0.402	Tier 1 — Extreme
	NMNAT1	BCLN	19686000	CONTROL	21601	911.136	9.83152	9.83152	661	0.401	Tier 1 — Extreme
	COX7A2	BCLN	16119000	CONTROL	17759	907.397	9.82559	9.82559	662	0.4	Tier 1 — Extreme
	ARPC5	BCLN	30587000	CONTROL	33735	906.55	9.82424	9.82424	663	0.399	Tier 1 — Extreme
	FARP1	BCLN	18602000	CONTROL	20572	904.019	9.82021	9.82021	664	0.398	Tier 1 — Extreme
	UTP15	BCLN	10842000	CONTROL	12000	903.124	9.81878	9.81878	665	0.398	Tier 1 — Extreme
	NFIC	BCLN	28535000	CONTROL	31963	892.612	9.80189	9.80189	666	0.397	Tier 1 — Extreme
	SNRPB2	BCLN	30160000	CONTROL	34124	883.706	9.78742	9.78742	667	0.396	Tier 1 — Extreme
	MRPS34	BCLN	12965000	CONTROL	14713	880.894	9.78283	9.78283	668	0.395	Tier 1 — Extreme
	ADAR	BCLN	27974000	CONTROL	31960	875.145	9.77338	9.77338	669	0.394	Tier 1 — Extreme
	LARP7	BCLN	16849000	CONTROL	19269	874.183	9.77179	9.77179	670	0.393	Tier 1 — Extreme
	UACA	BCLN	15223000	CONTROL	17488	870.234	9.76526	9.76526	671	0.392	Tier 1 — Extreme
	PSRC1	BCLN	9973300	CONTROL	11502	866.716	9.75942	9.75942	672	0.391	Tier 1 — Extreme
	MYO1B	BCLN	10187000	CONTROL	11777	864.624	9.75593	9.75593	673	0.39	Tier 1 — Extreme
	HSPA8	BCLN	749490000	CONTROL	867640	863.821	9.75459	9.75459	674	0.389	Tier 1 — Extreme
	UTP14A	BCLN	16345000	CONTROL	18982	860.852	9.74962	9.74962	675	0.388	Tier 1 — Extreme
	SRSF10	BCLN	30019000	CONTROL	34974	858.201	9.74517	9.74517	676	0.388	Tier 1 — Extreme
	GIGYF2	BCLN	18414000	CONTROL	21546	854.439	9.73883	9.73883	677	0.387	Tier 1 — Extreme
	GNB2	BCLN	10880000	CONTROL	12729	854.406	9.73878	9.73878	678	0.386	Tier 1 — Extreme
	SF1	BCLN	9731700	CONTROL	11468	848.227	9.72831	9.72831	679	0.385	Tier 1 — Extreme
	MPG	BCLN	29688000	CONTROL	35053	846.825	9.72592	9.72592	680	0.384	Tier 1 — Extreme
	HP1BP3	BCLN	20757000	CONTROL	24581	844.261	9.72155	9.72155	681	0.383	Tier 1 — Extreme
	UQCRQ	BCLN	28207000	CONTROL	33416	843.99	9.72108	9.72108	682	0.382	Tier 1 — Extreme
	DNAJC21	BCLN	15983000	CONTROL	18945	843.43	9.72013	9.72013	683	0.381	Tier 1 — Extreme
	DDX54	BCLN	19987000	CONTROL	23838	838.276	9.71128	9.71128	684	0.38	Tier 1 — Extreme
	MISP	BCLN	24138000	CONTROL	29349	822.307	9.68353	9.68353	685	0.379	Tier 1 — Extreme
	AFF1	BCLN	18657000	CONTROL	22776	818.972	9.67767	9.67767	686	0.378	Tier 1 — Extreme
	TMEM160	BCLN	15065000	CONTROL	18439	816.797	9.67383	9.67383	687	0.378	Tier 1 — Extreme
	TIMM17A	BCLN	13416000	CONTROL	16428	816.406	9.67314	9.67314	688	0.377	Tier 1 — Extreme
	DPM1	BCLN	12504000	CONTROL	15360	813.798	9.66853	9.66853	689	0.376	Tier 1 — Extreme
	PRKDC	BCLN	1724300000	CONTROL	2137300	806.764	9.656	9.656	690	0.375	Tier 1 — Extreme
	HDLBP	BCLN	25716000	CONTROL	32039	802.522	9.6484	9.6484	691	0.374	Tier 1 — Extreme
	USMG5	BCLN	18125000	CONTROL	22659	799.727	9.64336	9.64336	692	0.373	Tier 1 — Extreme
	BAIAP2	BCLN	15578000	CONTROL	19552	796.544	9.63761	9.63761	693	0.372	Tier 1 — Extreme
	AGO2	BCLN	22129000	CONTROL	27882	793.524	9.63213	9.63213	694	0.371	Tier 1 — Extreme
	MECP2	BCLN	10977000	CONTROL	13868	791.25	9.62799	9.62799	695	0.37	Tier 1 — Extreme
	SLC7A5	BCLN	12900000	CONTROL	16468	783.1	9.61305	9.61305	696	0.369	Tier 1 — Extreme
	TIMM21	BCLN	21403000	CONTROL	27353	782.331	9.61163	9.61163	697	0.368	Tier 1 — Extreme
	OXA1L	BCLN	16623000	CONTROL	21305	780.057	9.60743	9.60743	698	0.368	Tier 1 — Extreme
	ZNF598	BCLN	13711000	CONTROL	17596	778.99	9.60546	9.60546	699	0.367	Tier 1 — Extreme
	VDAC1	BCLN	8138500	CONTROL	10449	778.506	9.60456	9.60456	700	0.366	Tier 1 — Extreme
	ABCD1	BCLN	9632600	CONTROL	12418	775.385	9.59877	9.59877	701	0.365	Tier 1 — Extreme
	ATXN10	BCLN	8715600	CONTROL	11269	773.071	9.59446	9.59446	702	0.364	Tier 1 — Extreme
	SRBD1	BCLN	21359000	CONTROL	27684	771.39	9.59132	9.59132	703	0.363	Tier 1 — Extreme
	EIF3G	BCLN	19862000	CONTROL	25945	765.395	9.58006	9.58006	704	0.362	Tier 1 — Extreme
	ANTXR1	BCLN	19915000	CONTROL	26061	764.022	9.57747	9.57747	705	0.361	Tier 1 — Extreme
	PIK3C3	BCLN	13182000	CONTROL	17263	763.378	9.57625	9.57625	706	0.36	Tier 1 — Extreme
	KRT77	BCLN	27100000	CONTROL	35699	759.019	9.56799	9.56799	707	0.359	Tier 1 — Extreme
	C9orf114	BCLN	9100100	CONTROL	11999	758.089	9.56622	9.56622	708	0.359	Tier 1 — Extreme
	ZC3H8	BCLN	19764000	CONTROL	26069	757.997	9.56605	9.56605	709	0.358	Tier 1 — Extreme
	LUC7L	BCLN	21556000	CONTROL	28458	757.334	9.56479	9.56479	710	0.357	Tier 1 — Extreme
	RRP8	BCLN	18306000	CONTROL	24241	755.011	9.56035	9.56035	711	0.356	Tier 1 — Extreme
	PFKM	BCLN	23139000	CONTROL	30669	754.352	9.55909	9.55909	712	0.355	Tier 1 — Extreme
	RSBN1L	BCLN	24054000	CONTROL	32006	751.429	9.55349	9.55349	713	0.354	Tier 1 — Extreme
	NMT1	BCLN	19532000	CONTROL	26101	748.181	9.54724	9.54724	714	0.353	Tier 1 — Extreme
	ECT2	BCLN	14234000	CONTROL	19088	745.509	9.54208	9.54208	715	0.352	Tier 1 — Extreme
	AIF1L	BCLN	15825000	CONTROL	21363	740.594	9.53254	9.53254	716	0.351	Tier 1 — Extreme
	RBM26	BCLN	12682000	CONTROL	17212	736.598	9.52473	9.52473	717	0.35	Tier 1 — Extreme
	UQCR10	BCLN	17193000	CONTROL	24058	714.5	9.48079	9.48079	718	0.349	Tier 1 — Extreme
	ERLIN1	BCLN	27282000	CONTROL	38401	710.358	9.4724	9.4724	719	0.349	Tier 1 — Extreme
	DNAJC9	BCLN	27732000	CONTROL	39193	707.485	9.46656	9.46656	720	0.348	Tier 1 — Extreme
	MPHOSPH10	BCLN	19053000	CONTROL	27155	701.51	9.45432	9.45432	721	0.347	Tier 1 — Extreme
	NDUFA13	BCLN	26183000	CONTROL	37352	700.886	9.45304	9.45304	722	0.346	Tier 1 — Extreme
	CDC6	BCLN	9628200	CONTROL	13740	700.488	9.45222	9.45222	723	0.345	Tier 1 — Extreme
	INPP5F	BCLN	22353000	CONTROL	31945	699.625	9.45044	9.45044	724	0.344	Tier 1 — Extreme
	SMOC1	BCLN	8041000	CONTROL	11509	698.368	9.44784	9.44784	725	0.343	Tier 1 — Extreme
	PARP2	BCLN	18975000	CONTROL	27388	692.695	9.43608	9.43608	726	0.342	Tier 1 — Extreme
	NCAPH2	BCLN	17921000	CONTROL	25955	690.331	9.43115	9.43115	727	0.341	Tier 1 — Extreme
	CNOT1	BCLN	8266600	CONTROL	12006	688.253	9.42679	9.42679	728	0.34	Tier 1 — Extreme
	INTS3	BCLN	13774000	CONTROL	20122	684.355	9.4186	9.4186	729	0.339	Tier 1 — Extreme
	TARDBP	BCLN	24243000	CONTROL	35756	677.917	9.40497	9.40497	730	0.339	Tier 1 — Extreme
	TRIM56	BCLN	9152100	CONTROL	13499	677.733	9.40457	9.40457	731	0.338	Tier 1 — Extreme
	VDAC2	BCLN	22689000	CONTROL	33540	676.375	9.40168	9.40168	732	0.337	Tier 1 — Extreme
	TRA2B	BCLN	24246000	CONTROL	36314	667.585	9.38281	9.38281	733	0.336	Tier 1 — Extreme
	HSP90AB1	BCLN	16450000	CONTROL	24740	664.781	9.37674	9.37674	734	0.335	Tier 1 — Extreme
	DDX27	BCLN	25204000	CONTROL	38196	659.773	9.36583	9.36583	735	0.334	Tier 1 — Extreme
	ATAD1	BCLN	9955200	CONTROL	15108	658.718	9.36352	9.36352	736	0.333	Tier 1 — Extreme
	SPECC1	BCLN	11843000	CONTROL	18030	656.668	9.35902	9.35902	737	0.332	Tier 1 — Extreme
	TAF10	BCLN	7436400	CONTROL	11433	650.149	9.34463	9.34463	738	0.331	Tier 1 — Extreme
	SCRIB	BCLN	15454000	CONTROL	23768	650.065	9.34444	9.34444	739	0.33	Tier 1 — Extreme
	SSBP1	BCLN	451590000	CONTROL	696470	648.394	9.34073	9.34073	740	0.33	Tier 1 — Extreme
	LSM14B	BCLN	21865000	CONTROL	33846	645.919	9.33521	9.33521	741	0.329	Tier 1 — Extreme
	DOCK7	BCLN	25130000	CONTROL	38909	645.783	9.33491	9.33491	742	0.328	Tier 1 — Extreme
	VEZF1	BCLN	15921000	CONTROL	24739	643.429	9.32964	9.32964	743	0.327	Tier 1 — Extreme
	ZCRB1	BCLN	11531000	CONTROL	18045	638.837	9.3193	9.3193	744	0.326	Tier 1 — Extreme
	WDR82	BCLN	10415000	CONTROL	16333	637.471	9.31622	9.31622	745	0.325	Tier 1 — Extreme
	SQSTM1	BCLN	17309000	CONTROL	27175	636.829	9.31476	9.31476	746	0.324	Tier 1 — Extreme
	TAF8	BCLN	16038000	CONTROL	25427	630.623	9.30063	9.30063	747	0.323	Tier 1 — Extreme
	DHX8	BCLN	21912000	CONTROL	35058	624.932	9.28756	9.28756	748	0.322	Tier 1 — Extreme
	PCF11	BCLN	24160000	CONTROL	38979	619.742	9.27552	9.27552	749	0.321	Tier 1 — Extreme
	SURF6	BCLN	23567000	CONTROL	38303	615.198	9.26491	9.26491	750	0.32	Tier 1 — Extreme
	MACF1	BCLN	18658000	CONTROL	30368	614.296	9.26279	9.26279	751	0.32	Tier 1 — Extreme
	DAZAP1	BCLN	19550000	CONTROL	31921	612.354	9.25822	9.25822	752	0.319	Tier 1 — Extreme
	NDUFB4	BCLN	13030000	CONTROL	21302	611.536	9.25629	9.25629	753	0.318	Tier 1 — Extreme
	TMEM201	BCLN	12418000	CONTROL	20310	611.273	9.25567	9.25567	754	0.317	Tier 1 — Extreme
	HIST1H2AC	BCLN	15801000	CONTROL	26006	607.474	9.24668	9.24668	755	0.316	Tier 1 — Extreme
	IFRD1	BCLN	8010300	CONTROL	13423	596.537	9.22047	9.22047	756	0.315	Tier 1 — Extreme
	CHD7	BCLN	11830000	CONTROL	19845	595.97	9.2191	9.2191	757	0.314	Tier 1 — Extreme
	HNRNPLL	BCLN	17298000	CONTROL	29061	595.129	9.21706	9.21706	758	0.313	Tier 1 — Extreme
	SUB1	BCLN	269570000	CONTROL	453170	594.847	9.21638	9.21638	759	0.312	Tier 1 — Extreme
	SRFBP1	BCLN	15829000	CONTROL	26950	587.238	9.1978	9.1978	760	0.311	Tier 1 — Extreme
	CHMP1A	BCLN	8916200	CONTROL	15232	585.168	9.19271	9.19271	761	0.31	Tier 1 — Extreme
	MTFR1	BCLN	12695000	CONTROL	21749	583.571	9.18876	9.18876	762	0.31	Tier 1 — Extreme
	MT-CO2	BCLN	12282000	CONTROL	21211	578.903	9.17718	9.17718	763	0.309	Tier 1 — Extreme
	SLC35B2	BCLN	9238700	CONTROL	16054	575.298	9.16816	9.16816	764	0.308	Tier 1 — Extreme
	TXLNA	BCLN	5826100	CONTROL	10147	573.887	9.16462	9.16462	765	0.307	Tier 1 — Extreme
	VARS	BCLN	8523000	CONTROL	14874	572.821	9.16194	9.16194	766	0.306	Tier 1 — Extreme
	NCAPG2	BCLN	18473000	CONTROL	32530	567.789	9.14921	9.14921	767	0.305	Tier 1 — Extreme
	KRR1	BCLN	16668000	CONTROL	29363	567.557	9.14862	9.14862	768	0.304	Tier 1 — Extreme
	TRIM26	BCLN	21108000	CONTROL	37344	565.156	9.1425	9.1425	769	0.303	Tier 1 — Extreme
	HDAC1	BCLN	12285000	CONTROL	21889	561.113	9.13215	9.13215	770	0.302	Tier 1 — Extreme
	PCID2	BCLN	11681000	CONTROL	21059	554.548	9.11517	9.11517	771	0.301	Tier 1 — Extreme
	GCN1L1	BCLN	8049400	CONTROL	14652	549.185	9.10115	9.10115	772	0.3	Tier 1 — Extreme
	SF3B4	BCLN	8709600	CONTROL	15971	545.168	9.09056	9.09056	773	0.3	Tier 1 — Extreme
	CEPT1	BCLN	6531600	CONTROL	12151	537.315	9.06963	9.06963	774	0.299	Tier 1 — Extreme
	MSN	BCLN	15793000	CONTROL	29756	530.661	9.05165	9.05165	775	0.298	Tier 1 — Extreme
	NVL	BCLN	12144000	CONTROL	22913	529.889	9.04955	9.04955	776	0.297	Tier 1 — Extreme
	RPL39	BCLN	796920000	CONTROL	1508600	528.25	9.04508	9.04508	777	0.296	Tier 1 — Extreme
	EXO1	BCLN	12786000	CONTROL	24239	527.388	9.04272	9.04272	778	0.295	Tier 1 — Extreme
	SLC16A1	BCLN	10448000	CONTROL	20009	522.035	9.028	9.028	779	0.294	Tier 1 — Extreme
	DGCR8	BCLN	13732000	CONTROL	26580	516.532	9.01271	9.01271	780	0.293	Tier 1 — Extreme
	JAK1	BCLN	9951400	CONTROL	19411	512.536	9.00151	9.00151	781	0.292	Tier 1 — Extreme
	EXD2	BCLN	7899600	CONTROL	15539	508.209	8.98928	8.98928	782	0.291	Tier 1 — Extreme
	HNRNPH2	BCLN	17109000	CONTROL	33985	503.354	8.97543	8.97543	783	0.291	Tier 1 — Extreme
	BAG1	BCLN	14335000	CONTROL	28807	497.536	8.95866	8.95866	784	0.29	Tier 1 — Extreme
	PRR14L	BCLN	15441000	CONTROL	31132	495.905	8.95392	8.95392	785	0.289	Tier 1 — Extreme
	POLR1C	BCLN	13521000	CONTROL	27452	492.443	8.94381	8.94381	786	0.288	Tier 1 — Extreme
	MLH1	BCLN	12295000	CONTROL	25610	479.992	8.90687	8.90687	787	0.287	Tier 1 — Extreme
	MAP4K4	BCLN	5571400	CONTROL	11622	479.178	8.90442	8.90442	788	0.286	Tier 1 — Extreme
	TSPYL1	BCLN	16082000	CONTROL	33774	476.095	8.8951	8.8951	789	0.285	Tier 1 — Extreme
	TTC17	BCLN	6857400	CONTROL	14444	474.594	8.89055	8.89055	790	0.284	Tier 1 — Extreme
	METAP2	BCLN	13435000	CONTROL	28412	472.781	8.88503	8.88503	791	0.283	Tier 1 — Extreme
	EIF2B1	BCLN	13576000	CONTROL	28743	472.242	8.88338	8.88338	792	0.282	Tier 1 — Extreme
	ZNF207	BCLN	18538000	CONTROL	39526	468.949	8.87329	8.87329	793	0.281	Tier 1 — Extreme
	CCDC102A	BCLN	9694100	CONTROL	20684	468.563	8.8721	8.8721	794	0.281	Tier 1 — Extreme
	SNRNP200	BCLN	13809000	CONTROL	29539	467.405	8.86853	8.86853	795	0.28	Tier 1 — Extreme
	NFIA	BCLN	15468000	CONTROL	33300	464.435	8.85933	8.85933	796	0.279	Tier 1 — Extreme
	RPF2	BCLN	12041000	CONTROL	25958	463.776	8.85728	8.85728	797	0.278	Tier 1 — Extreme
	EIF2B2	BCLN	16743000	CONTROL	36733	455.741	8.83207	8.83207	798	0.277	Tier 1 — Extreme
	YY1	BCLN	7721600	CONTROL	17056	452.588	8.82205	8.82205	799	0.276	Tier 1 — Extreme
	PKP2	BCLN	17259000	CONTROL	38269	450.933	8.81677	8.81677	800	0.275	Tier 1 — Extreme
	NME4	BCLN	10639000	CONTROL	23618	450.366	8.81496	8.81496	801	0.274	Tier 1 — Extreme
	SMARCC1	BCLN	6632400	CONTROL	14926	444.204	8.79508	8.79508	802	0.273	Tier 1 — Extreme
	SMC3	BCLN	5812600	CONTROL	13287	437.301	8.77248	8.77248	803	0.272	Tier 1 — Extreme
	MGST2	BCLN	9157000	CONTROL	20944	437.109	8.77185	8.77185	804	0.271	Tier 1 — Extreme
	AURKA	BCLN	11597000	CONTROL	26704	434.198	8.76221	8.76221	805	0.271	Tier 1 — Extreme
	CSNK1A1	BCLN	9289500	CONTROL	21391	434.17	8.76212	8.76212	806	0.27	Tier 1 — Extreme
	ARL6IP4	BCLN	10949000	CONTROL	25222	434.019	8.76162	8.76162	807	0.269	Tier 1 — Extreme
	PHB2	BCLN	13287000	CONTROL	30630	433.72	8.76062	8.76062	808	0.268	Tier 1 — Extreme
	MORF4L2	BCLN	4475100	CONTROL	10315	433.634	8.76033	8.76033	809	0.267	Tier 1 — Extreme
	ZFC3H1	BCLN	8450500	CONTROL	19506	433.115	8.75861	8.75861	810	0.266	Tier 1 — Extreme
	GATAD2A	BCLN	7183700	CONTROL	16647	431.402	8.75289	8.75289	811	0.265	Tier 1 — Extreme
	C3orf17	BCLN	4779600	CONTROL	11100	430.401	8.74954	8.74954	812	0.264	Tier 1 — Extreme
	SMU1	BCLN	6343300	CONTROL	14844	427.187	8.73873	8.73873	813	0.263	Tier 1 — Extreme
	NUFIP1	BCLN	6151100	CONTROL	14426	426.242	8.73553	8.73553	814	0.262	Tier 1 — Extreme
	CPSF7	BCLN	12762000	CONTROL	29942	426.153	8.73523	8.73523	815	0.262	Tier 1 — Extreme
	CDKN2AIP	BCLN	16694000	CONTROL	39837	419.005	8.71082	8.71082	816	0.261	Tier 1 — Extreme
	EXOSC7	BCLN	12489000	CONTROL	29873	418	8.70736	8.70736	817	0.26	Tier 1 — Extreme
	ARHGAP21	BCLN	16241000	CONTROL	38941	417.013	8.70395	8.70395	818	0.259	Tier 1 — Extreme
	TRIM29	BCLN	7932000	CONTROL	19076	415.702	8.6994	8.6994	819	0.258	Tier 1 — Extreme
	BCAS2	BCLN	8644000	CONTROL	20844	414.6	8.69558	8.69558	820	0.257	Tier 1 — Extreme
	SPAG5	BCLN	15945000	CONTROL	38464	414.49	8.69519	8.69519	821	0.256	Tier 1 — Extreme
	PEX3	BCLN	4144100	CONTROL	10020	413.377	8.69131	8.69131	822	0.255	Tier 1 — Extreme
	ZNF787	BCLN	14219000	CONTROL	34821	408.287	8.67344	8.67344	823	0.254	Tier 1 — Extreme
	MBOAT7	BCLN	8824100	CONTROL	21985	401.278	8.64846	8.64846	824	0.253	Tier 1 — Extreme
	TNRC6B	BCLN	8780500	CONTROL	21944	400.041	8.644	8.644	825	0.252	Tier 1 — Extreme
	GTF2H4	BCLN	9250700	CONTROL	23175	399.081	8.64054	8.64054	826	0.252	Tier 1 — Extreme
	PRPF6	BCLN	14579000	CONTROL	36638	397.866	8.63614	8.63614	827	0.251	Tier 1 — Extreme
	WBSCR22	BCLN	10524000	CONTROL	26453	397.763	8.63576	8.63576	828	0.25	Tier 1 — Extreme
	BCCIP	BCLN	11778000	CONTROL	29961	393.046	8.61855	8.61855	829	0.249	Tier 1 — Extreme
	NOLC1	BCLN	5331300	CONTROL	13663	390.057	8.60754	8.60754	830	0.248	Tier 1 — Extreme
	ENAH	BCLN	12003000	CONTROL	31071	386.247	8.59338	8.59338	831	0.247	Tier 1 — Extreme
	RBM34	BCLN	8827600	CONTROL	22927	384.947	8.58852	8.58852	832	0.246	Tier 1 — Extreme
	TLK2	BCLN	7440100	CONTROL	19328	384.84	8.58811	8.58811	833	0.245	Tier 1 — Extreme
	TOP3B	BCLN	5776800	CONTROL	15040	383.968	8.58484	8.58484	834	0.244	Tier 1 — Extreme
	WDR61	BCLN	8792100	CONTROL	22901	383.834	8.58434	8.58434	835	0.243	Tier 1 — Extreme
	NDUFA11	BCLN	10791000	CONTROL	28161	383.122	8.58166	8.58166	836	0.242	Tier 1 — Extreme
	ITPR3	BCLN	4095000	CONTROL	10734	381.321	8.57486	8.57486	837	0.242	Tier 1 — Extreme
	RBM4	BCLN	12626000	CONTROL	33220	380.015	8.56991	8.56991	838	0.241	Tier 1 — Extreme
	FAU	BCLN	1135400000	CONTROL	3050300	372.225	8.54003	8.54003	839	0.24	Tier 1 — Extreme
	SRPR	BCLN	11602000	CONTROL	31177	372.074	8.53944	8.53944	840	0.239	Tier 1 — Extreme
	SKP1	BCLN	8765000	CONTROL	23813	367.999	8.52356	8.52356	841	0.238	Tier 1 — Extreme
	NFIB	BCLN	10248000	CONTROL	28112	364.477	8.50968	8.50968	842	0.237	Tier 1 — Extreme
	KDM4C	BCLN	13051000	CONTROL	35825	364.248	8.50878	8.50878	843	0.236	Tier 1 — Extreme
	CCDC101	BCLN	11060000	CONTROL	30709	360.097	8.49224	8.49224	844	0.235	Tier 1 — Extreme
	AIFM1	BCLN	10644000	CONTROL	29885	356.106	8.47616	8.47616	845	0.234	Tier 1 — Extreme
	C8orf59	BCLN	4845200	CONTROL	13689	353.82	8.46687	8.46687	846	0.233	Tier 1 — Extreme
	FAR1	BCLN	6881300	CONTROL	19573	351.482	8.4573	8.4573	847	0.233	Tier 1 — Extreme
	TOR1AIP1	BCLN	5756000	CONTROL	16394	350.997	8.45532	8.45532	848	0.232	Tier 1 — Extreme
	EFTUD2	BCLN	8232400	CONTROL	23453	350.942	8.45509	8.45509	849	0.231	Tier 1 — Extreme
	SMC2	BCLN	207980000	CONTROL	593350	350.515	8.45333	8.45333	850	0.23	Tier 1 — Extreme
	KIF4A	BCLN	11771000	CONTROL	33580	350.484	8.4532	8.4532	851	0.229	Tier 1 — Extreme
	MTPAP	BCLN	12303000	CONTROL	35318	348.3	8.44419	8.44419	852	0.228	Tier 1 — Extreme
	SEC61A1	BCLN	9207900	CONTROL	26436	348.243	8.44395	8.44395	853	0.227	Tier 1 — Extreme
	PARL	BCLN	13252000	CONTROL	38124	347.557	8.44111	8.44111	854	0.226	Tier 1 — Extreme
	LUC7L2	BCLN	133770000	CONTROL	385740	346.784	8.43789	8.43789	855	0.225	Tier 1 — Extreme
	ESYT2	BCLN	9795100	CONTROL	28260	346.545	8.4369	8.4369	856	0.224	Tier 1 — Extreme
	CFL1	BCLN	13710000	CONTROL	39560	346.519	8.43679	8.43679	857	0.223	Tier 1 — Extreme
	RBM15	BCLN	4647600	CONTROL	13427	346.01	8.43467	8.43467	858	0.223	Tier 1 — Extreme
	NUDT16L1	BCLN	6903700	CONTROL	20073	343.844	8.42561	8.42561	859	0.222	Tier 1 — Extreme
	ANKHD1	BCLN	3953400	CONTROL	11653	339.115	8.40563	8.40563	860	0.221	Tier 1 — Extreme
	IFRD2	BCLN	6261400	CONTROL	18465	339.004	8.40516	8.40516	861	0.22	Tier 1 — Extreme
	DMAP1	BCLN	9196000	CONTROL	27142	338.748	8.40407	8.40407	862	0.219	Tier 1 — Extreme
	TRIM28	BCLN	13333000	CONTROL	39536	337.194	8.39744	8.39744	863	0.218	Tier 1 — Extreme
	SAMM50	BCLN	9639100	CONTROL	28642	336.479	8.39437	8.39437	864	0.217	Tier 1 — Extreme
	RBPMS2	BCLN	10699000	CONTROL	31882	335.529	8.39029	8.39029	865	0.216	Tier 1 — Extreme
	TMEM131	BCLN	13104000	CONTROL	39312	333.291	8.38064	8.38064	866	0.215	Tier 1 — Extreme
	ACTR1A	BCLN	4319700	CONTROL	13126	328.97	8.36181	8.36181	867	0.214	Tier 1 — Extreme
	RPP40	BCLN	4449500	CONTROL	13596	327.145	8.35379	8.35379	868	0.213	Tier 1 — Extreme
	MLLT1	BCLN	12208000	CONTROL	37862	322.392	8.33267	8.33267	869	0.213	Tier 1 — Extreme
	CD2BP2	BCLN	11490000	CONTROL	35920	319.833	8.32118	8.32118	870	0.212	Tier 1 — Extreme
	AKAP9	BCLN	3307500	CONTROL	10338	319.782	8.32094	8.32094	871	0.211	Tier 1 — Extreme
	GTF2I	BCLN	9532800	CONTROL	30008	317.623	8.31117	8.31117	872	0.21	Tier 1 — Extreme
	RASAL2	BCLN	11504000	CONTROL	36376	316.209	8.30474	8.30474	873	0.209	Tier 1 — Extreme
	MB21D1	BCLN	10468000	CONTROL	33195	315.301	8.30059	8.30059	874	0.208	Tier 1 — Extreme
	MED1	BCLN	9747200	CONTROL	31117	313.193	8.29091	8.29091	875	0.207	Tier 1 — Extreme
	TEX10	BCLN	8014700	CONTROL	25643	312.488	8.28766	8.28766	876	0.206	Tier 1 — Extreme
	HMGN4	BCLN	3548000	CONTROL	11408	310.874	8.28019	8.28019	877	0.205	Tier 1 — Extreme
	CMAS	BCLN	8281900	CONTROL	27004	306.635	8.26038	8.26038	878	0.204	Tier 1 — Extreme
	SIPA1	BCLN	4408600	CONTROL	14434	305.326	8.25421	8.25421	879	0.203	Tier 1 — Extreme
	SLC25A4	BCLN	8761500	CONTROL	28915	302.957	8.24297	8.24297	880	0.203	Tier 1 — Extreme
	MGA	BCLN	3054300	CONTROL	10077	302.946	8.24292	8.24292	881	0.202	Tier 1 — Extreme
	TERF2IP	BCLN	8642000	CONTROL	28537	302.782	8.24214	8.24214	882	0.201	Tier 1 — Extreme
	RRS1	BCLN	10225000	CONTROL	33772	302.721	8.24184	8.24184	883	0.2	Tier 1 — Extreme
	KIAA1211	BCLN	8970600	CONTROL	29672	302.275	8.23972	8.23972	884	0.199	Tier 1 — Extreme
	TMEM126A	BCLN	7044200	CONTROL	23477	299.983	8.22874	8.22874	885	0.198	Tier 1 — Extreme
	RGPD8	BCLN	3463600	CONTROL	11685	296.288	8.21086	8.21086	886	0.197	Tier 1 — Extreme
	BST2	BCLN	5239400	CONTROL	17764	294.862	8.2039	8.2039	887	0.196	Tier 1 — Extreme
	ZNF800	BCLN	8040900	CONTROL	27293	294.56	8.20242	8.20242	888	0.195	Tier 1 — Extreme
	MFAP1	BCLN	3244800	CONTROL	11047	293.594	8.19768	8.19768	889	0.194	Tier 1 — Extreme
	SLC35E1	BCLN	9969600	CONTROL	34006	293.129	8.19539	8.19539	890	0.194	Tier 1 — Extreme
	ATR	BCLN	8354900	CONTROL	28583	292.252	8.19107	8.19107	891	0.193	Tier 1 — Extreme
	HMGN2	BCLN	7635800	CONTROL	26387	289.323	8.17654	8.17654	892	0.192	Tier 1 — Extreme
	CHAF1B	BCLN	9085500	CONTROL	31565	287.789	8.16887	8.16887	893	0.191	Tier 1 — Extreme
	TPX2	BCLN	6355200	CONTROL	22078	287.787	8.16886	8.16886	894	0.19	Tier 1 — Extreme
	MRGBP	BCLN	3995100	CONTROL	13918	286.943	8.16462	8.16462	895	0.189	Tier 1 — Extreme
	PPP1R12C	BCLN	3764600	CONTROL	13174	285.652	8.15811	8.15811	896	0.188	Tier 1 — Extreme
	LIMA1	BCLN	2568700000	CONTROL	9004000	285.284	8.15626	8.15626	897	0.187	Tier 1 — Extreme
	SETX	BCLN	8735000	CONTROL	30667	284.788	8.15374	8.15374	898	0.186	Tier 1 — Extreme
	TIAL1	BCLN	6658900	CONTROL	23613	281.942	8.13925	8.13925	899	0.185	Tier 1 — Extreme
	EEF1B2	BCLN	9321700	CONTROL	33641	277.052	8.11402	8.11402	900	0.184	Tier 1 — Extreme
	STT3A	BCLN	9780600	CONTROL	35577	274.875	8.10263	8.10263	901	0.184	Tier 1 — Extreme
	PHLDB2	BCLN	5427700	CONTROL	19798	274.085	8.09848	8.09848	902	0.183	Tier 1 — Extreme
	CAPZA2	BCLN	10331000	CONTROL	37715	273.887	8.09744	8.09744	903	0.182	Tier 1 — Extreme
	DROSHA	BCLN	3690000	CONTROL	13508	273.071	8.09313	8.09313	904	0.181	Tier 1 — Extreme
	GTF2H1	BCLN	3742500	CONTROL	13702	273.036	8.09295	8.09295	905	0.18	Tier 1 — Extreme
	TUFM	BCLN	8644000	CONTROL	31772	272.021	8.08757	8.08757	906	0.179	Tier 1 — Extreme
	ZNF318	BCLN	4614200	CONTROL	17013	271.137	8.08288	8.08288	907	0.178	Tier 1 — Extreme
	POLR2A	BCLN	6315400	CONTROL	23312	270.85	8.08135	8.08135	908	0.177	Tier 1 — Extreme
	SCAF11	BCLN	6464900	CONTROL	23898	270.464	8.07929	8.07929	909	0.176	Tier 1 — Extreme
	ATG14	BCLN	10032000	CONTROL	37142	270.062	8.07715	8.07715	910	0.175	Tier 1 — Extreme
	PPP1CB	BCLN	8203900	CONTROL	30471	269.192	8.07249	8.07249	911	0.174	Tier 1 — Extreme
	ZBTB11	BCLN	5161400	CONTROL	19697	261.974	8.03328	8.03328	912	0.174	Tier 1 — Extreme
	DHCR24	BCLN	9657400	CONTROL	37075	260.448	8.02485	8.02485	913	0.173	Tier 1 — Extreme
	TOPBP1	BCLN	7035500	CONTROL	27224	258.383	8.01337	8.01337	914	0.172	Tier 1 — Extreme
	EZR	BCLN	3758200	CONTROL	14667	256.148	8.00083	8.00083	915	0.171	Tier 1 — Extreme
	ELMSAN1	BCLN	7344900	CONTROL	29321	250.457	7.96842	7.96842	916	0.17	Tier 1 — Extreme
	YTHDC2	BCLN	85118000	CONTROL	341170	249.485	7.96281	7.96281	917	0.169	Tier 1 — Extreme
	ZFP3	BCLN	8029300	CONTROL	32566	246.517	7.94554	7.94554	918	0.168	Tier 1 — Extreme
	AP2M1	BCLN	9765000	CONTROL	39742	245.679	7.94063	7.94063	919	0.167	Tier 1 — Extreme
	AHDC1	BCLN	7665800	CONTROL	31314	244.765	7.93526	7.93526	920	0.166	Tier 1 — Extreme
	PKP4	BCLN	3602700	CONTROL	14753	244.119	7.93144	7.93144	921	0.165	Tier 1 — Extreme
	SENP5	BCLN	7766600	CONTROL	31916	243.307	7.92663	7.92663	922	0.165	Tier 1 — Extreme
	CYP1B1	BCLN	5890400	CONTROL	24381	241.549	7.91617	7.91617	923	0.164	Tier 1 — Extreme
	METTL5	BCLN	3093300	CONTROL	12817	241.25	7.91438	7.91438	924	0.163	Tier 1 — Extreme
	AURKAIP1	BCLN	9275700	CONTROL	39488	234.87	7.87572	7.87572	925	0.162	Tier 1 — Extreme
	SAMD1	BCLN	6425600	CONTROL	28112	228.531	7.83625	7.83625	926	0.161	Tier 1 — Extreme
	IK	BCLN	3903700	CONTROL	17167	227.33	7.82864	7.82864	927	0.16	Tier 1 — Extreme
	ZFP91	BCLN	8686700	CONTROL	38448	225.904	7.81957	7.81957	928	0.159	Tier 1 — Extreme
	MSL1	BCLN	7388200	CONTROL	32710	225.835	7.81913	7.81913	929	0.158	Tier 1 — Extreme
	ZNF609	BCLN	4076900	CONTROL	18266	223.135	7.80177	7.80177	930	0.157	Tier 1 — Extreme
	PICALM	BCLN	8417300	CONTROL	38080	221.014	7.78799	7.78799	931	0.156	Tier 1 — Extreme
	SDCBP	BCLN	4005900	CONTROL	18226	219.73	7.77959	7.77959	932	0.155	Tier 1 — Extreme
	BUB3	BCLN	6264700	CONTROL	28770	217.713	7.76629	7.76629	933	0.155	Tier 1 — Extreme
	DDOST	BCLN	7828800	CONTROL	36222	216.104	7.75558	7.75558	934	0.154	Tier 1 — Extreme
	SMG7	BCLN	4604100	CONTROL	21308	216.023	7.75504	7.75504	935	0.153	Tier 1 — Extreme
	YAF2	BCLN	4395900	CONTROL	20469	214.707	7.74622	7.74622	936	0.152	Tier 1 — Extreme
	CKAP2	BCLN	5424900	CONTROL	25288	214.482	7.74472	7.74472	937	0.151	Tier 1 — Extreme
	IMP3	BCLN	6954500	CONTROL	32802	211.982	7.7278	7.7278	938	0.15	Tier 1 — Extreme
	ZC3H11A	BCLN	7648100	CONTROL	37237	205.362	7.68203	7.68203	939	0.149	Tier 1 — Extreme
	PHF8	BCLN	5655400	CONTROL	27583	204.995	7.67945	7.67945	940	0.148	Tier 1 — Extreme
	LUZP1	BCLN	7811500	CONTROL	38392	203.441	7.66846	7.66846	941	0.147	Tier 1 — Extreme
	TERF2	BCLN	6542200	CONTROL	32253	202.809	7.66398	7.66398	942	0.146	Tier 1 — Extreme
	TIMMDC1	BCLN	2482900	CONTROL	12320	201.453	7.6543	7.6543	943	0.145	Tier 1 — Extreme
	PURA	BCLN	6590000	CONTROL	32763	201.111	7.65185	7.65185	944	0.145	Tier 1 — Extreme
	C17orf85	BCLN	4946200	CONTROL	24606	200.975	7.65087	7.65087	945	0.144	Tier 1 — Extreme
	TRMT112	BCLN	7247300	CONTROL	36213	200.102	7.64459	7.64459	946	0.143	Tier 1 — Extreme
	PHGDH	BCLN	5202100	CONTROL	26219	198.372	7.63206	7.63206	947	0.142	Tier 1 — Extreme
	PPAN	BCLN	4031400	CONTROL	20563	196.004	7.61474	7.61474	948	0.141	Tier 1 — Extreme
	NDE1	BCLN	7157800	CONTROL	36580	195.649	7.61212	7.61212	949	0.14	Tier 1 — Extreme
	DNAJC19	BCLN	5711300	CONTROL	29446	193.926	7.59936	7.59936	950	0.139	Tier 1 — Extreme
	ERCC6	BCLN	6498900	CONTROL	33886	191.759	7.58315	7.58315	951	0.138	Tier 1 — Extreme
	GTSE1	BCLN	6208500	CONTROL	32544	190.743	7.57549	7.57549	952	0.137	Tier 1 — Extreme
	UPF2	BCLN	6387500	CONTROL	33510	190.586	7.5743	7.5743	953	0.136	Tier 1 — Extreme
	OASL	BCLN	6536500	CONTROL	34743	188.112	7.55545	7.55545	954	0.135	Tier 1 — Extreme
	NOB1	BCLN	7073400	CONTROL	37903	186.594	7.54376	7.54376	955	0.135	Tier 1 — Extreme
	SMIM4	BCLN	6218100	CONTROL	33425	186.004	7.53919	7.53919	956	0.134	Tier 1 — Extreme
	LTV1	BCLN	7196200	CONTROL	39330	182.947	7.51528	7.51528	957	0.133	Tier 1 — Extreme
	AKAP1	BCLN	4905000	CONTROL	26922	182.159	7.50906	7.50906	958	0.132	Tier 1 — Extreme
	PATZ1	BCLN	5102000	CONTROL	28693	177.783	7.47397	7.47397	959	0.131	Tier 1 — Extreme
	AKAP2	BCLN	4667100	CONTROL	26304	177.396	7.47083	7.47083	960	0.13	Tier 1 — Extreme
	CASC3	BCLN	5836300	CONTROL	33440	174.505	7.44712	7.44712	961	0.129	Tier 1 — Extreme
	MBD4	BCLN	2974900	CONTROL	17122	173.697	7.44043	7.44043	962	0.128	Tier 1 — Extreme
	PRPF8	BCLN	4590600	CONTROL	26623	172.398	7.4296	7.4296	963	0.127	Tier 1 — Extreme
	TNFAIP2	BCLN	5460200	CONTROL	32356	168.728	7.39856	7.39856	964	0.126	Tier 1 — Extreme
	RBM39	BCLN	238270000	CONTROL	1433300	166.238	7.37711	7.37711	965	0.126	Tier 1 — Extreme
	MUS81	BCLN	5104800	CONTROL	31001	164.639	7.36316	7.36316	966	0.125	Tier 1 — Extreme
	TOP2B	BCLN	4408500	CONTROL	27005	163.218	7.35065	7.35065	967	0.124	Tier 1 — Extreme
	BLM	BCLN	5391300	CONTROL	33478	161.016	7.33106	7.33106	968	0.123	Tier 1 — Extreme
	EXOC2	BCLN	4198000	CONTROL	26198	160.211	7.32383	7.32383	969	0.122	Tier 1 — Extreme
	SUPT7L	BCLN	5211100	CONTROL	33327	156.339	7.28854	7.28854	970	0.121	Tier 1 — Extreme
	TFB1M	BCLN	2874500	CONTROL	18631	154.245	7.26908	7.26908	971	0.12	Tier 1 — Extreme
	CYFIP1	BCLN	2296700	CONTROL	14937	153.708	7.26405	7.26405	972	0.119	Tier 1 — Extreme
	UBC	BCLN	70597000	CONTROL	461990	152.809	7.25559	7.25559	973	0.118	Tier 1 — Extreme
	MCU	BCLN	2560900	CONTROL	16897	151.515	7.24332	7.24332	974	0.117	Tier 1 — Extreme
	TAF5L	BCLN	5884600	CONTROL	38986	150.922	7.23766	7.23766	975	0.116	Tier 1 — Extreme
	ATP5D	BCLN	5142000	CONTROL	34495	149.044	7.21959	7.21959	976	0.116	Tier 1 — Extreme
	SSFA2	BCLN	4410400	CONTROL	29759	148.179	7.2112	7.2112	977	0.115	Tier 1 — Extreme
	CCNT1	BCLN	2473300	CONTROL	16795	147.221	7.20184	7.20184	978	0.114	Tier 1 — Extreme
	NUDT21	BCLN	4616700	CONTROL	31561	146.256	7.19235	7.19235	979	0.113	Tier 1 — Extreme
	H1F0	BCLN	4912300	CONTROL	33638	146.013	7.18995	7.18995	980	0.112	Tier 1 — Extreme
	RPL7L1	BCLN	5500000	CONTROL	37683	145.935	7.18918	7.18918	981	0.111	Tier 1 — Extreme
	RBPMS	BCLN	5325600	CONTROL	36592	145.52	7.18508	7.18508	982	0.11	Tier 1 — Extreme
	MYO9B	BCLN	4033200	CONTROL	27751	145.309	7.18298	7.18298	983	0.109	Tier 1 — Extreme
	NDUFA10	BCLN	4205100	CONTROL	29979	140.245	7.13181	7.13181	984	0.108	Tier 1 — Extreme
	HSPA6	BCLN	71070000	CONTROL	507920	139.922	7.12848	7.12848	985	0.107	Tier 1 — Extreme
	SUPT3H	BCLN	2134300	CONTROL	15328	139.197	7.12098	7.12098	986	0.106	Tier 1 — Extreme
	FTH1	BCLN	3728700	CONTROL	27303	136.543	7.09321	7.09321	987	0.106	Tier 1 — Extreme
	TFRC	BCLN	4679300	CONTROL	34883	134.124	7.06742	7.06742	988	0.105	Tier 1 — Extreme
	CDK12	BCLN	4889400	CONTROL	36829	132.742	7.05248	7.05248	989	0.104	Tier 1 — Extreme
	VAPB	BCLN	4956900	CONTROL	38397	129.079	7.01211	7.01211	990	0.103	Tier 1 — Extreme
	EXOC4	BCLN	3630700	CONTROL	28763	126.206	6.97964	6.97964	991	0.102	Tier 1 — Extreme
	TMEM161A	BCLN	4400100	CONTROL	35105	125.323	6.96951	6.96951	992	0.101	Tier 1 — Extreme
	SLC39A7	BCLN	2426900	CONTROL	19889	121.992	6.93064	6.93064	993	0.1	Tier 1 — Extreme
	TERF1	BCLN	3451600	CONTROL	28679	120.332	6.91088	6.91088	994	0.099	Tier 1 — Extreme
	MRPL40	BCLN	3364400	CONTROL	27957	120.321	6.91074	6.91074	995	0.098	Tier 1 — Extreme
	TEFM	BCLN	3933500	CONTROL	33711	116.666	6.86624	6.86624	996	0.097	Tier 1 — Extreme
	EIF4G2	BCLN	1654100	CONTROL	14232	116.184	6.86026	6.86026	997	0.097	Tier 1 — Extreme
	WDR76	BCLN	3552600	CONTROL	31134	114.089	6.83401	6.83401	998	0.096	Tier 1 — Extreme
	TAF12	BCLN	3870800	CONTROL	34069	113.6	6.82782	6.82782	999	0.095	Tier 1 — Extreme
	CCNK	BCLN	2333600	CONTROL	20989	111.156	6.79644	6.79644	1000	0.094	Tier 1 — Extreme
	EIF5	BCLN	2783500	CONTROL	25259	110.177	6.78368	6.78368	1001	0.093	Tier 1 — Extreme
	SLC25A22	BCLN	2612500	CONTROL	24370	107.18	6.74389	6.74389	1002	0.092	Tier 1 — Extreme
	EBP	BCLN	1095400	CONTROL	10236	106.963	6.74096	6.74096	1003	0.091	Tier 1 — Extreme
	SLTM	BCLN	2704100	CONTROL	25380	106.524	6.73503	6.73503	1004	0.09	Tier 1 — Extreme
	LARS	BCLN	1799000	CONTROL	17110	105.113	6.71579	6.71579	1005	0.089	Tier 1 — Extreme
	EIF2D	BCLN	2882900	CONTROL	28161	102.354	6.67742	6.67742	1006	0.088	Tier 1 — Extreme
	FAF2	BCLN	2542600	CONTROL	25474	99.7922	6.64085	6.64085	1007	0.087	Tier 1 — Extreme
	NOP56	BCLN	2237600	CONTROL	23157	96.6067	6.59405	6.59405	1008	0.087	Tier 1 — Extreme
	CWF19L2	BCLN	1670800	CONTROL	17585	94.9861	6.56964	6.56964	1009	0.086	Tier 1 — Extreme
	SOAT1	BCLN	3092100	CONTROL	32641	94.7162	6.56554	6.56554	1010	0.085	Tier 1 — Extreme
	CHD1	BCLN	2390300	CONTROL	25376	94.1769	6.5573	6.5573	1011	0.084	Tier 1 — Extreme
	DDX50	BCLN	3604000	CONTROL	38320	94.038	6.55517	6.55517	1012	0.083	Tier 1 — Extreme
	PARD3	BCLN	2786800	CONTROL	30731	90.6691	6.50254	6.50254	1013	0.082	Tier 1 — Extreme
	FAM60A	BCLN	2297800	CONTROL	25687	89.4366	6.48279	6.48279	1014	0.081	Tier 1 — Extreme
	NIPBL	BCLN	2376300	CONTROL	27601	86.0793	6.42759	6.42759	1015	0.08	Tier 1 — Extreme
	SNW1	BCLN	3001300	CONTROL	36668	81.8396	6.35473	6.35473	1016	0.079	Tier 1 — Extreme
	MPHOSPH8	BCLN	1277500	CONTROL	16079	79.4271	6.31156	6.31156	1017	0.078	Tier 1 — Extreme
	KRI1	BCLN	2770300	CONTROL	35075	78.9711	6.30325	6.30325	1018	0.077	Tier 1 — Extreme
	TRMT6	BCLN	2625700	CONTROL	34727	75.599	6.2403	6.2403	1019	0.077	Tier 1 — Extreme
	DNAJC25	BCLN	2815000	CONTROL	39296	71.6268	6.16243	6.16243	1020	0.076	Tier 1 — Extreme
	TRIP12	BCLN	1663800	CONTROL	23259	71.5184	6.16024	6.16024	1021	0.075	Tier 1 — Extreme
	RPL26L1	BCLN	2247800	CONTROL	31679	70.9445	6.14862	6.14862	1022	0.074	Tier 1 — Extreme
	SCAF8	BCLN	2751200	CONTROL	38985	70.5618	6.14082	6.14082	1023	0.073	Tier 1 — Extreme
	TBC1D10B	BCLN	2712500	CONTROL	38677	70.1232	6.13182	6.13182	1024	0.072	Tier 1 — Extreme
	FAM83H	BCLN	2725800	CONTROL	39134	69.6442	6.12193	6.12193	1025	0.071	Tier 1 — Extreme
	LSM14A	BCLN	1379800	CONTROL	19906	69.2986	6.11475	6.11475	1026	0.07	Tier 1 — Extreme
	ANXA2	BCLN	118210000	CONTROL	1714500	68.947	6.10742	6.10742	1027	0.069	Tier 1 — Extreme
	TWISTNB	BCLN	2580500	CONTROL	37993	67.9116	6.08559	6.08559	1028	0.068	Tier 1 — Extreme
	CSNK1E	BCLN	1515200	CONTROL	23080	65.6359	6.03641	6.03641	1029	0.067	Tier 1 — Extreme
	SPIN1	BCLN	973440	CONTROL	15160	64.1902	6.00428	6.00428	1030	0.067	Tier 1 — Extreme
	KIAA0020	BCLN	1648300	CONTROL	25775	63.9374	5.99859	5.99859	1031	0.066	Tier 2 — Strong
	ACTBL2	BCLN	1701100	CONTROL	26814	63.4291	5.98707	5.98707	1032	0.065	Tier 2 — Strong
	VPS13C	BCLN	1773700	CONTROL	29517	60.0808	5.90883	5.90883	1033	0.064	Tier 2 — Strong
	FAM98A	BCLN	139220000	CONTROL	2326100	59.8511	5.90331	5.90331	1034	0.063	Tier 2 — Strong
	MAPKAP1	BCLN	1319100	CONTROL	22213	59.371	5.89169	5.89169	1035	0.062	Tier 2 — Strong
	CEP170B	BCLN	2166500	CONTROL	38612	56.1024	5.80999	5.80999	1036	0.061	Tier 2 — Strong
	NR2F1	BCLN	1816100	CONTROL	34296	52.9461	5.72645	5.72645	1037	0.06	Tier 2 — Strong
	PUF60	BCLN	74053000	CONTROL	1408800	52.5644	5.71601	5.71601	1038	0.059	Tier 2 — Strong
	TTC4	BCLN	1725300	CONTROL	34452	50.0712	5.64591	5.64591	1039	0.058	Tier 2 — Strong
	WHSC1L1	BCLN	1325300	CONTROL	30151	43.9483	5.45774	5.45774	1040	0.058	Tier 2 — Strong
	POLR1A	BCLN	1226200	CONTROL	28260	43.3825	5.43904	5.43904	1041	0.057	Tier 2 — Strong
	ADD1	BCLN	1418500	CONTROL	33696	42.0909	5.39544	5.39544	1042	0.056	Tier 2 — Strong
	HOXD11	BCLN	1463600	CONTROL	39311	37.2267	5.21827	5.21827	1043	0.055	Tier 2 — Strong
	DIP2B	BCLN	1384300	CONTROL	38196	36.2374	5.17941	5.17941	1044	0.054	Tier 2 — Strong
	AKAP13	BCLN	1325500	CONTROL	36898	35.9186	5.16666	5.16666	1045	0.053	Tier 2 — Strong
	PRSS21	BCLN	1036200	CONTROL	31824	32.5554	5.02482	5.02482	1046	0.052	Tier 2 — Strong
	BLMH	BCLN	13129000	CONTROL	859210	15.2802	3.93359	3.93359	1047	0.051	Tier 2 — Strong
	GAPDH	BCLN	20679000	CONTROL	1877800	11.0123	3.46105	3.46105	1048	0.05	Tier 2 — Strong
	CHRNB2	BCLN	66422000	CONTROL	8572600	7.74817	2.95386	2.95386	1049	0.049	Tier 3 — Moderate
	SLC25A19	BCLN	26779000	CONTROL	3674100	7.28858	2.86564	2.86564	1050	0.048	Tier 3 — Moderate
	ARGLU1	BCLN	5171400	CONTROL	772320	6.69589	2.74328	2.74328	1051	0.048	Tier 3 — Moderate
	SBSN	BCLN	4344000	CONTROL	724080	5.9993	2.58479	2.58479	1052	0.047	Tier 3 — Moderate
	FLG2	BCLN	51493000	CONTROL	8680800	5.93182	2.56848	2.56848	1053	0.046	Tier 3 — Moderate
	IGHG1	BCLN	923200000	CONTROL	187550000	4.92242	2.29937	2.29937	1054	0.045	Tier 3 — Moderate
	RP9	BCLN	12245000	CONTROL	2499000	4.89995	2.29277	2.29277	1055	0.044	Tier 3 — Moderate
	KRT10	BCLN	4505700000	CONTROL	1193600000	3.77488	1.91643	1.91643	1056	0.043	Tier 3 — Moderate
	DSP	BCLN	84733000	CONTROL	23785000	3.56245	1.83287	1.83287	1057	0.042	Tier 3 — Moderate
	KRT1	BCLN	6487700000	CONTROL	2518200000	2.57632	1.36531	1.36531	1058	0.041	Tier 3 — Moderate
	IGLL5	BCLN	9013900	CONTROL	4162700	2.1654	1.11463	1.11463	1059	0.04	Tier 3 — Moderate
	KRT9	BCLN	1818200000	CONTROL	986930000	1.84228	0.881491	0.881491	1060	0.039	Background
	PTRF	BCLN	13380000	CONTROL	8231200	1.62552	0.700903	0.700903	1061	0.038	Background
	HRNR	BCLN	24734000	CONTROL	16241000	1.52294	0.606855	0.606855	1062	0.038	Background
	KRT2	BCLN	27949000	CONTROL	20349000	1.37348	0.457839	0.457839	1063	0.037	Background
	PRSS1	BCLN	296620000	CONTROL	250900000	1.18222	0.241503	0.241503	1064	0.036	Background
	KRT14	BCLN	134220000	CONTROL	134650000	0.996807	-0.00461457	0.00461457	1065	0.035	Background
	KRT5	BCLN	68186000	CONTROL	68872000	0.990039	-0.014442	0.014442	1066	0.034	Background
	DSC1	BCLN	4317100	CONTROL	7144900	0.604221	-0.726851	0.726851	1067	0.033	Background
	JUP	BCLN	3986400	CONTROL	7752600	0.514202	-0.959593	0.959593	1068	0.032	Background
	KRT6A	BCLN	70731000	CONTROL	177440000	0.398619	-1.32692	1.32692	1069	0.031	Background
	DSG1	BCLN	2583600	CONTROL	11157000	0.231568	-2.11049	2.11049	1070	0.03	Background
	CAT	BCLN	34128	CONTROL	240520	0.14191	-2.81695	2.81695	1071	0.029	Background
	KRT80	BCLN	36674	CONTROL	328240	0.111743	-3.16175	3.16175	1072	0.029	Background
	NCCRP1	BCLN	30366	CONTROL	386720	0.0785338	-3.67054	3.67054	1073	0.028	Background
	TGM1	BCLN	39405	CONTROL	586040	0.0672474	-3.89438	3.89438	1074	0.027	Background
	KRT16	BCLN	2000000	CONTROL	34145000	0.0585739	-4.0936	4.0936	1075	0.026	Background
	IGKC	BCLN	16777	CONTROL	334780	0.0501277	-4.31825	4.31825	1076	0.025	Background
	TXN	BCLN	37288	CONTROL	896680	0.0415899	-4.58762	4.58762	1077	0.024	Background
	APOD	BCLN	18982	CONTROL	472250	0.040205	-4.63648	4.63648	1078	0.023	Background
	XP32	BCLN	33794	CONTROL	873610	0.0386887	-4.69195	4.69195	1079	0.022	Background
	LGALS7	BCLN	32437	CONTROL	930710	0.0348571	-4.8424	4.8424	1080	0.021	Background
	PKP1	BCLN	17545	CONTROL	590840	0.0297032	-5.07324	5.07324	1081	0.02	Background
	FLG	BCLN	34860	CONTROL	1404900	0.0248166	-5.33255	5.33255	1082	0.019	Background
	KRT13	BCLN	35572	CONTROL	1536900	0.0231485	-5.43294	5.43294	1083	0.019	Background
	RALY	BCLN	20048	CONTROL	945530	0.0212081	-5.55924	5.55924	1084	0.018	Background
	CALML5	BCLN	16907	CONTROL	814670	0.0207592	-5.59011	5.59011	1085	0.017	Background
	POF1B	BCLN	14605	CONTROL	712250	0.0205123	-5.60737	5.60737	1086	0.016	Background
	SERPINB3	BCLN	15228	CONTROL	750010	0.0203103	-5.62165	5.62165	1087	0.015	Background
	KPRP	BCLN	37755	CONTROL	2299400	0.0164216	-5.92826	5.92826	1088	0.014	Background
	AZGP1	BCLN	23433	CONTROL	1699800	0.0137886	-6.18038	6.18038	1089	0.013	Background
	FAM161B	BCLN	19405	CONTROL	1614500	0.0120223	-6.37815	6.37815	1090	0.012	Background
	PRDX1	BCLN	12428	CONTROL	1168800	0.0106374	-6.55472	6.55472	1091	0.011	Background
	TMPRSS13	BCLN	16301	CONTROL	1748100	0.00932781	-6.74425	6.74425	1092	0.01	Background
	UTRN	BCLN	21919	CONTROL	2373400	0.00923736	-6.7583	6.7583	1093	0.009	Background
	PDE4DIP	BCLN	14869	CONTROL	1678300	0.00886251	-6.81807	6.81807	1094	0.009	Background
	KIAA0825	BCLN	34800	CONTROL	4236800	0.00821492	-6.92754	6.92754	1095	0.008	Background
	S100A8	BCLN	15152	CONTROL	1972100	0.0076857	-7.02361	7.02361	1096	0.007	Background
	KRT78	BCLN	37673	CONTROL	4946300	0.0076174	-7.03649	7.03649	1097	0.006	Background
	S100A9	BCLN	35613	CONTROL	4919100	0.00724075	-7.10965	7.10965	1098	0.005	Background
	TGM3	BCLN	10099	CONTROL	1439600	0.00701859	-7.1546	7.1546	1099	0.004	Background
	KRT17	BCLN	23677	CONTROL	9330700	0.00253807	-8.62205	8.62205	1100	0.003	Background
	DCD	BCLN	18679	CONTROL	7702300	0.00242577	-8.68734	8.68734	1101	0.002	Background
	KRT6C	BCLN	25477	CONTROL	15540000	0.00163977	-9.25229	9.25229	1102	0.001	Background
	TRPM8	BCLN	25404	CONTROL	17342000	0.00146517	-9.41472	9.41472	1103	0	Background
	LACC1	BCLN	10896	CONTROL	9911800	0.0010998	-9.82854	9.82854	1104	0	Background

## Sheet: PI3P
	GENE	BAIT-PI3P	PI3P Relative INTENSITY	BAIT	BAIT Relative INTENSITY	PI3P/BAIT, with ε=5	LOG2 enrichment, bait-scaled	LOG2 (ABS)	Rank	ERCENTRANK	Cut-offs
	GNB2L1	PI3P	339560000	CONTROL	30482	11137.9	13.4432	13.4432	1	1	Tier 1 — Extreme
	GEMIN5	PI3P	324370000	CONTROL	37406	8670.44	13.0819	13.0819	2	0.999	Tier 1 — Extreme
	TOMM22	PI3P	114600000	CONTROL	13258	8640.58	13.0769	13.0769	3	0.998	Tier 1 — Extreme
	TELO2	PI3P	272150000	CONTROL	33048	8233.75	13.0073	13.0073	4	0.997	Tier 1 — Extreme
	FNDC3B	PI3P	79193000	CONTROL	10672	7417.16	12.8567	12.8567	5	0.997	Tier 1 — Extreme
	RPL36AL	PI3P	132970000	CONTROL	20417	6511.12	12.6687	12.6687	6	0.996	Tier 1 — Extreme
	VDAC1	PI3P	114380000	CONTROL	20115	5684.89	12.4729	12.4729	7	0.995	Tier 1 — Extreme
	DDX39A	PI3P	83976000	CONTROL	16277	5157.6	12.3325	12.3325	8	0.994	Tier 1 — Extreme
	XPO1	PI3P	175140000	CONTROL	34260	5111.34	12.3195	12.3195	9	0.994	Tier 1 — Extreme
	DDRGK1	PI3P	86019000	CONTROL	18243	4713.89	12.2027	12.2027	10	0.993	Tier 1 — Extreme
	MLH1	PI3P	43729000	CONTROL	10772	4057.62	11.9864	11.9864	11	0.992	Tier 1 — Extreme
	FAF2	PI3P	60753000	CONTROL	15122	4016.2	11.9716	11.9716	12	0.992	Tier 1 — Extreme
	DNAJC10	PI3P	66813000	CONTROL	17377	3843.8	11.9083	11.9083	13	0.991	Tier 1 — Extreme
	HELLS	PI3P	60028000	CONTROL	18081	3319.03	11.6965	11.6965	14	0.99	Tier 1 — Extreme
	TUBG1	PI3P	62304000	CONTROL	19009	3276.74	11.678	11.678	15	0.989	Tier 1 — Extreme
	COX7A2	PI3P	39539000	CONTROL	12156	3251.3	11.6668	11.6668	16	0.989	Tier 1 — Extreme
	AIFM1	PI3P	54674000	CONTROL	17221	3173.92	11.6321	11.6321	17	0.988	Tier 1 — Extreme
	SLC25A12	PI3P	95508000	CONTROL	30178	3164.3	11.6277	11.6277	18	0.987	Tier 1 — Extreme
	CNOT1	PI3P	62245000	CONTROL	20228	3076.41	11.587	11.587	19	0.987	Tier 1 — Extreme
	ACTL6A	PI3P	33418000	CONTROL	10876	3071.23	11.5846	11.5846	20	0.986	Tier 1 — Extreme
	RNF213	PI3P	54111000	CONTROL	17716	3053.5	11.5762	11.5762	21	0.985	Tier 1 — Extreme
	ATP5L	PI3P	91393000	CONTROL	30198	3025.96	11.5632	11.5632	22	0.984	Tier 1 — Extreme
	PDS5B	PI3P	67108000	CONTROL	22246	3015.95	11.5584	11.5584	23	0.984	Tier 1 — Extreme
	DNAJC11	PI3P	35062000	CONTROL	11825	2963.82	11.5332	11.5332	24	0.983	Tier 1 — Extreme
	ANAPC7	PI3P	98223000	CONTROL	33788	2906.61	11.5051	11.5051	25	0.982	Tier 1 — Extreme
	ANKRD17	PI3P	58156000	CONTROL	20063	2897.95	11.5008	11.5008	26	0.981	Tier 1 — Extreme
	SEC11A	PI3P	28843000	CONTROL	10028	2874.81	11.4893	11.4893	27	0.981	Tier 1 — Extreme
	SPAG5	PI3P	52025000	CONTROL	18130	2868.76	11.4862	11.4862	28	0.98	Tier 1 — Extreme
	DDOST	PI3P	110700000	CONTROL	39287	2817.37	11.4601	11.4601	29	0.979	Tier 1 — Extreme
	YY1	PI3P	94395000	CONTROL	36420	2591.49	11.3396	11.3396	30	0.979	Tier 1 — Extreme
	WAPAL	PI3P	39482000	CONTROL	15418	2559.94	11.3219	11.3219	31	0.978	Tier 1 — Extreme
	NOP9	PI3P	43436000	CONTROL	17865	2430.67	11.2471	11.2471	32	0.977	Tier 1 — Extreme
	CDK5RAP3	PI3P	51016000	CONTROL	21001	2428.64	11.2459	11.2459	33	0.976	Tier 1 — Extreme
	PRSS56	PI3P	74857000	CONTROL	31285	2392.36	11.2242	11.2242	34	0.976	Tier 1 — Extreme
	PHB	PI3P	76796000	CONTROL	32178	2386.23	11.2205	11.2205	35	0.975	Tier 1 — Extreme
	LRPPRC	PI3P	64850000	CONTROL	28103	2307.17	11.1719	11.1719	36	0.974	Tier 1 — Extreme
	SPCS3	PI3P	24426000	CONTROL	10665	2289.22	11.1606	11.1606	37	0.974	Tier 1 — Extreme
	GOLGA2	PI3P	70588000	CONTROL	32358	2181.13	11.0909	11.0909	38	0.973	Tier 1 — Extreme
	NDUFS3	PI3P	39110000	CONTROL	18807	2078.99	11.0217	11.0217	39	0.972	Tier 1 — Extreme
	NCAPD2	PI3P	39837000	CONTROL	19418	2051.02	11.0021	11.0021	40	0.971	Tier 1 — Extreme
	MTX1	PI3P	24439000	CONTROL	11941	2045.79	10.9984	10.9984	41	0.971	Tier 1 — Extreme
	UQCRH	PI3P	65100000	CONTROL	32996	1972.67	10.9459	10.9459	42	0.97	Tier 1 — Extreme
	ATAD1	PI3P	39952000	CONTROL	20817	1918.74	10.9059	10.9059	43	0.969	Tier 1 — Extreme
	TARDBP	PI3P	35391000	CONTROL	18655	1896.62	10.8892	10.8892	44	0.968	Tier 1 — Extreme
	NDUFS1	PI3P	46588000	CONTROL	25099	1855.8	10.8578	10.8578	45	0.968	Tier 1 — Extreme
	NDUFA10	PI3P	61486000	CONTROL	34873	1762.89	10.7837	10.7837	46	0.967	Tier 1 — Extreme
	EXOC1	PI3P	28955000	CONTROL	16950	1707.76	10.7379	10.7379	47	0.966	Tier 1 — Extreme
	GEMIN2	PI3P	24058000	CONTROL	14463	1662.84	10.6994	10.6994	48	0.966	Tier 1 — Extreme
	SRPR	PI3P	22223000	CONTROL	13419	1655.47	10.693	10.693	49	0.965	Tier 1 — Extreme
	ERLIN1	PI3P	52831000	CONTROL	31986	1651.43	10.6895	10.6895	50	0.964	Tier 1 — Extreme
	SEC63	PI3P	16708000	CONTROL	10202	1636.92	10.6768	10.6768	51	0.963	Tier 1 — Extreme
	CDC23	PI3P	29839000	CONTROL	18390	1622.13	10.6637	10.6637	52	0.963	Tier 1 — Extreme
	PRKRA	PI3P	41143000	CONTROL	25534	1610.99	10.6537	10.6537	53	0.962	Tier 1 — Extreme
	TMEM126A	PI3P	61548000	CONTROL	38208	1610.66	10.6534	10.6534	54	0.961	Tier 1 — Extreme
	EBP	PI3P	33049000	CONTROL	21972	1503.8	10.5544	10.5544	55	0.961	Tier 1 — Extreme
	SPCS2	PI3P	26694000	CONTROL	17775	1501.35	10.552	10.552	56	0.96	Tier 1 — Extreme
	SLC16A1	PI3P	16283000	CONTROL	10880	1495.91	10.5468	10.5468	57	0.959	Tier 1 — Extreme
	TMED10	PI3P	21067000	CONTROL	14232	1479.74	10.5311	10.5311	58	0.958	Tier 1 — Extreme
	GIGYF2	PI3P	30421000	CONTROL	20645	1473.17	10.5247	10.5247	59	0.958	Tier 1 — Extreme
	YME1L1	PI3P	39229000	CONTROL	26895	1458.33	10.5101	10.5101	60	0.957	Tier 1 — Extreme
	NIPBL	PI3P	19422000	CONTROL	13618	1425.68	10.4774	10.4774	61	0.956	Tier 1 — Extreme
	TFB2M	PI3P	19248000	CONTROL	13600	1414.77	10.4664	10.4664	62	0.955	Tier 1 — Extreme
	EXOC3	PI3P	46817000	CONTROL	33150	1412.06	10.4636	10.4636	63	0.955	Tier 1 — Extreme
	IFRD2	PI3P	32065000	CONTROL	22983	1394.86	10.4459	10.4459	64	0.954	Tier 1 — Extreme
	CCT3	PI3P	48723000	CONTROL	35031	1390.66	10.4415	10.4415	65	0.953	Tier 1 — Extreme
	RMDN3	PI3P	52797000	CONTROL	38531	1370.07	10.42	10.42	66	0.953	Tier 1 — Extreme
	USMG5	PI3P	21928000	CONTROL	16061	1364.87	10.4145	10.4145	67	0.952	Tier 1 — Extreme
	VDAC3	PI3P	25285000	CONTROL	19062	1326.11	10.373	10.373	68	0.951	Tier 1 — Extreme
	SMN1	PI3P	48977000	CONTROL	38335	1277.44	10.319	10.319	69	0.95	Tier 1 — Extreme
	PARP2	PI3P	48539000	CONTROL	38177	1271.25	10.312	10.312	70	0.95	Tier 1 — Extreme
	GCN1L1	PI3P	788370000	CONTROL	621250	1269	10.3095	10.3095	71	0.949	Tier 1 — Extreme
	TTK	PI3P	15650000	CONTROL	12391	1262.5	10.3021	10.3021	72	0.948	Tier 1 — Extreme
	EIF2B2	PI3P	33673000	CONTROL	26856	1253.6	10.2919	10.2919	73	0.948	Tier 1 — Extreme
	TIMM17A	PI3P	24333000	CONTROL	19798	1228.75	10.263	10.263	74	0.947	Tier 1 — Extreme
	ATR	PI3P	27937000	CONTROL	22749	1227.78	10.2618	10.2618	75	0.946	Tier 1 — Extreme
	DEK	PI3P	21162000	CONTROL	17632	1199.86	10.2287	10.2287	76	0.945	Tier 1 — Extreme
	PHGDH	PI3P	37471000	CONTROL	31754	1179.85	10.2044	10.2044	77	0.945	Tier 1 — Extreme
	TCF25	PI3P	45244000	CONTROL	38780	1166.53	10.188	10.188	78	0.944	Tier 1 — Extreme
	MSI2	PI3P	14239000	CONTROL	12357	1151.84	10.1697	10.1697	79	0.943	Tier 1 — Extreme
	EIF2B3	PI3P	40449000	CONTROL	35274	1146.55	10.1631	10.1631	80	0.942	Tier 1 — Extreme
	SLC25A24	PI3P	36263000	CONTROL	31632	1146.22	10.1627	10.1627	81	0.942	Tier 1 — Extreme
	HYDIN	PI3P	17939000	CONTROL	15668	1144.58	10.1606	10.1606	82	0.941	Tier 1 — Extreme
	ASCC2	PI3P	28879000	CONTROL	25360	1138.54	10.153	10.153	83	0.94	Tier 1 — Extreme
	CNP	PI3P	12752000	CONTROL	11681	1091.22	10.0917	10.0917	84	0.94	Tier 1 — Extreme
	C1QBP	PI3P	17786000	CONTROL	16344	1087.9	10.0873	10.0873	85	0.939	Tier 1 — Extreme
	AUP1	PI3P	21134000	CONTROL	19426	1087.64	10.087	10.087	86	0.938	Tier 1 — Extreme
	NCLN	PI3P	17328000	CONTROL	16084	1077.01	10.0728	10.0728	87	0.937	Tier 1 — Extreme
	ATM	PI3P	41405000	CONTROL	38639	1071.45	10.0653	10.0653	88	0.937	Tier 1 — Extreme
	CDC16	PI3P	24796000	CONTROL	23545	1052.91	10.0402	10.0402	89	0.936	Tier 1 — Extreme
	EIF2B5	PI3P	35833000	CONTROL	34238	1046.43	10.0313	10.0313	90	0.935	Tier 1 — Extreme
	TUBA1C	PI3P	28947000	CONTROL	27897	1037.45	10.0188	10.0188	91	0.935	Tier 1 — Extreme
	CLPTM1L	PI3P	15542000	CONTROL	15041	1032.97	10.0126	10.0126	92	0.934	Tier 1 — Extreme
	ANAPC2	PI3P	14023000	CONTROL	13623	1028.98	10.007	10.007	93	0.933	Tier 1 — Extreme
	YTHDF3	PI3P	25336000	CONTROL	24654	1027.45	10.0049	10.0049	94	0.932	Tier 1 — Extreme
	MRPL46	PI3P	24576000	CONTROL	24154	1017.26	9.99047	9.99047	95	0.932	Tier 1 — Extreme
	EXOSC3	PI3P	16678000	CONTROL	16422	1015.28	9.98766	9.98766	96	0.931	Tier 1 — Extreme
	PDS5A	PI3P	603620000	CONTROL	600450	1005.27	9.97337	9.97337	97	0.93	Tier 1 — Extreme
	WDR61	PI3P	16935000	CONTROL	17026	994.364	9.95763	9.95763	98	0.929	Tier 1 — Extreme
	VAPB	PI3P	19723000	CONTROL	20100	981	9.93811	9.93811	99	0.929	Tier 1 — Extreme
	EXD2	PI3P	14588000	CONTROL	14923	977.224	9.93255	9.93255	100	0.928	Tier 1 — Extreme
	ANAPC5	PI3P	23963000	CONTROL	24862	963.647	9.91236	9.91236	101	0.927	Tier 1 — Extreme
	PAM16	PI3P	32034000	CONTROL	33639	952.146	9.89504	9.89504	102	0.927	Tier 1 — Extreme
	DNAJC19	PI3P	15758000	CONTROL	16618	947.964	9.88869	9.88869	103	0.926	Tier 1 — Extreme
	TTC13	PI3P	11815000	CONTROL	12899	915.608	9.83859	9.83859	104	0.925	Tier 1 — Extreme
	CHD7	PI3P	35136000	CONTROL	38707	907.626	9.82595	9.82595	105	0.924	Tier 1 — Extreme
	SFXN1	PI3P	34862000	CONTROL	38445	906.684	9.82446	9.82446	106	0.924	Tier 1 — Extreme
	GTF2I	PI3P	13510000	CONTROL	14935	904.284	9.82063	9.82063	107	0.923	Tier 1 — Extreme
	MRPL48	PI3P	15420000	CONTROL	17098	901.597	9.81634	9.81634	108	0.922	Tier 1 — Extreme
	CCDC124	PI3P	10510000	CONTROL	11716	896.682	9.80845	9.80845	109	0.922	Tier 1 — Extreme
	COMTD1	PI3P	17818000	CONTROL	19932	893.715	9.80367	9.80367	110	0.921	Tier 1 — Extreme
	AGK	PI3P	33111000	CONTROL	37283	887.98	9.79438	9.79438	111	0.92	Tier 1 — Extreme
	GLUD1	PI3P	11813000	CONTROL	13340	885.201	9.78986	9.78986	112	0.919	Tier 1 — Extreme
	DCUN1D5	PI3P	11876000	CONTROL	13438	883.434	9.78698	9.78698	113	0.919	Tier 1 — Extreme
	FUBP3	PI3P	11197000	CONTROL	13076	855.975	9.74142	9.74142	114	0.918	Tier 1 — Extreme
	H3F3A	PI3P	26598000	CONTROL	31570	842.375	9.71832	9.71832	115	0.917	Tier 1 — Extreme
	ESYT2	PI3P	8301900	CONTROL	10139	818.405	9.67667	9.67667	116	0.916	Tier 1 — Extreme
	SF3B3	PI3P	13452000	CONTROL	16647	807.831	9.65791	9.65791	117	0.916	Tier 1 — Extreme
	BAZ1A	PI3P	9458000	CONTROL	11755	804.252	9.6515	9.6515	118	0.915	Tier 1 — Extreme
	KIFC3	PI3P	14207000	CONTROL	18132	783.316	9.61345	9.61345	119	0.914	Tier 1 — Extreme
	EIF2B1	PI3P	19940000	CONTROL	25888	770.092	9.58889	9.58889	120	0.914	Tier 1 — Extreme
	CNOT3	PI3P	11718000	CONTROL	15733	744.568	9.54026	9.54026	121	0.913	Tier 1 — Extreme
	TUFM	PI3P	28459000	CONTROL	38684	735.584	9.52275	9.52275	122	0.912	Tier 1 — Extreme
	DHCR7	PI3P	7935100	CONTROL	10806	733.984	9.51961	9.51961	123	0.911	Tier 1 — Extreme
	BAZ1B	PI3P	19370000	CONTROL	26676	725.985	9.5038	9.5038	124	0.911	Tier 1 — Extreme
	CLPX	PI3P	13618000	CONTROL	18771	725.288	9.50241	9.50241	125	0.91	Tier 1 — Extreme
	TNKS1BP1	PI3P	9538200	CONTROL	13192	722.756	9.49736	9.49736	126	0.909	Tier 1 — Extreme
	SMARCA4	PI3P	12286000	CONTROL	17253	711.902	9.47553	9.47553	127	0.909	Tier 1 — Extreme
	PIGT	PI3P	14609000	CONTROL	20581	709.657	9.47098	9.47098	128	0.908	Tier 1 — Extreme
	EIF3I	PI3P	20365000	CONTROL	29012	701.83	9.45498	9.45498	129	0.907	Tier 1 — Extreme
	PEX16	PI3P	24975000	CONTROL	35835	696.847	9.4447	9.4447	130	0.906	Tier 1 — Extreme
	RAD50	PI3P	19367000	CONTROL	28210	686.408	9.42292	9.42292	131	0.906	Tier 1 — Extreme
	EIF4E2	PI3P	10292000	CONTROL	15051	683.582	9.41697	9.41697	132	0.905	Tier 1 — Extreme
	ORC5	PI3P	12759000	CONTROL	18803	678.382	9.40595	9.40595	133	0.904	Tier 1 — Extreme
	DMXL1	PI3P	9086400	CONTROL	13459	674.867	9.39846	9.39846	134	0.903	Tier 1 — Extreme
	ACSL3	PI3P	6954200	CONTROL	10311	674.118	9.39686	9.39686	135	0.903	Tier 1 — Extreme
	EXOC7	PI3P	25593000	CONTROL	38047	672.58	9.39356	9.39356	136	0.902	Tier 1 — Extreme
	TMEM11	PI3P	24440000	CONTROL	36334	672.556	9.39351	9.39351	137	0.901	Tier 1 — Extreme
	THOC2	PI3P	7452700	CONTROL	11084	672.081	9.39249	9.39249	138	0.901	Tier 1 — Extreme
	TUBB8	PI3P	23616000	CONTROL	35310	668.724	9.38527	9.38527	139	0.9	Tier 1 — Extreme
	FANCD2	PI3P	21933000	CONTROL	33009	664.355	9.37581	9.37581	140	0.899	Tier 1 — Extreme
	SEC62	PI3P	8557100	CONTROL	12952	660.423	9.36725	9.36725	141	0.898	Tier 1 — Extreme
	PRRC2B	PI3P	16388000	CONTROL	24914	657.651	9.36118	9.36118	142	0.898	Tier 1 — Extreme
	SSX2IP	PI3P	7989600	CONTROL	12209	654.135	9.35344	9.35344	143	0.897	Tier 1 — Extreme
	COPE	PI3P	23883000	CONTROL	36566	653.059	9.35107	9.35107	144	0.896	Tier 1 — Extreme
	INTS1	PI3P	23595000	CONTROL	36240	650.986	9.34648	9.34648	145	0.896	Tier 1 — Extreme
	VRK2	PI3P	14221000	CONTROL	22067	644.301	9.33159	9.33159	146	0.895	Tier 1 — Extreme
	AURKA	PI3P	6560000	CONTROL	10253	639.501	9.3208	9.3208	147	0.894	Tier 1 — Extreme
	PTPMT1	PI3P	8195700	CONTROL	13069	626.871	9.29202	9.29202	148	0.893	Tier 1 — Extreme
	HIST2H2AB	PI3P	18436000	CONTROL	29509	624.653	9.28691	9.28691	149	0.893	Tier 1 — Extreme
	PPFIBP1	PI3P	14410000	CONTROL	23147	622.409	9.28172	9.28172	150	0.892	Tier 1 — Extreme
	CKAP5	PI3P	12473000	CONTROL	20093	620.609	9.27754	9.27754	151	0.891	Tier 1 — Extreme
	CDC27	PI3P	12499000	CONTROL	20795	600.914	9.23101	9.23101	152	0.89	Tier 1 — Extreme
	NR3C1	PI3P	12757000	CONTROL	21354	597.266	9.22223	9.22223	153	0.89	Tier 1 — Extreme
	MMGT1	PI3P	6890300	CONTROL	11549	596.357	9.22003	9.22003	154	0.889	Tier 1 — Extreme
	DNAJC30	PI3P	6952000	CONTROL	11754	591.207	9.20752	9.20752	155	0.888	Tier 1 — Extreme
	CCDC137	PI3P	16894000	CONTROL	28666	589.237	9.2027	9.2027	156	0.888	Tier 1 — Extreme
	MRPL55	PI3P	10817000	CONTROL	18357	589.097	9.20236	9.20236	157	0.887	Tier 1 — Extreme
	NCAPG	PI3P	16948000	CONTROL	28836	587.636	9.19878	9.19878	158	0.886	Tier 1 — Extreme
	CDK1	PI3P	11111000	CONTROL	19375	573.323	9.16321	9.16321	159	0.885	Tier 1 — Extreme
	ERGIC1	PI3P	22473000	CONTROL	39610	567.285	9.14793	9.14793	160	0.885	Tier 1 — Extreme
	ZNF609	PI3P	6574600	CONTROL	11625	565.314	9.14291	9.14291	161	0.884	Tier 1 — Extreme
	INTS12	PI3P	9800700	CONTROL	17332	565.306	9.14289	9.14289	162	0.883	Tier 1 — Extreme
	EIF4G2	PI3P	6210900	CONTROL	11216	553.507	9.11246	9.11246	163	0.883	Tier 1 — Extreme
	PUF60	PI3P	8712300	CONTROL	15766	552.426	9.10964	9.10964	164	0.882	Tier 1 — Extreme
	SMC1A	PI3P	8719400	CONTROL	15780	552.385	9.10953	9.10953	165	0.881	Tier 1 — Extreme
	MRPL14	PI3P	7022100	CONTROL	12770	549.676	9.10244	9.10244	166	0.88	Tier 1 — Extreme
	CHTF18	PI3P	8760600	CONTROL	16116	543.428	9.08595	9.08595	167	0.88	Tier 1 — Extreme
	TUBA4A	PI3P	13205000	CONTROL	24599	536.702	9.06798	9.06798	168	0.879	Tier 1 — Extreme
	SMPD4	PI3P	15310000	CONTROL	28646	534.362	9.06167	9.06167	169	0.878	Tier 1 — Extreme
	TUBA1A	PI3P	10331000	CONTROL	19339	534.068	9.06088	9.06088	170	0.877	Tier 1 — Extreme
	MDN1	PI3P	12429000	CONTROL	24172	514.084	9.00586	9.00586	171	0.877	Tier 1 — Extreme
	TUBGCP4	PI3P	6314500	CONTROL	12374	510.098	8.99463	8.99463	172	0.876	Tier 1 — Extreme
	EIF3D	PI3P	13271000	CONTROL	26040	509.541	8.99306	8.99306	173	0.875	Tier 1 — Extreme
	FEN1	PI3P	18059000	CONTROL	35490	508.776	8.99089	8.99089	174	0.875	Tier 1 — Extreme
	EXOC2	PI3P	15971000	CONTROL	31467	507.467	8.98717	8.98717	175	0.874	Tier 1 — Extreme
	ZNF281	PI3P	14785000	CONTROL	29137	507.344	8.98682	8.98682	176	0.873	Tier 1 — Extreme
	NDUFB10	PI3P	13520000	CONTROL	26732	505.666	8.98204	8.98204	177	0.872	Tier 1 — Extreme
	RIF1	PI3P	6964700	CONTROL	13784	505.091	8.9804	8.9804	178	0.872	Tier 1 — Extreme
	PTRH2	PI3P	17292000	CONTROL	34530	500.71	8.96783	8.96783	179	0.871	Tier 1 — Extreme
	ZC3H15	PI3P	5734800	CONTROL	11896	481.876	8.91252	8.91252	180	0.87	Tier 1 — Extreme
	EIF3G	PI3P	16836000	CONTROL	35104	479.535	8.90549	8.90549	181	0.87	Tier 1 — Extreme
	EIF3F	PI3P	14915000	CONTROL	31214	477.754	8.90012	8.90012	182	0.869	Tier 1 — Extreme
	DYNLL1	PI3P	5498300	CONTROL	11524	476.911	8.89758	8.89758	183	0.868	Tier 1 — Extreme
	MPHOSPH6	PI3P	16265000	CONTROL	34105	476.84	8.89736	8.89736	184	0.867	Tier 1 — Extreme
	NVL	PI3P	4922200	CONTROL	10320	476.727	8.89702	8.89702	185	0.867	Tier 1 — Extreme
	COPB1	PI3P	16365000	CONTROL	34453	474.926	8.89156	8.89156	186	0.866	Tier 1 — Extreme
	LARS	PI3P	17138000	CONTROL	36471	469.843	8.87604	8.87604	187	0.865	Tier 1 — Extreme
	CCDC86	PI3P	13702000	CONTROL	29255	468.285	8.87124	8.87124	188	0.864	Tier 1 — Extreme
	2025-03-01	PI3P	16064000	CONTROL	34751	462.194	8.85235	8.85235	189	0.864	Tier 1 — Extreme
	CAMK2G	PI3P	4780100	CONTROL	10338	462.158	8.85224	8.85224	190	0.863	Tier 1 — Extreme
	JAK1	PI3P	10227000	CONTROL	22200	460.572	8.84728	8.84728	191	0.862	Tier 1 — Extreme
	AKAP1	PI3P	16154000	CONTROL	35171	459.234	8.84308	8.84308	192	0.862	Tier 1 — Extreme
	PIAS1	PI3P	9734800	CONTROL	21284	457.269	8.8369	8.8369	193	0.861	Tier 1 — Extreme
	SF3B6	PI3P	12138000	CONTROL	27259	445.203	8.79832	8.79832	194	0.86	Tier 1 — Extreme
	IPO7	PI3P	9664100	CONTROL	21938	440.419	8.78273	8.78273	195	0.859	Tier 1 — Extreme
	LEMD2	PI3P	5711300	CONTROL	13242	431.14	8.75201	8.75201	196	0.859	Tier 1 — Extreme
	KRT4	PI3P	11215000	CONTROL	26144	428.888	8.74446	8.74446	197	0.858	Tier 1 — Extreme
	FAR1	PI3P	10086000	CONTROL	23899	421.938	8.72089	8.72089	198	0.857	Tier 1 — Extreme
	TARBP2	PI3P	15617000	CONTROL	37062	421.318	8.71877	8.71877	199	0.857	Tier 1 — Extreme
	KIF2A	PI3P	9533600	CONTROL	22666	420.52	8.71603	8.71603	200	0.856	Tier 1 — Extreme
	C14orf166	PI3P	7262800	CONTROL	17309	419.476	8.71244	8.71244	201	0.855	Tier 1 — Extreme
	LTN1	PI3P	12005000	CONTROL	28645	419.023	8.71089	8.71089	202	0.854	Tier 1 — Extreme
	ANKHD1	PI3P	10112000	CONTROL	24150	418.63	8.70953	8.70953	203	0.854	Tier 1 — Extreme
	BRI3BP	PI3P	15416000	CONTROL	37256	413.73	8.69255	8.69255	204	0.853	Tier 1 — Extreme
	PFKM	PI3P	14838000	CONTROL	36038	411.675	8.68536	8.68536	205	0.852	Tier 1 — Extreme
	RASAL2	PI3P	4196200	CONTROL	10231	409.946	8.67929	8.67929	206	0.851	Tier 1 — Extreme
	RALY	PI3P	11697000	CONTROL	28540	409.774	8.67869	8.67869	207	0.851	Tier 1 — Extreme
	PEX11B	PI3P	8310300	CONTROL	20363	408.008	8.67245	8.67245	208	0.85	Tier 1 — Extreme
	TONSL	PI3P	12186000	CONTROL	30029	405.74	8.66441	8.66441	209	0.849	Tier 1 — Extreme
	MCM7	PI3P	6670400	CONTROL	16688	399.593	8.64239	8.64239	210	0.849	Tier 1 — Extreme
	ATRX	PI3P	4217000	CONTROL	10557	399.262	8.64119	8.64119	211	0.848	Tier 1 — Extreme
	CCDC167	PI3P	4096200	CONTROL	10300	397.497	8.6348	8.6348	212	0.847	Tier 1 — Extreme
	ATXN2	PI3P	13544000	CONTROL	34081	397.348	8.63426	8.63426	213	0.846	Tier 1 — Extreme
	RNF5	PI3P	5192400	CONTROL	13072	397.064	8.63323	8.63323	214	0.846	Tier 1 — Extreme
	MRPS34	PI3P	8327400	CONTROL	21105	394.477	8.6238	8.6238	215	0.845	Tier 1 — Extreme
	TRIP4	PI3P	14448000	CONTROL	36643	394.237	8.62292	8.62292	216	0.844	Tier 1 — Extreme
	UTS2	PI3P	6899300	CONTROL	17610	391.672	8.6135	8.6135	217	0.844	Tier 1 — Extreme
	SPG7	PI3P	6482400	CONTROL	16616	390.013	8.60738	8.60738	218	0.843	Tier 1 — Extreme
	MED1	PI3P	11959000	CONTROL	30941	386.448	8.59413	8.59413	219	0.842	Tier 1 — Extreme
	EXOC5	PI3P	7972300	CONTROL	20739	384.319	8.58616	8.58616	220	0.841	Tier 1 — Extreme
	MAD1L1	PI3P	4967200	CONTROL	12971	382.799	8.58044	8.58044	221	0.841	Tier 1 — Extreme
	ORC2	PI3P	3834000	CONTROL	10102	379.342	8.56735	8.56735	222	0.84	Tier 1 — Extreme
	EEF1B2	PI3P	5719600	CONTROL	15096	378.757	8.56513	8.56513	223	0.839	Tier 1 — Extreme
	ABCD1	PI3P	13962000	CONTROL	37204	375.232	8.55164	8.55164	224	0.838	Tier 1 — Extreme
	TTC21B	PI3P	4567600	CONTROL	12378	368.861	8.52693	8.52693	225	0.838	Tier 1 — Extreme
	TTC37	PI3P	13392000	CONTROL	36762	364.24	8.50874	8.50874	226	0.837	Tier 1 — Extreme
	CHD1	PI3P	11963000	CONTROL	32976	362.724	8.50273	8.50273	227	0.836	Tier 1 — Extreme
	C9orf114	PI3P	7953300	CONTROL	22162	358.79	8.487	8.487	228	0.836	Tier 1 — Extreme
	EIF5A	PI3P	3684600	CONTROL	10289	357.937	8.48356	8.48356	229	0.835	Tier 1 — Extreme
	SART3	PI3P	7248500	CONTROL	20401	355.214	8.47255	8.47255	230	0.834	Tier 1 — Extreme
	ANKZF1	PI3P	5023000	CONTROL	14169	354.382	8.46916	8.46916	231	0.833	Tier 1 — Extreme
	CLPB	PI3P	4470900	CONTROL	12667	352.818	8.46278	8.46278	232	0.833	Tier 1 — Extreme
	ANAPC16	PI3P	5707700	CONTROL	16202	352.175	8.46015	8.46015	233	0.832	Tier 1 — Extreme
	RQCD1	PI3P	13790000	CONTROL	39188	351.849	8.45881	8.45881	234	0.831	Tier 1 — Extreme
	RING1	PI3P	4467400	CONTROL	12697	351.709	8.45824	8.45824	235	0.831	Tier 1 — Extreme
	ZNF668	PI3P	3677500	CONTROL	10482	350.673	8.45398	8.45398	236	0.83	Tier 1 — Extreme
	DHCR24	PI3P	12428000	CONTROL	35662	348.445	8.44479	8.44479	237	0.829	Tier 1 — Extreme
	HSPB1	PI3P	9153800	CONTROL	26391	346.788	8.43791	8.43791	238	0.828	Tier 1 — Extreme
	RABL3	PI3P	6562900	CONTROL	19002	345.289	8.43166	8.43166	239	0.828	Tier 1 — Extreme
	STRAP	PI3P	9563900	CONTROL	27768	344.36	8.42777	8.42777	240	0.827	Tier 1 — Extreme
	AKAP8	PI3P	4876100	CONTROL	14350	339.68	8.40803	8.40803	241	0.826	Tier 1 — Extreme
	ARL6IP4	PI3P	5106900	CONTROL	15230	335.209	8.38892	8.38892	242	0.825	Tier 1 — Extreme
	FKBP8	PI3P	7841700	CONTROL	23425	334.687	8.38667	8.38667	243	0.825	Tier 1 — Extreme
	MRE11A	PI3P	9676300	CONTROL	28941	334.288	8.38495	8.38495	244	0.824	Tier 1 — Extreme
	HADHA	PI3P	8821100	CONTROL	26647	330.973	8.37057	8.37057	245	0.823	Tier 1 — Extreme
	MAN1B1	PI3P	3559300	CONTROL	10828	328.561	8.36002	8.36002	246	0.823	Tier 1 — Extreme
	HDAC2	PI3P	8087400	CONTROL	24768	326.46	8.35076	8.35076	247	0.822	Tier 1 — Extreme
	NDUFS2	PI3P	6695300	CONTROL	20658	324.024	8.33996	8.33996	248	0.821	Tier 1 — Extreme
	CHD1L	PI3P	9380700	CONTROL	29878	313.914	8.29423	8.29423	249	0.82	Tier 1 — Extreme
	DAXX	PI3P	7184000	CONTROL	23030	311.873	8.28482	8.28482	250	0.82	Tier 1 — Extreme
	NDUFS7	PI3P	3785900	CONTROL	12189	310.473	8.27832	8.27832	251	0.819	Tier 1 — Extreme
	HADHB	PI3P	7556600	CONTROL	24390	309.76	8.27501	8.27501	252	0.818	Tier 1 — Extreme
	RETSAT	PI3P	4617200	CONTROL	14951	308.719	8.27015	8.27015	253	0.818	Tier 1 — Extreme
	PEX1	PI3P	3194600	CONTROL	10378	307.676	8.26527	8.26527	254	0.817	Tier 1 — Extreme
	SEC22B	PI3P	4426600	CONTROL	14470	305.81	8.25649	8.25649	255	0.816	Tier 1 — Extreme
	YWHAZ	PI3P	4917000	CONTROL	16150	304.364	8.24966	8.24966	256	0.815	Tier 1 — Extreme
	CEBPB	PI3P	5779800	CONTROL	19052	303.29	8.24456	8.24456	257	0.815	Tier 1 — Extreme
	MAZ	PI3P	5776200	CONTROL	19062	302.943	8.2429	8.2429	258	0.814	Tier 1 — Extreme
	TIMMDC1	PI3P	3447400	CONTROL	11584	297.472	8.21661	8.21661	259	0.813	Tier 1 — Extreme
	SMC2	PI3P	311280000	CONTROL	1053600	295.443	8.20674	8.20674	260	0.812	Tier 1 — Extreme
	COX6C	PI3P	8688000	CONTROL	29635	293.118	8.19534	8.19534	261	0.812	Tier 1 — Extreme
	VARS	PI3P	3299000	CONTROL	11259	292.88	8.19417	8.19417	262	0.811	Tier 1 — Extreme
	RBM19	PI3P	6235100	CONTROL	21530	289.534	8.17759	8.17759	263	0.81	Tier 1 — Extreme
	EIF3K	PI3P	6592100	CONTROL	22770	289.445	8.17714	8.17714	264	0.81	Tier 1 — Extreme
	ORC3	PI3P	4211000	CONTROL	14636	287.617	8.16801	8.16801	265	0.809	Tier 1 — Extreme
	TMEM97	PI3P	11176000	CONTROL	39232	284.833	8.15397	8.15397	266	0.808	Tier 1 — Extreme
	CSNK2B	PI3P	2987800	CONTROL	10496	284.526	8.15242	8.15242	267	0.807	Tier 1 — Extreme
	PMS2	PI3P	8720500	CONTROL	30678	284.213	8.15083	8.15083	268	0.807	Tier 1 — Extreme
	GEMIN6	PI3P	9617600	CONTROL	34095	282.041	8.13976	8.13976	269	0.806	Tier 1 — Extreme
	ORC4	PI3P	6001700	CONTROL	21437	279.904	8.12879	8.12879	270	0.805	Tier 1 — Extreme
	JPH1	PI3P	8997200	CONTROL	32242	279.009	8.12417	8.12417	271	0.805	Tier 1 — Extreme
	SF3B4	PI3P	10587000	CONTROL	37949	278.943	8.12383	8.12383	272	0.804	Tier 1 — Extreme
	MRPS22	PI3P	4022900	CONTROL	14876	270.338	8.07862	8.07862	273	0.803	Tier 1 — Extreme
	ALDH18A1	PI3P	9416400	CONTROL	35201	267.466	8.06321	8.06321	274	0.802	Tier 1 — Extreme
	SLC25A29	PI3P	3348800	CONTROL	12741	262.734	8.03746	8.03746	275	0.802	Tier 1 — Extreme
	NDUFA5	PI3P	3806100	CONTROL	14525	261.948	8.03314	8.03314	276	0.801	Tier 1 — Extreme
	MPV17L2	PI3P	6838500	CONTROL	26109	261.871	8.03271	8.03271	277	0.8	Tier 1 — Extreme
	QIL1	PI3P	9897900	CONTROL	38555	256.688	8.00387	8.00387	278	0.8	Tier 1 — Extreme
	TUBGCP2	PI3P	2808400	CONTROL	10980	255.658	7.99807	7.99807	279	0.799	Tier 1 — Extreme
	SFXN3	PI3P	6969400	CONTROL	27588	252.579	7.98059	7.98059	280	0.798	Tier 1 — Extreme
	SKP1	PI3P	5729300	CONTROL	22885	250.297	7.9675	7.9675	281	0.797	Tier 1 — Extreme
	ATXN10	PI3P	6858300	CONTROL	27634	248.139	7.955	7.955	282	0.797	Tier 1 — Extreme
	TOMM40	PI3P	6117300	CONTROL	24835	246.268	7.94409	7.94409	283	0.796	Tier 1 — Extreme
	ATP5H	PI3P	2825100	CONTROL	11499	245.576	7.94003	7.94003	284	0.795	Tier 1 — Extreme
	BTF3	PI3P	4918800	CONTROL	20092	244.753	7.93518	7.93518	285	0.794	Tier 1 — Extreme
	NCAPG2	PI3P	9041400	CONTROL	37337	242.124	7.9196	7.9196	286	0.794	Tier 1 — Extreme
	KANK2	PI3P	9348200	CONTROL	38776	241.051	7.9132	7.9132	287	0.793	Tier 1 — Extreme
	SDCBP	PI3P	3887300	CONTROL	16266	238.91	7.90032	7.90032	288	0.792	Tier 1 — Extreme
	YTHDF1	PI3P	5094900	CONTROL	21508	236.829	7.8877	7.8877	289	0.792	Tier 1 — Extreme
	RHOF	PI3P	7033300	CONTROL	29925	234.992	7.87647	7.87647	290	0.791	Tier 1 — Extreme
	NDUFB4	PI3P	6336000	CONTROL	26989	234.719	7.87479	7.87479	291	0.79	Tier 1 — Extreme
	ATP5B	PI3P	134220000	CONTROL	572050	234.628	7.87423	7.87423	292	0.789	Tier 1 — Extreme
	CPS1	PI3P	4627900	CONTROL	19796	233.721	7.86864	7.86864	293	0.789	Tier 1 — Extreme
	HMG20A	PI3P	7678500	CONTROL	32891	233.418	7.86677	7.86677	294	0.788	Tier 1 — Extreme
	FANCI	PI3P	7211300	CONTROL	30942	233.021	7.86432	7.86432	295	0.787	Tier 1 — Extreme
	MPG	PI3P	8667800	CONTROL	37233	232.768	7.86275	7.86275	296	0.787	Tier 1 — Extreme
	NUP93	PI3P	8737700	CONTROL	37713	231.659	7.85586	7.85586	297	0.786	Tier 1 — Extreme
	CDYL	PI3P	5774400	CONTROL	25073	230.258	7.84711	7.84711	298	0.785	Tier 1 — Extreme
	CUL4A	PI3P	2687200	CONTROL	11885	226.005	7.82021	7.82021	299	0.784	Tier 1 — Extreme
	RBM33	PI3P	6188500	CONTROL	27508	224.93	7.81333	7.81333	300	0.784	Tier 1 — Extreme
	PRSS21	PI3P	6547200	CONTROL	29258	223.737	7.80566	7.80566	301	0.783	Tier 1 — Extreme
	STIM1	PI3P	3277200	CONTROL	14645	223.7	7.80542	7.80542	302	0.782	Tier 1 — Extreme
	KNSTRN	PI3P	7891800	CONTROL	35607	221.605	7.79185	7.79185	303	0.781	Tier 1 — Extreme
	MARK2	PI3P	2315900	CONTROL	10504	220.373	7.78381	7.78381	304	0.781	Tier 1 — Extreme
	HEATR1	PI3P	3985800	CONTROL	18284	217.935	7.76775	7.76775	305	0.78	Tier 1 — Extreme
	TSPYL1	PI3P	3561700	CONTROL	16471	216.175	7.75606	7.75606	306	0.779	Tier 1 — Extreme
	DDX49	PI3P	2972000	CONTROL	13792	215.41	7.75094	7.75094	307	0.779	Tier 1 — Extreme
	MICU1	PI3P	3421000	CONTROL	15878	215.388	7.75079	7.75079	308	0.778	Tier 1 — Extreme
	NDUFS8	PI3P	5418300	CONTROL	25467	212.716	7.73279	7.73279	309	0.777	Tier 1 — Extreme
	WDR43	PI3P	2773800	CONTROL	13163	210.647	7.71869	7.71869	310	0.776	Tier 1 — Extreme
	RBPMS	PI3P	3490800	CONTROL	16648	209.62	7.71163	7.71163	311	0.776	Tier 1 — Extreme
	RICTOR	PI3P	6754700	CONTROL	32482	207.92	7.69989	7.69989	312	0.775	Tier 1 — Extreme
	TSPO	PI3P	3606800	CONTROL	17728	203.395	7.66814	7.66814	313	0.774	Tier 1 — Extreme
	TCF20	PI3P	2634900	CONTROL	13064	201.615	7.65546	7.65546	314	0.774	Tier 1 — Extreme
	ATP5O	PI3P	3560100	CONTROL	17690	201.193	7.65243	7.65243	315	0.773	Tier 1 — Extreme
	ZC3H8	PI3P	4223700	CONTROL	21160	199.561	7.64068	7.64068	316	0.772	Tier 1 — Extreme
	FASTKD5	PI3P	3070400	CONTROL	15461	198.526	7.63319	7.63319	317	0.771	Tier 1 — Extreme
	HIST1H3A	PI3P	5267400	CONTROL	26653	197.592	7.62638	7.62638	318	0.771	Tier 1 — Extreme
	PUM1	PI3P	6696200	CONTROL	33891	197.551	7.62608	7.62608	319	0.77	Tier 1 — Extreme
	LY6K	PI3P	2574700	CONTROL	13158	195.602	7.61177	7.61177	320	0.769	Tier 1 — Extreme
	EXOC6	PI3P	6527800	CONTROL	33721	193.554	7.59659	7.59659	321	0.768	Tier 1 — Extreme
	NDUFA6	PI3P	5143600	CONTROL	26712	192.522	7.58888	7.58888	322	0.768	Tier 1 — Extreme
	PEX3	PI3P	3426300	CONTROL	17856	191.832	7.5837	7.5837	323	0.767	Tier 1 — Extreme
	GLT8D1	PI3P	6653700	CONTROL	34797	191.187	7.57884	7.57884	324	0.766	Tier 1 — Extreme
	LENG8	PI3P	5511900	CONTROL	29187	188.816	7.56083	7.56083	325	0.766	Tier 1 — Extreme
	PATZ1	PI3P	2402600	CONTROL	12802	187.601	7.55152	7.55152	326	0.765	Tier 1 — Extreme
	CTCF	PI3P	6561200	CONTROL	35125	186.769	7.54511	7.54511	327	0.764	Tier 1 — Extreme
	COPA	PI3P	3159900	CONTROL	16953	186.337	7.54177	7.54177	328	0.763	Tier 1 — Extreme
	KRT19	PI3P	7172300	CONTROL	38738	185.125	7.53236	7.53236	329	0.763	Tier 1 — Extreme
	NFIA	PI3P	4404500	CONTROL	23800	185.024	7.53157	7.53157	330	0.762	Tier 1 — Extreme
	SLIRP	PI3P	6734700	CONTROL	37012	181.935	7.50728	7.50728	331	0.761	Tier 1 — Extreme
	EHD2	PI3P	2763800	CONTROL	15252	181.15	7.50104	7.50104	332	0.761	Tier 1 — Extreme
	CYB5R1	PI3P	6875500	CONTROL	37951	181.144	7.50099	7.50099	333	0.76	Tier 1 — Extreme
	RPP40	PI3P	5782300	CONTROL	32254	179.246	7.4858	7.4858	334	0.759	Tier 1 — Extreme
	IQGAP3	PI3P	3971500	CONTROL	22362	177.561	7.47217	7.47217	335	0.758	Tier 1 — Extreme
	MT-ATP6	PI3P	3346200	CONTROL	18956	176.478	7.46335	7.46335	336	0.758	Tier 1 — Extreme
	NR2C2	PI3P	4039300	CONTROL	22978	175.752	7.4574	7.4574	337	0.757	Tier 1 — Extreme
	HDAC1	PI3P	5203200	CONTROL	29619	175.642	7.45649	7.45649	338	0.756	Tier 1 — Extreme
	BPTF	PI3P	4771400	CONTROL	27449	173.796	7.44125	7.44125	339	0.755	Tier 1 — Extreme
	DTX3L	PI3P	4986800	CONTROL	28817	173.021	7.4348	7.4348	340	0.755	Tier 1 — Extreme
	UBE2G2	PI3P	5476200	CONTROL	31919	171.539	7.42239	7.42239	341	0.754	Tier 1 — Extreme
	ZNF148	PI3P	4490400	CONTROL	26438	169.815	7.40782	7.40782	342	0.753	Tier 1 — Extreme
	MTCH2	PI3P	300720000	CONTROL	1772500	169.658	7.40649	7.40649	343	0.753	Tier 1 — Extreme
	SLC35B2	PI3P	1849200	CONTROL	10899	169.59	7.4059	7.4059	344	0.752	Tier 1 — Extreme
	OAS3	PI3P	2699000	CONTROL	15987	168.772	7.39893	7.39893	345	0.751	Tier 1 — Extreme
	MB21D1	PI3P	5279500	CONTROL	31278	168.766	7.39888	7.39888	346	0.75	Tier 1 — Extreme
	MRPS25	PI3P	4377600	CONTROL	26012	168.259	7.39454	7.39454	347	0.75	Tier 1 — Extreme
	USP39	PI3P	2187400	CONTROL	13019	167.952	7.3919	7.3919	348	0.749	Tier 1 — Extreme
	TMED9	PI3P	5425100	CONTROL	32654	166.114	7.37603	7.37603	349	0.748	Tier 1 — Extreme
	MTHFD1	PI3P	6062700	CONTROL	36727	165.052	7.36678	7.36678	350	0.748	Tier 1 — Extreme
	MGST1	PI3P	6366400	CONTROL	38754	164.256	7.3598	7.3598	351	0.747	Tier 1 — Extreme
	ATRIP	PI3P	6153100	CONTROL	37573	163.742	7.35528	7.35528	352	0.746	Tier 1 — Extreme
	ZNF318	PI3P	4531200	CONTROL	27686	163.635	7.35433	7.35433	353	0.745	Tier 1 — Extreme
	OSTC	PI3P	5560200	CONTROL	34257	162.285	7.34238	7.34238	354	0.745	Tier 1 — Extreme
	NELFCD	PI3P	1654000	CONTROL	10232	161.571	7.33603	7.33603	355	0.744	Tier 1 — Extreme
	NUDT21	PI3P	2657700	CONTROL	16511	160.917	7.33017	7.33017	356	0.743	Tier 1 — Extreme
	DAB2IP	PI3P	5986000	CONTROL	37233	160.75	7.32867	7.32867	357	0.742	Tier 1 — Extreme
	IGF2BP2	PI3P	3521200	CONTROL	21962	160.295	7.32459	7.32459	358	0.742	Tier 1 — Extreme
	HIGD2A	PI3P	2108700	CONTROL	13160	160.175	7.32351	7.32351	359	0.741	Tier 1 — Extreme
	MRPS16	PI3P	4099200	CONTROL	25707	159.428	7.31676	7.31676	360	0.74	Tier 1 — Extreme
	RSU1	PI3P	1868400	CONTROL	11837	157.778	7.30175	7.30175	361	0.74	Tier 1 — Extreme
	MAP2K7	PI3P	4730200	CONTROL	30428	155.43	7.28012	7.28012	362	0.739	Tier 1 — Extreme
	GALNT2	PI3P	4239200	CONTROL	27276	155.39	7.27975	7.27975	363	0.738	Tier 1 — Extreme
	SOAT1	PI3P	4926300	CONTROL	31912	154.347	7.27004	7.27004	364	0.737	Tier 1 — Extreme
	HOXC11	PI3P	3087600	CONTROL	20070	153.803	7.26494	7.26494	365	0.737	Tier 1 — Extreme
	ECM29	PI3P	3087500	CONTROL	20185	152.922	7.25666	7.25666	366	0.736	Tier 1 — Extreme
	GCDH	PI3P	1524300	CONTROL	10002	152.324	7.251	7.251	367	0.735	Tier 1 — Extreme
	OSBPL8	PI3P	1616400	CONTROL	10624	152.075	7.24864	7.24864	368	0.735	Tier 1 — Extreme
	RBPMS2	PI3P	3531200	CONTROL	23388	150.951	7.23794	7.23794	369	0.734	Tier 1 — Extreme
	ATP2C1	PI3P	3336300	CONTROL	22232	150.034	7.22915	7.22915	370	0.733	Tier 1 — Extreme
	IFRD1	PI3P	5720300	CONTROL	38178	149.813	7.22702	7.22702	371	0.732	Tier 1 — Extreme
	PISD	PI3P	5882600	CONTROL	39415	149.229	7.22138	7.22138	372	0.732	Tier 1 — Extreme
	CCDC101	PI3P	1613200	CONTROL	10817	149.067	7.21982	7.21982	373	0.731	Tier 1 — Extreme
	MRPS27	PI3P	5768900	CONTROL	39336	146.638	7.19612	7.19612	374	0.73	Tier 1 — Extreme
	METTL13	PI3P	5388600	CONTROL	37061	145.379	7.18367	7.18367	375	0.729	Tier 1 — Extreme
	NME4	PI3P	4023800	CONTROL	27686	145.311	7.183	7.183	376	0.729	Tier 1 — Extreme
	RAPH1	PI3P	3148300	CONTROL	21718	144.93	7.17921	7.17921	377	0.728	Tier 1 — Extreme
	ZC3H7B	PI3P	1689000	CONTROL	11743	143.77	7.16761	7.16761	378	0.727	Tier 1 — Extreme
	UFL1	PI3P	157660000	CONTROL	1101900	143.079	7.16067	7.16067	379	0.727	Tier 1 — Extreme
	TUBB6	PI3P	4049000	CONTROL	28315	142.973	7.1596	7.1596	380	0.726	Tier 1 — Extreme
	USP30	PI3P	4583900	CONTROL	32222	142.238	7.15216	7.15216	381	0.725	Tier 1 — Extreme
	MECP2	PI3P	2074100	CONTROL	14726	140.799	7.13749	7.13749	382	0.724	Tier 1 — Extreme
	OXA1L	PI3P	122520000	CONTROL	879850	139.25	7.12154	7.12154	383	0.724	Tier 1 — Extreme
	NHP2	PI3P	3243400	CONTROL	23348	138.886	7.11776	7.11776	384	0.723	Tier 1 — Extreme
	QSER1	PI3P	1981800	CONTROL	14378	137.788	7.10631	7.10631	385	0.722	Tier 1 — Extreme
	SMC4	PI3P	154540000	CONTROL	1125100	137.356	7.10178	7.10178	386	0.722	Tier 1 — Extreme
	PELO	PI3P	4723300	CONTROL	34488	136.935	7.09735	7.09735	387	0.721	Tier 1 — Extreme
	SLC25A19	PI3P	3928700	CONTROL	28827	136.262	7.09024	7.09024	388	0.72	Tier 1 — Extreme
	EXOC4	PI3P	46792000	CONTROL	345020	135.619	7.08342	7.08342	389	0.719	Tier 1 — Extreme
	FAM195A	PI3P	4807100	CONTROL	35482	135.461	7.08173	7.08173	390	0.719	Tier 1 — Extreme
	GEMIN8	PI3P	1993200	CONTROL	15002	132.818	7.05331	7.05331	391	0.718	Tier 1 — Extreme
	TOMM20	PI3P	76674000	CONTROL	578610	132.513	7.04999	7.04999	392	0.717	Tier 1 — Extreme
	HAUS8	PI3P	4847900	CONTROL	37704	128.561	7.00631	7.00631	393	0.716	Tier 1 — Extreme
	RNF2	PI3P	2116800	CONTROL	16483	128.385	7.00433	7.00433	394	0.716	Tier 1 — Extreme
	SLTM	PI3P	1502800	CONTROL	11892	126.318	6.98092	6.98092	395	0.715	Tier 1 — Extreme
	ZNF24	PI3P	4665800	CONTROL	37010	126.052	6.97787	6.97787	396	0.714	Tier 1 — Extreme
	NDUFV1	PI3P	4941600	CONTROL	39416	125.355	6.96987	6.96987	397	0.714	Tier 1 — Extreme
	EEF2	PI3P	4773700	CONTROL	38415	124.251	6.95711	6.95711	398	0.713	Tier 1 — Extreme
	ATP5F1	PI3P	2869200	CONTROL	23137	123.983	6.95399	6.95399	399	0.712	Tier 1 — Extreme
	TMEM126B	PI3P	3433300	CONTROL	27786	123.54	6.94884	6.94884	400	0.711	Tier 1 — Extreme
	DDB1	PI3P	2651300	CONTROL	21611	122.655	6.93846	6.93846	401	0.711	Tier 1 — Extreme
	NDUFV2	PI3P	3200400	CONTROL	26253	121.883	6.92935	6.92935	402	0.71	Tier 1 — Extreme
	SUN2	PI3P	4268700	CONTROL	35564	120.012	6.90703	6.90703	403	0.709	Tier 1 — Extreme
	PITX1	PI3P	3513500	CONTROL	29473	119.191	6.89713	6.89713	404	0.709	Tier 1 — Extreme
	PIGK	PI3P	4436100	CONTROL	37388	118.635	6.89038	6.89038	405	0.708	Tier 1 — Extreme
	NUFIP1	PI3P	1358800	CONTROL	11564	117.452	6.87593	6.87593	406	0.707	Tier 1 — Extreme
	DIDO1	PI3P	4091400	CONTROL	34844	117.404	6.87534	6.87534	407	0.706	Tier 1 — Extreme
	CWF19L2	PI3P	1815100	CONTROL	15610	116.241	6.86098	6.86098	408	0.706	Tier 1 — Extreme
	PIGS	PI3P	3196600	CONTROL	27683	115.451	6.85114	6.85114	409	0.705	Tier 1 — Extreme
	OMA1	PI3P	3619400	CONTROL	31464	115.015	6.84568	6.84568	410	0.704	Tier 1 — Extreme
	RPS6KA4	PI3P	2502500	CONTROL	21889	114.301	6.83669	6.83669	411	0.703	Tier 1 — Extreme
	BZW2	PI3P	2234800	CONTROL	19559	114.23	6.8358	6.8358	412	0.703	Tier 1 — Extreme
	BAZ2A	PI3P	3546600	CONTROL	31048	114.211	6.83556	6.83556	413	0.702	Tier 1 — Extreme
	COPG2	PI3P	4344700	CONTROL	38543	112.709	6.81646	6.81646	414	0.701	Tier 1 — Extreme
	SACS	PI3P	4184900	CONTROL	37552	111.428	6.79997	6.79997	415	0.701	Tier 1 — Extreme
	IMP3	PI3P	3263000	CONTROL	29299	111.35	6.79896	6.79896	416	0.7	Tier 1 — Extreme
	EEF1G	PI3P	140950000	CONTROL	1286500	109.56	6.77558	6.77558	417	0.699	Tier 1 — Extreme
	GLTSCR2	PI3P	1635600	CONTROL	14979	109.157	6.77026	6.77026	418	0.698	Tier 1 — Extreme
	PYCR1	PI3P	4140700	CONTROL	38182	108.432	6.76065	6.76065	419	0.698	Tier 1 — Extreme
	DHX29	PI3P	2257800	CONTROL	20933	107.833	6.75265	6.75265	420	0.697	Tier 1 — Extreme
	SFN	PI3P	2484100	CONTROL	23406	106.108	6.7294	6.7294	421	0.696	Tier 1 — Extreme
	S100A9	PI3P	2976000	CONTROL	28228	105.409	6.71985	6.71985	422	0.696	Tier 1 — Extreme
	ATP2A2	PI3P	209330000	CONTROL	2010300	104.128	6.70222	6.70222	423	0.695	Tier 1 — Extreme
	EPPK1	PI3P	3675800	CONTROL	35525	103.456	6.69288	6.69288	424	0.694	Tier 1 — Extreme
	NR2F6	PI3P	3001600	CONTROL	29741	100.908	6.65689	6.65689	425	0.693	Tier 1 — Extreme
	KLF16	PI3P	2310500	CONTROL	23052	100.208	6.64686	6.64686	426	0.693	Tier 1 — Extreme
	UFM1	PI3P	2816000	CONTROL	28165	99.9647	6.64335	6.64335	427	0.692	Tier 1 — Extreme
	METTL15	PI3P	1636600	CONTROL	16384	99.86	6.64183	6.64183	428	0.691	Tier 1 — Extreme
	SDC2	PI3P	1973000	CONTROL	19998	98.6355	6.62403	6.62403	429	0.69	Tier 1 — Extreme
	STAU1	PI3P	2661300	CONTROL	27260	97.6088	6.60894	6.60894	430	0.69	Tier 1 — Extreme
	SMDT1	PI3P	2642500	CONTROL	27138	97.3549	6.60518	6.60518	431	0.689	Tier 1 — Extreme
	WDR76	PI3P	2800600	CONTROL	28785	97.277	6.60403	6.60403	432	0.688	Tier 1 — Extreme
	NOC2L	PI3P	2852200	CONTROL	29637	96.2217	6.58829	6.58829	433	0.688	Tier 1 — Extreme
	NCAPH	PI3P	2537600	CONTROL	26837	94.5386	6.56283	6.56283	434	0.687	Tier 1 — Extreme
	NELFE	PI3P	2824000	CONTROL	30100	93.8052	6.5516	6.5516	435	0.686	Tier 1 — Extreme
	LRRC8D	PI3P	3128800	CONTROL	33471	93.4641	6.54634	6.54634	436	0.685	Tier 1 — Extreme
	NELFA	PI3P	3078400	CONTROL	33083	93.0369	6.53973	6.53973	437	0.685	Tier 1 — Extreme
	TCERG1	PI3P	3064200	CONTROL	32989	92.8716	6.53717	6.53717	438	0.684	Tier 1 — Extreme
	ISG20L2	PI3P	1602700	CONTROL	17481	91.6565	6.51816	6.51816	439	0.683	Tier 1 — Extreme
	NCAPH2	PI3P	59088000	CONTROL	655210	90.1811	6.49475	6.49475	440	0.683	Tier 1 — Extreme
	NUP153	PI3P	1421200	CONTROL	15787	89.9953	6.49178	6.49178	441	0.682	Tier 1 — Extreme
	TTC17	PI3P	2954800	CONTROL	33055	89.377	6.48183	6.48183	442	0.681	Tier 1 — Extreme
	SMARCE1	PI3P	3136400	CONTROL	35321	88.7846	6.47224	6.47224	443	0.68	Tier 1 — Extreme
	AFG3L2	PI3P	132210000	CONTROL	1498700	88.2162	6.46297	6.46297	444	0.68	Tier 1 — Extreme
	DNTTIP2	PI3P	3194700	CONTROL	36445	87.6462	6.45362	6.45362	445	0.679	Tier 1 — Extreme
	GEMIN7	PI3P	1824400	CONTROL	21501	84.8324	6.40654	6.40654	446	0.678	Tier 1 — Extreme
	SOGA1	PI3P	2889800	CONTROL	34092	84.7525	6.40518	6.40518	447	0.677	Tier 1 — Extreme
	CYC1	PI3P	367740000	CONTROL	4346100	84.6137	6.40282	6.40282	448	0.677	Tier 1 — Extreme
	INTS5	PI3P	2277500	CONTROL	27145	83.886	6.39036	6.39036	449	0.676	Tier 1 — Extreme
	VPS33A	PI3P	2179300	CONTROL	26440	82.409	6.36473	6.36473	450	0.675	Tier 1 — Extreme
	ANAPC10	PI3P	2188800	CONTROL	26641	82.1438	6.36008	6.36008	451	0.675	Tier 1 — Extreme
	POLD3	PI3P	1782200	CONTROL	21808	81.7038	6.35233	6.35233	452	0.674	Tier 1 — Extreme
	NTPCR	PI3P	32158000	CONTROL	399990	80.396	6.32905	6.32905	453	0.673	Tier 1 — Extreme
	TOP3A	PI3P	1324400	CONTROL	16476	80.3595	6.3284	6.3284	454	0.672	Tier 1 — Extreme
	ATP5SL	PI3P	2230300	CONTROL	28399	78.5208	6.295	6.295	455	0.672	Tier 1 — Extreme
	MAPKAP1	PI3P	943050	CONTROL	12038	78.3073	6.29108	6.29108	456	0.671	Tier 1 — Extreme
	ST7	PI3P	2847500	CONTROL	36674	77.6331	6.2786	6.2786	457	0.67	Tier 1 — Extreme
	SURF1	PI3P	2420200	CONTROL	31472	76.888	6.26469	6.26469	458	0.67	Tier 1 — Extreme
	DNAJC1	PI3P	2115000	CONTROL	27659	76.4533	6.25651	6.25651	459	0.669	Tier 1 — Extreme
	CASKIN2	PI3P	2056100	CONTROL	26900	76.4209	6.2559	6.2559	460	0.668	Tier 1 — Extreme
	SLC1A3	PI3P	915120	CONTROL	12171	75.1581	6.23186	6.23186	461	0.667	Tier 1 — Extreme
	FAM73A	PI3P	1555600	CONTROL	20733	75.0123	6.22906	6.22906	462	0.667	Tier 1 — Extreme
	GEMIN4	PI3P	114820000	CONTROL	1555700	73.8058	6.20566	6.20566	463	0.666	Tier 1 — Extreme
	COL5A1	PI3P	977520	CONTROL	13259	73.6976	6.20355	6.20355	464	0.665	Tier 1 — Extreme
	DNM2	PI3P	2904900	CONTROL	39475	73.5792	6.20123	6.20123	465	0.664	Tier 1 — Extreme
	HLTF	PI3P	785210000	CONTROL	10690000	73.4527	6.19874	6.19874	466	0.664	Tier 1 — Extreme
	TUBB	PI3P	550440000	CONTROL	7649800	71.9548	6.16902	6.16902	467	0.663	Tier 1 — Extreme
	FASTKD3	PI3P	2751400	CONTROL	38271	71.8833	6.16758	6.16758	468	0.662	Tier 1 — Extreme
	CCDC47	PI3P	312330000	CONTROL	4351800	71.7702	6.16531	6.16531	469	0.662	Tier 1 — Extreme
	KIF2C	PI3P	2769000	CONTROL	38858	71.2504	6.15483	6.15483	470	0.661	Tier 1 — Extreme
	CBX5	PI3P	2608400	CONTROL	36816	70.8401	6.1465	6.1465	471	0.66	Tier 1 — Extreme
	EIF3M	PI3P	1979500	CONTROL	28253	70.0511	6.13034	6.13034	472	0.659	Tier 1 — Extreme
	NOP58	PI3P	2331800	CONTROL	33471	69.656	6.12218	6.12218	473	0.659	Tier 1 — Extreme
	EMC2	PI3P	2639700	CONTROL	38183	69.1239	6.11111	6.11111	474	0.658	Tier 1 — Extreme
	FTH1	PI3P	1349300	CONTROL	19546	69.0146	6.10883	6.10883	475	0.657	Tier 1 — Extreme
	CNOT10	PI3P	1202200	CONTROL	17773	67.6232	6.07945	6.07945	476	0.657	Tier 1 — Extreme
	OCIAD2	PI3P	2541600	CONTROL	37587	67.6103	6.07917	6.07917	477	0.656	Tier 1 — Extreme
	CDC6	PI3P	2242700	CONTROL	33314	67.3101	6.07275	6.07275	478	0.655	Tier 1 — Extreme
	FAM21C	PI3P	2266300	CONTROL	34119	66.4138	6.05341	6.05341	479	0.654	Tier 1 — Extreme
	GPC1	PI3P	1228500	CONTROL	18754	65.4888	6.03318	6.03318	480	0.654	Tier 1 — Extreme
	BRD9	PI3P	856420	CONTROL	13097	65.366	6.03047	6.03047	481	0.653	Tier 1 — Extreme
	VCP	PI3P	1041200	CONTROL	15988	65.1038	6.02467	6.02467	482	0.652	Tier 1 — Extreme
	PEX6	PI3P	1896300	CONTROL	29138	65.069	6.0239	6.0239	483	0.651	Tier 1 — Extreme
	ECT2	PI3P	2434100	CONTROL	37481	64.9337	6.0209	6.0209	484	0.651	Tier 1 — Extreme
	DDX20	PI3P	133450000	CONTROL	2070800	64.4435	6.00996	6.00996	485	0.65	Tier 1 — Extreme
	RNPS1	PI3P	2092100	CONTROL	32760	63.8518	5.99666	5.99666	486	0.649	Tier 2 — Strong
	UNK	PI3P	2087100	CONTROL	32797	63.6274	5.99158	5.99158	487	0.649	Tier 2 — Strong
	MPV17	PI3P	1093600	CONTROL	17210	63.5263	5.98928	5.98928	488	0.648	Tier 2 — Strong
	MRPL22	PI3P	1447100	CONTROL	22896	63.1896	5.98162	5.98162	489	0.647	Tier 2 — Strong
	ANAPC15	PI3P	1053200	CONTROL	16689	63.0888	5.97931	5.97931	490	0.646	Tier 2 — Strong
	GOLIM4	PI3P	2041300	CONTROL	32500	62.7997	5.97269	5.97269	491	0.646	Tier 2 — Strong
	DNAJB6	PI3P	2497100	CONTROL	39940	62.5136	5.9661	5.9661	492	0.645	Tier 2 — Strong
	CDKAL1	PI3P	2044700	CONTROL	32794	62.3405	5.9621	5.9621	493	0.644	Tier 2 — Strong
	SAMD1	PI3P	1634800	CONTROL	26269	62.2214	5.95934	5.95934	494	0.644	Tier 2 — Strong
	ANAPC1	PI3P	1717300	CONTROL	28153	60.9882	5.93046	5.93046	495	0.643	Tier 2 — Strong
	AKAP13	PI3P	2084800	CONTROL	34190	60.9681	5.92998	5.92998	496	0.642	Tier 2 — Strong
	GLG1	PI3P	1681400	CONTROL	28188	59.6391	5.89819	5.89819	497	0.641	Tier 2 — Strong
	SP3	PI3P	1679700	CONTROL	28353	59.2321	5.88831	5.88831	498	0.641	Tier 2 — Strong
	NACA	PI3P	2223600	CONTROL	38719	57.4219	5.84353	5.84353	499	0.64	Tier 2 — Strong
	DNAJC15	PI3P	754610	CONTROL	13155	57.3416	5.84151	5.84151	500	0.639	Tier 2 — Strong
	SCO2	PI3P	2172700	CONTROL	38290	56.736	5.82619	5.82619	501	0.638	Tier 2 — Strong
	ZFP3	PI3P	1622000	CONTROL	28941	56.0355	5.80827	5.80827	502	0.638	Tier 2 — Strong
	TUBA1B	PI3P	929390000	CONTROL	16652000	55.8125	5.80252	5.80252	503	0.637	Tier 2 — Strong
	NLRX1	PI3P	2188100	CONTROL	39275	55.7053	5.79974	5.79974	504	0.636	Tier 2 — Strong
	DCTN1	PI3P	2046700	CONTROL	36884	55.4828	5.79397	5.79397	505	0.636	Tier 2 — Strong
	MARS	PI3P	165160000	CONTROL	3016400	54.7539	5.77489	5.77489	506	0.635	Tier 2 — Strong
	RAB5C	PI3P	1883900	CONTROL	35000	53.8182	5.75002	5.75002	507	0.634	Tier 2 — Strong
	NELFB	PI3P	1205900	CONTROL	22831	52.8072	5.72266	5.72266	508	0.633	Tier 2 — Strong
	HOXD11	PI3P	1227300	CONTROL	23246	52.785	5.72206	5.72206	509	0.633	Tier 2 — Strong
	CEPT1	PI3P	555220	CONTROL	10539	52.6579	5.71858	5.71858	510	0.632	Tier 2 — Strong
	PHF8	PI3P	1413800	CONTROL	27110	52.1411	5.70435	5.70435	511	0.631	Tier 2 — Strong
	C18orf21	PI3P	643030	CONTROL	12349	52.0508	5.70185	5.70185	512	0.631	Tier 2 — Strong
	BICC1	PI3P	1020700	CONTROL	19787	51.5716	5.6885	5.6885	513	0.63	Tier 2 — Strong
	NEMF	PI3P	1490400	CONTROL	29917	49.8097	5.63835	5.63835	514	0.629	Tier 2 — Strong
	RANBP2	PI3P	1781500	CONTROL	35789	49.7711	5.63723	5.63723	515	0.628	Tier 2 — Strong
	AVEN	PI3P	564080	CONTROL	11501	49.0253	5.61545	5.61545	516	0.628	Tier 2 — Strong
	RPN2	PI3P	33755000	CONTROL	690000	48.9199	5.61235	5.61235	517	0.627	Tier 2 — Strong
	EIF4E	PI3P	1796400	CONTROL	36842	48.7531	5.60742	5.60742	518	0.626	Tier 2 — Strong
	EIF3E	PI3P	45590000	CONTROL	937030	48.6535	5.60447	5.60447	519	0.625	Tier 2 — Strong
	DBT	PI3P	827190	CONTROL	17658	46.8321	5.54943	5.54943	520	0.625	Tier 2 — Strong
	ATP5A1	PI3P	114040000	CONTROL	2446400	46.6153	5.54273	5.54273	521	0.624	Tier 2 — Strong
	PRR3	PI3P	873040	CONTROL	18819	46.3794	5.53541	5.53541	522	0.623	Tier 2 — Strong
	ATP5D	PI3P	1242000	CONTROL	26781	46.3677	5.53505	5.53505	523	0.623	Tier 2 — Strong
	MTG1	PI3P	816040	CONTROL	17728	46.0184	5.52414	5.52414	524	0.622	Tier 2 — Strong
	HLA-C	PI3P	9938900	CONTROL	217140	45.7708	5.51636	5.51636	525	0.621	Tier 2 — Strong
	STT3A	PI3P	984360	CONTROL	21801	45.1419	5.4964	5.4964	526	0.62	Tier 2 — Strong
	ANTXR1	PI3P	560070	CONTROL	12443	44.9932	5.49163	5.49163	527	0.62	Tier 2 — Strong
	DNAJA2	PI3P	47404000	CONTROL	1078500	43.9534	5.4579	5.4579	528	0.619	Tier 2 — Strong
	SMARCC2	PI3P	1301000	CONTROL	30097	43.2199	5.43362	5.43362	529	0.618	Tier 2 — Strong
	CENPE	PI3P	767120	CONTROL	18041	42.5094	5.40971	5.40971	530	0.618	Tier 2 — Strong
	MEPCE	PI3P	42951000	CONTROL	1017700	42.2038	5.3993	5.3993	531	0.617	Tier 2 — Strong
	INTS3	PI3P	62183000	CONTROL	1476600	42.1121	5.39616	5.39616	532	0.616	Tier 2 — Strong
	INTS6	PI3P	1406900	CONTROL	33426	42.0838	5.39519	5.39519	533	0.615	Tier 2 — Strong
	SRPRB	PI3P	27575000	CONTROL	663050	41.5878	5.37809	5.37809	534	0.615	Tier 2 — Strong
	KIDINS220	PI3P	918790	CONTROL	22469	40.8826	5.35341	5.35341	535	0.614	Tier 2 — Strong
	KIAA0196	PI3P	1598800	CONTROL	39150	40.8327	5.35165	5.35165	536	0.613	Tier 2 — Strong
	TUBB4B	PI3P	938550000	CONTROL	23322000	40.2431	5.33067	5.33067	537	0.612	Tier 2 — Strong
	TMEM201	PI3P	1130300	CONTROL	28138	40.1629	5.32779	5.32779	538	0.612	Tier 2 — Strong
	AURKB	PI3P	1348800	CONTROL	33724	39.9895	5.32155	5.32155	539	0.611	Tier 2 — Strong
	SPATA5	PI3P	17656000	CONTROL	445270	39.6519	5.30932	5.30932	540	0.61	Tier 2 — Strong
	COX15	PI3P	446470	CONTROL	11267	39.6092	5.30776	5.30776	541	0.61	Tier 2 — Strong
	NR2F1	PI3P	1070100	CONTROL	27051	39.5515	5.30566	5.30566	542	0.609	Tier 2 — Strong
	ADAM15	PI3P	1459000	CONTROL	37138	39.2808	5.29575	5.29575	543	0.608	Tier 2 — Strong
	WBP11	PI3P	1518800	CONTROL	39161	38.7787	5.27719	5.27719	544	0.607	Tier 2 — Strong
	MRPS21	PI3P	1134100	CONTROL	29365	38.6144	5.27107	5.27107	545	0.607	Tier 2 — Strong
	DNAJB12	PI3P	58799000	CONTROL	1530400	38.4206	5.26381	5.26381	546	0.606	Tier 2 — Strong
	EIF2B4	PI3P	81639000	CONTROL	2143100	38.0938	5.25148	5.25148	547	0.605	Tier 2 — Strong
	ARID5B	PI3P	892730	CONTROL	23647	37.7446	5.2382	5.2382	548	0.605	Tier 2 — Strong
	TMEM209	PI3P	1164700	CONTROL	30866	37.7281	5.23757	5.23757	549	0.604	Tier 2 — Strong
	EIF3C	PI3P	26573000	CONTROL	723650	36.7205	5.19852	5.19852	550	0.603	Tier 2 — Strong
	USP10	PI3P	36541000	CONTROL	1008000	36.2508	5.17994	5.17994	551	0.602	Tier 2 — Strong
	TMEM131	PI3P	445620	CONTROL	12417	35.8739	5.16486	5.16486	552	0.602	Tier 2 — Strong
	PBRM1	PI3P	1162500	CONTROL	32933	35.2937	5.14134	5.14134	553	0.601	Tier 2 — Strong
	TAMM41	PI3P	988560	CONTROL	28160	35.0991	5.13336	5.13336	554	0.6	Tier 2 — Strong
	ERBB2IP	PI3P	601720	CONTROL	17345	34.6816	5.1161	5.1161	555	0.6	Tier 2 — Strong
	SDCCAG3	PI3P	1280600	CONTROL	37287	34.3399	5.10182	5.10182	556	0.599	Tier 2 — Strong
	VTI1B	PI3P	1250700	CONTROL	37015	33.7846	5.07829	5.07829	557	0.598	Tier 2 — Strong
	ARCN1	PI3P	977310	CONTROL	29148	33.5237	5.06711	5.06711	558	0.597	Tier 2 — Strong
	EIF3A	PI3P	46157000	CONTROL	1381800	33.4034	5.06192	5.06192	559	0.597	Tier 2 — Strong
	SLX4IP	PI3P	951310	CONTROL	28553	33.3117	5.05796	5.05796	560	0.596	Tier 2 — Strong
	PLCD3	PI3P	1078400	CONTROL	32734	32.9395	5.04175	5.04175	561	0.595	Tier 2 — Strong
	ZNF771	PI3P	487750	CONTROL	14811	32.9208	5.04093	5.04093	562	0.594	Tier 2 — Strong
	H2AFY	PI3P	131980000	CONTROL	4045800	32.6214	5.02775	5.02775	563	0.594	Tier 2 — Strong
	TREX1	PI3P	36174000	CONTROL	1109200	32.6126	5.02736	5.02736	564	0.593	Tier 2 — Strong
	VDAC2	PI3P	263140000	CONTROL	8088100	32.5342	5.02389	5.02389	565	0.592	Tier 2 — Strong
	DNAJA1	PI3P	211600000	CONTROL	6540000	32.3547	5.0159	5.0159	566	0.592	Tier 2 — Strong
	NR2F2	PI3P	12403000	CONTROL	384440	32.2621	5.01177	5.01177	567	0.591	Tier 2 — Strong
	TBL1XR1	PI3P	692630	CONTROL	21496	32.2141	5.00962	5.00962	568	0.59	Tier 2 — Strong
	GATAD2A	PI3P	905020	CONTROL	28413	31.8469	4.99308	4.99308	569	0.589	Tier 2 — Strong
	KPNB1	PI3P	13815000	CONTROL	437990	31.5415	4.97918	4.97918	570	0.589	Tier 2 — Strong
	NDUFA13	PI3P	67413000	CONTROL	2137300	31.5411	4.97916	4.97916	571	0.588	Tier 2 — Strong
	NOMO1	PI3P	1009300	CONTROL	32168	31.3712	4.97137	4.97137	572	0.587	Tier 2 — Strong
	TTI1	PI3P	1075800	CONTROL	35400	30.3857	4.92532	4.92532	573	0.587	Tier 2 — Strong
	ZNF845	PI3P	767770	CONTROL	25311	30.3277	4.92256	4.92256	574	0.586	Tier 2 — Strong
	CTNND1	PI3P	570390	CONTROL	19037	29.9546	4.9047	4.9047	575	0.585	Tier 2 — Strong
	KTN1	PI3P	969580000	CONTROL	32403000	29.9225	4.90316	4.90316	576	0.584	Tier 2 — Strong
	SLC25A22	PI3P	29199000	CONTROL	976730	29.8945	4.90181	4.90181	577	0.584	Tier 2 — Strong
	PXMP2	PI3P	966100	CONTROL	32413	29.8015	4.89731	4.89731	578	0.583	Tier 2 — Strong
	SF3B1	PI3P	212410000	CONTROL	7168100	29.6327	4.88912	4.88912	579	0.582	Tier 2 — Strong
	XRCC6	PI3P	269210000	CONTROL	9143800	29.4418	4.87979	4.87979	580	0.581	Tier 2 — Strong
	NAV1	PI3P	57518000	CONTROL	1973000	29.1525	4.86555	4.86555	581	0.581	Tier 2 — Strong
	DICER1	PI3P	561960	CONTROL	19275	29.1476	4.8653	4.8653	582	0.58	Tier 2 — Strong
	SRRT	PI3P	669910	CONTROL	23201	28.8682	4.85141	4.85141	583	0.579	Tier 2 — Strong
	PFKL	PI3P	1028300	CONTROL	35672	28.8226	4.84913	4.84913	584	0.579	Tier 2 — Strong
	CKAP2	PI3P	1107900	CONTROL	38527	28.7529	4.84563	4.84563	585	0.578	Tier 2 — Strong
	DDX24	PI3P	26354000	CONTROL	921960	28.5846	4.83717	4.83717	586	0.577	Tier 2 — Strong
	PFKP	PI3P	43672000	CONTROL	1559500	28.0038	4.80755	4.80755	587	0.576	Tier 2 — Strong
	DERL1	PI3P	1106300	CONTROL	39558	27.9631	4.80545	4.80545	588	0.576	Tier 2 — Strong
	NDUFA9	PI3P	82536000	CONTROL	2952100	27.9584	4.80521	4.80521	589	0.575	Tier 2 — Strong
	NUMA1	PI3P	89143000	CONTROL	3247900	27.4463	4.77854	4.77854	590	0.574	Tier 2 — Strong
	RNGTT	PI3P	40125000	CONTROL	1513700	26.5078	4.72835	4.72835	591	0.574	Tier 2 — Strong
	PRKDC	PI3P	7216900000	CONTROL	273640000	26.3737	4.72103	4.72103	592	0.573	Tier 2 — Strong
	ERLIN2	PI3P	95622000	CONTROL	3641000	26.2625	4.71493	4.71493	593	0.572	Tier 2 — Strong
	TMEM41B	PI3P	11540000	CONTROL	440920	26.1723	4.70997	4.70997	594	0.571	Tier 2 — Strong
	THEM6	PI3P	33942000	CONTROL	1303500	26.039	4.7026	4.7026	595	0.571	Tier 2 — Strong
	BYSL	PI3P	34703000	CONTROL	1357400	25.5657	4.67614	4.67614	596	0.57	Tier 2 — Strong
	AHNAK	PI3P	163650000	CONTROL	6408200	25.5376	4.67455	4.67455	597	0.569	Tier 2 — Strong
	NUP107	PI3P	484300	CONTROL	18963	25.5327	4.67428	4.67428	598	0.568	Tier 2 — Strong
	LSG1	PI3P	71567000	CONTROL	2875200	24.8911	4.63756	4.63756	599	0.568	Tier 2 — Strong
	ALDH3A2	PI3P	22913000	CONTROL	939650	24.3845	4.60789	4.60789	600	0.567	Tier 2 — Strong
	ACAD9	PI3P	749830	CONTROL	31605	23.7214	4.56812	4.56812	601	0.566	Tier 2 — Strong
	TMEM160	PI3P	911330	CONTROL	38624	23.592	4.56023	4.56023	602	0.566	Tier 2 — Strong
	FAM207A	PI3P	893610	CONTROL	38076	23.4662	4.55251	4.55251	603	0.565	Tier 2 — Strong
	ATP5J2	PI3P	44970000	CONTROL	1965000	22.8854	4.51636	4.51636	604	0.564	Tier 2 — Strong
	NDNL2	PI3P	494370	CONTROL	21644	22.8359	4.51323	4.51323	605	0.563	Tier 2 — Strong
	FAM120A	PI3P	49531000	CONTROL	2191200	22.6045	4.49854	4.49854	606	0.563	Tier 2 — Strong
	RPS21	PI3P	162640000	CONTROL	7296400	22.2904	4.47835	4.47835	607	0.562	Tier 2 — Strong
	OTX1	PI3P	885550	CONTROL	39976	22.1494	4.4692	4.4692	608	0.561	Tier 2 — Strong
	SNRPA1	PI3P	63012000	CONTROL	2860600	22.0275	4.46123	4.46123	609	0.561	Tier 2 — Strong
	LAMB3	PI3P	689020	CONTROL	31476	21.887	4.452	4.452	610	0.56	Tier 2 — Strong
	TIMM23	PI3P	119410000	CONTROL	5584400	21.3828	4.41838	4.41838	611	0.559	Tier 2 — Strong
	UQCRC2	PI3P	467190000	CONTROL	21863000	21.369	4.41745	4.41745	612	0.558	Tier 2 — Strong
	MSH6	PI3P	255680000	CONTROL	12636000	20.2342	4.33873	4.33873	613	0.558	Tier 2 — Strong
	EIF3L	PI3P	12760000	CONTROL	631680	20.1999	4.33628	4.33628	614	0.557	Tier 2 — Strong
	MCU	PI3P	28177000	CONTROL	1404500	20.0619	4.32638	4.32638	615	0.556	Tier 2 — Strong
	SF3B2	PI3P	175510000	CONTROL	8773200	20.0052	4.32231	4.32231	616	0.555	Tier 2 — Strong
	XRCC5	PI3P	215700000	CONTROL	10821000	19.9335	4.31712	4.31712	617	0.555	Tier 2 — Strong
	DNAJC13	PI3P	289660000	CONTROL	14777000	19.6021	4.29293	4.29293	618	0.554	Tier 2 — Strong
	RUVBL2	PI3P	60269000	CONTROL	3224000	18.6938	4.22449	4.22449	619	0.553	Tier 2 — Strong
	MSL1	PI3P	538800	CONTROL	28990	18.5827	4.21589	4.21589	620	0.553	Tier 2 — Strong
	TBC1D10B	PI3P	509180	CONTROL	27399	18.5807	4.21573	4.21573	621	0.552	Tier 2 — Strong
	CDK9	PI3P	48325000	CONTROL	2613900	18.4877	4.20849	4.20849	622	0.551	Tier 2 — Strong
	BTAF1	PI3P	421050	CONTROL	22984	18.3155	4.19499	4.19499	623	0.55	Tier 2 — Strong
	PHB2	PI3P	95436000	CONTROL	5280400	18.0736	4.17581	4.17581	624	0.55	Tier 2 — Strong
	TIMM17B	PI3P	36713000	CONTROL	2039400	18.0018	4.17007	4.17007	625	0.549	Tier 2 — Strong
	IK	PI3P	13085000	CONTROL	738040	17.7293	4.14806	4.14806	626	0.548	Tier 2 — Strong
	CYP1B1	PI3P	3511500	CONTROL	199030	17.6427	4.141	4.141	627	0.548	Tier 2 — Strong
	SPATA5L1	PI3P	351170	CONTROL	20202	17.3789	4.11926	4.11926	628	0.547	Tier 2 — Strong
	TMED5	PI3P	378340	CONTROL	22155	17.0733	4.09367	4.09367	629	0.546	Tier 2 — Strong
	TIMM50	PI3P	86882000	CONTROL	5100600	17.0337	4.09032	4.09032	630	0.545	Tier 2 — Strong
	RPSA	PI3P	710500000	CONTROL	42033000	16.9034	4.07924	4.07924	631	0.545	Tier 2 — Strong
	DDX52	PI3P	283160	CONTROL	16917	16.7335	4.06467	4.06467	632	0.544	Tier 2 — Strong
	LARP4B	PI3P	21774000	CONTROL	1307700	16.6505	4.0575	4.0575	633	0.543	Tier 2 — Strong
	IARS	PI3P	333490000	CONTROL	20239000	16.4776	4.04243	4.04243	634	0.542	Tier 2 — Strong
	ING5	PI3P	343720	CONTROL	20928	16.4202	4.0374	4.0374	635	0.542	Tier 2 — Strong
	RPLP1	PI3P	1067200000	CONTROL	66812000	15.9732	3.99758	3.99758	636	0.541	Tier 2 — Strong
	PEO1	PI3P	15140000	CONTROL	960110	15.7689	3.97901	3.97901	637	0.54	Tier 2 — Strong
	SLC25A13	PI3P	726710000	CONTROL	46138000	15.7508	3.97735	3.97735	638	0.54	Tier 2 — Strong
	MT-CO2	PI3P	61681000	CONTROL	3977800	15.5063	3.95478	3.95478	639	0.539	Tier 2 — Strong
	LARP1B	PI3P	518110	CONTROL	34390	15.0637	3.913	3.913	640	0.538	Tier 2 — Strong
	RUVBL1	PI3P	68311000	CONTROL	4568500	14.9526	3.90232	3.90232	641	0.537	Tier 2 — Strong
	MBOAT7	PI3P	16561000	CONTROL	1115400	14.8475	3.89215	3.89215	642	0.537	Tier 2 — Strong
	SMARCA5	PI3P	143530000	CONTROL	9674900	14.8353	3.89096	3.89096	643	0.536	Tier 2 — Strong
	KRT7	PI3P	304770000	CONTROL	20813000	14.6432	3.87216	3.87216	644	0.535	Tier 2 — Strong
	LARP7	PI3P	20772000	CONTROL	1419500	14.6333	3.87118	3.87118	645	0.535	Tier 2 — Strong
	EIF3B	PI3P	8547200	CONTROL	589740	14.4931	3.85729	3.85729	646	0.534	Tier 2 — Strong
	KRT18	PI3P	1968500000	CONTROL	136790000	14.3907	3.84706	3.84706	647	0.533	Tier 2 — Strong
	SLC39A7	PI3P	53131000	CONTROL	3701400	14.3543	3.84341	3.84341	648	0.532	Tier 2 — Strong
	ZGPAT	PI3P	2182700	CONTROL	152700	14.2936	3.8373	3.8373	649	0.532	Tier 2 — Strong
	XPC	PI3P	79283000	CONTROL	5625300	14.094	3.81701	3.81701	650	0.531	Tier 2 — Strong
	CHRNB2	PI3P	62498000	CONTROL	4508000	13.8638	3.79325	3.79325	651	0.53	Tier 2 — Strong
	ZNF622	PI3P	23058000	CONTROL	1684600	13.6875	3.77479	3.77479	652	0.529	Tier 2 — Strong
	ASCC1	PI3P	29772000	CONTROL	2200100	13.5321	3.75831	3.75831	653	0.529	Tier 2 — Strong
	TIMM21	PI3P	18573000	CONTROL	1379900	13.4596	3.75057	3.75057	654	0.528	Tier 2 — Strong
	ZNF207	PI3P	7159600	CONTROL	534810	13.3871	3.74277	3.74277	655	0.527	Tier 2 — Strong
	SCD	PI3P	38462000	CONTROL	2898400	13.2701	3.7301	3.7301	656	0.527	Tier 2 — Strong
	PRPF6	PI3P	16641000	CONTROL	1263600	13.1695	3.71913	3.71913	657	0.526	Tier 2 — Strong
	NOB1	PI3P	9233600	CONTROL	703860	13.1184	3.71352	3.71352	658	0.525	Tier 2 — Strong
	DSP	PI3P	71595000	CONTROL	5473800	13.0796	3.70924	3.70924	659	0.524	Tier 2 — Strong
	BCOR	PI3P	433620	CONTROL	33341	13.0038	3.70086	3.70086	660	0.524	Tier 2 — Strong
	ASCC3	PI3P	4782400	CONTROL	369160	12.9547	3.6954	3.6954	661	0.523	Tier 2 — Strong
	KRT8	PI3P	1591300000	CONTROL	123830000	12.8507	3.68377	3.68377	662	0.522	Tier 2 — Strong
	TOE1	PI3P	39030000	CONTROL	3084600	12.6532	3.66143	3.66143	663	0.522	Tier 2 — Strong
	COG3	PI3P	395020	CONTROL	31348	12.5993	3.65527	3.65527	664	0.521	Tier 2 — Strong
	AIMP1	PI3P	136870000	CONTROL	11071000	12.3629	3.62795	3.62795	665	0.52	Tier 2 — Strong
	RPN1	PI3P	384990000	CONTROL	31261000	12.3153	3.62238	3.62238	666	0.519	Tier 2 — Strong
	RBBP4	PI3P	18914000	CONTROL	1574800	12.0104	3.58621	3.58621	667	0.519	Tier 2 — Strong
	ABCF2	PI3P	555770000	CONTROL	46432000	11.9695	3.5813	3.5813	668	0.518	Tier 2 — Strong
	EPRS	PI3P	736200000	CONTROL	62342000	11.8091	3.56182	3.56182	669	0.517	Tier 2 — Strong
	TFAP2A	PI3P	59983000	CONTROL	5167100	11.6086	3.53713	3.53713	670	0.516	Tier 2 — Strong
	PPIB	PI3P	31713000	CONTROL	2761000	11.486	3.52181	3.52181	671	0.516	Tier 2 — Strong
	KPNA2	PI3P	45541000	CONTROL	3965600	11.484	3.52155	3.52155	672	0.515	Tier 2 — Strong
	SRP68	PI3P	493040000	CONTROL	43718000	11.2777	3.49541	3.49541	673	0.514	Tier 2 — Strong
	KIF4A	PI3P	14163000	CONTROL	1266600	11.1819	3.48309	3.48309	674	0.514	Tier 2 — Strong
	TMPO	PI3P	142740000	CONTROL	12787000	11.1629	3.48064	3.48064	675	0.513	Tier 2 — Strong
	PEG10	PI3P	43532000	CONTROL	3904200	11.15	3.47898	3.47898	676	0.512	Tier 2 — Strong
	TMTC3	PI3P	4207100	CONTROL	381550	11.0262	3.46286	3.46286	677	0.511	Tier 2 — Strong
	EXOC6B	PI3P	238400	CONTROL	21949	10.8593	3.44086	3.44086	678	0.511	Tier 2 — Strong
	EIF4G1	PI3P	50378000	CONTROL	4647900	10.8389	3.43814	3.43814	679	0.51	Tier 2 — Strong
	MOGS	PI3P	30869000	CONTROL	2861000	10.7896	3.43157	3.43157	680	0.509	Tier 2 — Strong
	TOR1AIP1	PI3P	5805400	CONTROL	557990	10.404	3.37907	3.37907	681	0.509	Tier 2 — Strong
	UBAP2L	PI3P	267620000	CONTROL	26153000	10.2329	3.35514	3.35514	682	0.508	Tier 2 — Strong
	UHRF1	PI3P	13804000	CONTROL	1366100	10.1046	3.33695	3.33695	683	0.507	Tier 2 — Strong
	CCDC127	PI3P	6648500	CONTROL	660940	10.0591	3.33043	3.33043	684	0.506	Tier 2 — Strong
	DPM1	PI3P	26321000	CONTROL	2628500	10.0137	3.3239	3.3239	685	0.506	Tier 2 — Strong
	FANCG	PI3P	308910	CONTROL	31463	9.8168	3.29525	3.29525	686	0.505	Tier 2 — Strong
	DHRS7B	PI3P	5893500	CONTROL	600430	9.81539	3.29505	3.29505	687	0.504	Tier 2 — Strong
	CLASP1	PI3P	68832000	CONTROL	7031700	9.78881	3.29113	3.29113	688	0.503	Tier 2 — Strong
	SNRPF	PI3P	62052000	CONTROL	6460800	9.60438	3.26369	3.26369	689	0.503	Tier 2 — Strong
	SRP19	PI3P	21761000	CONTROL	2266500	9.60113	3.2632	3.2632	690	0.502	Tier 2 — Strong
	ZC3H18	PI3P	4183600	CONTROL	450550	9.28545	3.21497	3.21497	691	0.501	Tier 2 — Strong
	VAPA	PI3P	86416000	CONTROL	9359100	9.23336	3.20686	3.20686	692	0.501	Tier 2 — Strong
	LRRC59	PI3P	376290000	CONTROL	41350000	9.10012	3.18589	3.18589	693	0.5	Tier 2 — Strong
	QARS	PI3P	120030000	CONTROL	13203000	9.09111	3.18446	3.18446	694	0.499	Tier 2 — Strong
	FARSA	PI3P	13653000	CONTROL	1503900	9.07837	3.18243	3.18243	695	0.498	Tier 2 — Strong
	SQSTM1	PI3P	8863600	CONTROL	979650	9.04768	3.17755	3.17755	696	0.498	Tier 2 — Strong
	SEC61A1	PI3P	16020000	CONTROL	1771400	9.04367	3.17691	3.17691	697	0.497	Tier 2 — Strong
	EEF1D	PI3P	60997000	CONTROL	6752200	9.03364	3.17531	3.17531	698	0.496	Tier 2 — Strong
	RBBP7	PI3P	54216000	CONTROL	6122900	8.85462	3.14643	3.14643	699	0.496	Tier 2 — Strong
	EMD	PI3P	173490000	CONTROL	19787000	8.76788	3.13223	3.13223	700	0.495	Tier 2 — Strong
	CEP170	PI3P	7703700	CONTROL	882120	8.73312	3.1265	3.1265	701	0.494	Tier 2 — Strong
	SRSF2	PI3P	57781000	CONTROL	6652200	8.68599	3.11869	3.11869	702	0.493	Tier 2 — Strong
	SSRP1	PI3P	1938700000	CONTROL	224160000	8.64873	3.11249	3.11249	703	0.493	Tier 2 — Strong
	SRP72	PI3P	425100000	CONTROL	49267000	8.62849	3.10911	3.10911	704	0.492	Tier 2 — Strong
	TRIM28	PI3P	17763000	CONTROL	2071900	8.57327	3.09985	3.09985	705	0.491	Tier 2 — Strong
	YTHDC2	PI3P	31668000	CONTROL	3715900	8.52229	3.09124	3.09124	706	0.49	Tier 2 — Strong
	UQCR10	PI3P	27939000	CONTROL	3289700	8.49286	3.08625	3.08625	707	0.49	Tier 2 — Strong
	GAPDH	PI3P	28268000	CONTROL	3390600	8.33716	3.05956	3.05956	708	0.489	Tier 2 — Strong
	PDCD6	PI3P	20847000	CONTROL	2512200	8.29829	3.05281	3.05281	709	0.488	Tier 2 — Strong
	LARP4	PI3P	132690000	CONTROL	16098000	8.24264	3.04311	3.04311	710	0.488	Tier 2 — Strong
	MRPL40	PI3P	23290000	CONTROL	2834600	8.21631	3.03849	3.03849	711	0.487	Tier 2 — Strong
	RARS	PI3P	235530000	CONTROL	28701000	8.20633	3.03674	3.03674	712	0.486	Tier 2 — Strong
	THAP11	PI3P	13788000	CONTROL	1699800	8.11152	3.01997	3.01997	713	0.485	Tier 2 — Strong
	EXOSC8	PI3P	5553700	CONTROL	684690	8.11121	3.01992	3.01992	714	0.485	Tier 2 — Strong
	PWP1	PI3P	24097000	CONTROL	3006200	8.01576	3.00284	3.00284	715	0.484	Tier 2 — Strong
	SNRPE	PI3P	125420000	CONTROL	15660000	8.00894	3.00161	3.00161	716	0.483	Tier 2 — Strong
	CETN2	PI3P	22006000	CONTROL	2764800	7.95933	2.99265	2.99265	717	0.483	Tier 2 — Strong
	DNAJC25	PI3P	4150900	CONTROL	523820	7.92422	2.98627	2.98627	718	0.482	Tier 2 — Strong
	NSUN2	PI3P	43381000	CONTROL	5570900	7.78707	2.96108	2.96108	719	0.481	Tier 2 — Strong
	ATP5C1	PI3P	84655000	CONTROL	10881000	7.78007	2.95978	2.95978	720	0.48	Tier 2 — Strong
	TRMT10C	PI3P	187520000	CONTROL	24104000	7.77962	2.9597	2.9597	721	0.48	Tier 2 — Strong
	MRTO4	PI3P	72926000	CONTROL	9537100	7.64656	2.93481	2.93481	722	0.479	Tier 2 — Strong
	SP110	PI3P	247270	CONTROL	32403	7.63006	2.93169	2.93169	723	0.478	Tier 2 — Strong
	TRIM26	PI3P	60447000	CONTROL	7950500	7.60291	2.92655	2.92655	724	0.477	Tier 2 — Strong
	NCAPD3	PI3P	37828000	CONTROL	4990700	7.57969	2.92214	2.92214	725	0.477	Tier 2 — Strong
	SNRPD3	PI3P	372450000	CONTROL	49650000	7.50151	2.90718	2.90718	726	0.476	Tier 2 — Strong
	TOMM7	PI3P	71333000	CONTROL	9566000	7.45693	2.89858	2.89858	727	0.475	Tier 2 — Strong
	MTCL1	PI3P	9130900	CONTROL	1226600	7.44405	2.89609	2.89609	728	0.475	Tier 2 — Strong
	RPS26	PI3P	468580000	CONTROL	63645000	7.3624	2.88018	2.88018	729	0.474	Tier 2 — Strong
	RPS27A	PI3P	150950000	CONTROL	21077000	7.16183	2.84033	2.84033	730	0.473	Tier 2 — Strong
	GTF3C5	PI3P	14605000	CONTROL	2055700	7.10462	2.82876	2.82876	731	0.472	Tier 2 — Strong
	TOP2B	PI3P	5406400	CONTROL	764980	7.06733	2.82117	2.82117	732	0.472	Tier 2 — Strong
	CPT1A	PI3P	38519000	CONTROL	5466600	7.04624	2.81685	2.81685	733	0.471	Tier 2 — Strong
	SNRPD2	PI3P	309840000	CONTROL	44452000	6.97021	2.8012	2.8012	734	0.47	Tier 2 — Strong
	RAD23B	PI3P	28966000	CONTROL	4159600	6.96364	2.79984	2.79984	735	0.47	Tier 2 — Strong
	EXOSC6	PI3P	48833000	CONTROL	7028100	6.94825	2.79665	2.79665	736	0.469	Tier 2 — Strong
	SEC61B	PI3P	40596000	CONTROL	5885600	6.89751	2.78608	2.78608	737	0.468	Tier 2 — Strong
	FAM98A	PI3P	18437000	CONTROL	2673400	6.89645	2.78585	2.78585	738	0.467	Tier 2 — Strong
	RNMTL1	PI3P	1910500	CONTROL	283780	6.73223	2.75108	2.75108	739	0.467	Tier 2 — Strong
	GNL3L	PI3P	41257000	CONTROL	6131900	6.72825	2.75023	2.75023	740	0.466	Tier 2 — Strong
	LARP1	PI3P	177330000	CONTROL	26484000	6.69574	2.74324	2.74324	741	0.465	Tier 2 — Strong
	SSR1	PI3P	235710000	CONTROL	35302000	6.67696	2.73919	2.73919	742	0.464	Tier 2 — Strong
	TSR1	PI3P	292110000	CONTROL	44136000	6.61841	2.72648	2.72648	743	0.464	Tier 2 — Strong
	PRRC2C	PI3P	469540000	CONTROL	71157000	6.59865	2.72217	2.72217	744	0.463	Tier 2 — Strong
	EXOSC7	PI3P	26204000	CONTROL	3971600	6.59784	2.72199	2.72199	745	0.462	Tier 2 — Strong
	HDLBP	PI3P	2182200	CONTROL	331820	6.57637	2.71729	2.71729	746	0.462	Tier 2 — Strong
	SLC25A11	PI3P	135400000	CONTROL	20741000	6.52813	2.70667	2.70667	747	0.461	Tier 2 — Strong
	DNAJB11	PI3P	28062000	CONTROL	4303100	6.52134	2.70517	2.70517	748	0.46	Tier 2 — Strong
	GATAD2B	PI3P	9374100	CONTROL	1444600	6.48904	2.69801	2.69801	749	0.459	Tier 2 — Strong
	BLM	PI3P	16468000	CONTROL	2547600	6.46411	2.69245	2.69245	750	0.459	Tier 2 — Strong
	MTX2	PI3P	8916900	CONTROL	1381700	6.45355	2.69009	2.69009	751	0.458	Tier 2 — Strong
	PTRF	PI3P	5417000	CONTROL	841240	6.43927	2.6869	2.6869	752	0.457	Tier 2 — Strong
	SSR4	PI3P	134870000	CONTROL	20961000	6.43433	2.68579	2.68579	753	0.457	Tier 2 — Strong
	STT3B	PI3P	14399000	CONTROL	2268200	6.34819	2.66635	2.66635	754	0.456	Tier 2 — Strong
	SNRNP200	PI3P	10345000	CONTROL	1655900	6.24734	2.64324	2.64324	755	0.455	Tier 2 — Strong
	AIMP2	PI3P	59822000	CONTROL	9693600	6.17129	2.62557	2.62557	756	0.454	Tier 2 — Strong
	NFIC	PI3P	14380000	CONTROL	2345900	6.12983	2.61585	2.61585	757	0.454	Tier 2 — Strong
	HSPD1	PI3P	95032000	CONTROL	15531000	6.11886	2.61326	2.61326	758	0.453	Tier 2 — Strong
	RBM26	PI3P	2796900	CONTROL	457640	6.11152	2.61153	2.61153	759	0.452	Tier 2 — Strong
	SRPK1	PI3P	93283000	CONTROL	15289000	6.10131	2.60912	2.60912	760	0.451	Tier 2 — Strong
	HIST2H3A	PI3P	1968000000	CONTROL	324640000	6.0621	2.59982	2.59982	761	0.451	Tier 2 — Strong
	TEX10	PI3P	218100	CONTROL	36052	6.04889	2.59667	2.59667	762	0.45	Tier 2 — Strong
	EEF1A1	PI3P	1003700000	CONTROL	166260000	6.03693	2.59382	2.59382	763	0.449	Tier 2 — Strong
	STAU2	PI3P	65811000	CONTROL	11024000	5.96979	2.57768	2.57768	764	0.449	Tier 2 — Strong
	KARS	PI3P	134740000	CONTROL	22737000	5.92602	2.56706	2.56706	765	0.448	Tier 2 — Strong
	SNRPB2	PI3P	69823000	CONTROL	11806000	5.91419	2.56418	2.56418	766	0.447	Tier 2 — Strong
	CDC7	PI3P	3268500	CONTROL	555750	5.8812	2.55611	2.55611	767	0.446	Tier 2 — Strong
	SMC3	PI3P	7994300	CONTROL	1380000	5.79295	2.5343	2.5343	768	0.446	Tier 2 — Strong
	SURF4	PI3P	1961800	CONTROL	345260	5.68203	2.50641	2.50641	769	0.445	Tier 2 — Strong
	GNL2	PI3P	37044000	CONTROL	6531200	5.67185	2.50382	2.50382	770	0.444	Tier 2 — Strong
	KAT7	PI3P	2729800	CONTROL	483780	5.6426	2.49636	2.49636	771	0.444	Tier 2 — Strong
	HNRNPC	PI3P	149560000	CONTROL	26938000	5.55201	2.47301	2.47301	772	0.443	Tier 2 — Strong
	HIST1H4A	PI3P	5948600000	CONTROL	1079800000	5.50898	2.46179	2.46179	773	0.442	Tier 2 — Strong
	KRT6B	PI3P	38549000	CONTROL	7060600	5.45973	2.44883	2.44883	774	0.441	Tier 2 — Strong
	CKAP4	PI3P	602740000	CONTROL	110900000	5.43499	2.44228	2.44228	775	0.441	Tier 2 — Strong
	SAMM50	PI3P	36812000	CONTROL	6802900	5.41122	2.43595	2.43595	776	0.44	Tier 2 — Strong
	ZBTB7A	PI3P	10711000	CONTROL	1996300	5.36542	2.42369	2.42369	777	0.439	Tier 2 — Strong
	CLASP2	PI3P	6040500	CONTROL	1132500	5.33376	2.41515	2.41515	778	0.438	Tier 2 — Strong
	UPF1	PI3P	69531000	CONTROL	13049000	5.32845	2.41372	2.41372	779	0.438	Tier 2 — Strong
	PARP1	PI3P	9081900000	CONTROL	1707500000	5.31883	2.41111	2.41111	780	0.437	Tier 2 — Strong
	SSR3	PI3P	32167000	CONTROL	6116300	5.25922	2.39485	2.39485	781	0.436	Tier 2 — Strong
	BAG2	PI3P	41358000	CONTROL	7978600	5.18361	2.37396	2.37396	782	0.436	Tier 2 — Strong
	SERBP1	PI3P	715900000	CONTROL	138220000	5.17942	2.37279	2.37279	783	0.435	Tier 2 — Strong
	EEF1E1	PI3P	45621000	CONTROL	8891500	5.13085	2.3592	2.3592	784	0.434	Tier 2 — Strong
	YBX3	PI3P	101530000	CONTROL	19817000	5.12338	2.3571	2.3571	785	0.433	Tier 2 — Strong
	UBTF	PI3P	457910000	CONTROL	89803000	5.09905	2.35023	2.35023	786	0.433	Tier 2 — Strong
	MTCH1	PI3P	8892900	CONTROL	1753100	5.07266	2.34274	2.34274	787	0.432	Tier 2 — Strong
	KRT14	PI3P	34543000	CONTROL	6848400	5.04395	2.33455	2.33455	788	0.431	Tier 2 — Strong
	SUPT16H	PI3P	1453600000	CONTROL	290670000	5.00086	2.32218	2.32218	789	0.431	Tier 2 — Strong
	CBX3	PI3P	6858600	CONTROL	1379400	4.97215	2.31387	2.31387	790	0.43	Tier 2 — Strong
	AFF4	PI3P	1743400	CONTROL	350830	4.9693	2.31304	2.31304	791	0.429	Tier 2 — Strong
	HIST1H2BB	PI3P	272640000	CONTROL	55479000	4.91429	2.29698	2.29698	792	0.428	Tier 2 — Strong
	CPSF2	PI3P	90277	CONTROL	18409	4.9029	2.29364	2.29364	793	0.428	Tier 2 — Strong
	HIST1H2BH	PI3P	3249600000	CONTROL	666380000	4.8765	2.28585	2.28585	794	0.427	Tier 2 — Strong
	SRP9	PI3P	82717000	CONTROL	16976000	4.87258	2.28469	2.28469	795	0.426	Tier 2 — Strong
	EIF2AK2	PI3P	49610000	CONTROL	10350000	4.79323	2.261	2.261	796	0.425	Tier 2 — Strong
	HIST2H2AA3	PI3P	3106100000	CONTROL	653370000	4.75397	2.24913	2.24913	797	0.425	Tier 2 — Strong
	DDX23	PI3P	3710800	CONTROL	781560	4.74792	2.24729	2.24729	798	0.424	Tier 2 — Strong
	RBFOX2	PI3P	7026300	CONTROL	1485100	4.73118	2.2422	2.2422	799	0.423	Tier 2 — Strong
	LMNA	PI3P	17355000	CONTROL	3736800	4.64434	2.21547	2.21547	800	0.423	Tier 2 — Strong
	SRPK2	PI3P	22032000	CONTROL	4762500	4.62614	2.20981	2.20981	801	0.422	Tier 2 — Strong
	TMEM43	PI3P	61272000	CONTROL	13306000	4.60484	2.20315	2.20315	802	0.421	Tier 2 — Strong
	RPL22L1	PI3P	42472000	CONTROL	9266300	4.58349	2.19645	2.19645	803	0.42	Tier 2 — Strong
	EXOSC4	PI3P	32972000	CONTROL	7210200	4.57296	2.19313	2.19313	804	0.42	Tier 2 — Strong
	ADAR	PI3P	19339000	CONTROL	4232700	4.56895	2.19186	2.19186	805	0.419	Tier 2 — Strong
	HMGN2	PI3P	2093600	CONTROL	460570	4.54563	2.18448	2.18448	806	0.418	Tier 2 — Strong
	SPATS2L	PI3P	10481000	CONTROL	2326000	4.50601	2.17185	2.17185	807	0.418	Tier 2 — Strong
	GTF3C4	PI3P	18583000	CONTROL	4127300	4.50245	2.17071	2.17071	808	0.417	Tier 2 — Strong
	DDX18	PI3P	15489000	CONTROL	3446100	4.49464	2.16821	2.16821	809	0.416	Tier 2 — Strong
	U2SURP	PI3P	23638000	CONTROL	5281000	4.47604	2.16222	2.16222	810	0.415	Tier 2 — Strong
	HIST2H3PS2	PI3P	160050000	CONTROL	36248000	4.41542	2.14255	2.14255	811	0.415	Tier 2 — Strong
	H2AFX	PI3P	46978000	CONTROL	10899000	4.3103	2.10779	2.10779	812	0.414	Tier 2 — Strong
	CDKN2AIP	PI3P	6192100	CONTROL	1436700	4.30993	2.10767	2.10767	813	0.413	Tier 2 — Strong
	RPL32	PI3P	497700000	CONTROL	115520000	4.30834	2.10713	2.10713	814	0.412	Tier 2 — Strong
	SLC7A5	PI3P	11646000	CONTROL	2712100	4.29408	2.10235	2.10235	815	0.412	Tier 2 — Strong
	PRRC2A	PI3P	187840000	CONTROL	43820000	4.28663	2.09984	2.09984	816	0.411	Tier 2 — Strong
	RFC2	PI3P	249470000	CONTROL	58281000	4.28047	2.09777	2.09777	817	0.41	Tier 2 — Strong
	LACTB	PI3P	26917000	CONTROL	6329700	4.25249	2.08831	2.08831	818	0.41	Tier 2 — Strong
	IMMT	PI3P	359080000	CONTROL	84486000	4.25017	2.08752	2.08752	819	0.409	Tier 2 — Strong
	SLC25A1	PI3P	513440000	CONTROL	120950000	4.24506	2.08578	2.08578	820	0.408	Tier 2 — Strong
	C8orf33	PI3P	81678000	CONTROL	19461000	4.19701	2.06936	2.06936	821	0.407	Tier 2 — Strong
	XRN2	PI3P	137870000	CONTROL	33248000	4.14672	2.05197	2.05197	822	0.407	Tier 2 — Strong
	RPS29	PI3P	88224000	CONTROL	21295000	4.14294	2.05066	2.05066	823	0.406	Tier 2 — Strong
	APTX	PI3P	73719000	CONTROL	17833000	4.13385	2.04749	2.04749	824	0.405	Tier 2 — Strong
	IGF2BP1	PI3P	326350000	CONTROL	78947000	4.13379	2.04746	2.04746	825	0.405	Tier 2 — Strong
	TCOF1	PI3P	28618000	CONTROL	6980000	4.1	2.03562	2.03562	826	0.404	Tier 2 — Strong
	HNRNPR	PI3P	137230000	CONTROL	33491000	4.09752	2.03475	2.03475	827	0.403	Tier 2 — Strong
	ATAD3B	PI3P	65974000	CONTROL	16120000	4.09268	2.03305	2.03305	828	0.402	Tier 2 — Strong
	BANF1	PI3P	45056000	CONTROL	11026000	4.08634	2.03081	2.03081	829	0.402	Tier 2 — Strong
	QPCTL	PI3P	28847000	CONTROL	7113000	4.05553	2.01989	2.01989	830	0.401	Tier 2 — Strong
	ATP1A1	PI3P	7596000	CONTROL	1878400	4.04386	2.01573	2.01573	831	0.4	Tier 2 — Strong
	RPL10	PI3P	1556400000	CONTROL	389330000	3.99764	1.99915	1.99915	832	0.4	Tier 2 — Strong
	H2AFV	PI3P	80207000	CONTROL	20071000	3.99616	1.99862	1.99862	833	0.399	Tier 2 — Strong
	GTF2H1	PI3P	11349000	CONTROL	2840900	3.99486	1.99814	1.99814	834	0.398	Tier 2 — Strong
	RPL38	PI3P	458160000	CONTROL	115840000	3.95511	1.98372	1.98372	835	0.397	Tier 2 — Strong
	SPATS2	PI3P	52277000	CONTROL	13282000	3.93593	1.9767	1.9767	836	0.397	Tier 2 — Strong
	RPL12	PI3P	1578700000	CONTROL	402870000	3.91863	1.97035	1.97035	837	0.396	Tier 2 — Strong
	GTF3C1	PI3P	34906000	CONTROL	8908300	3.91837	1.97025	1.97025	838	0.395	Tier 2 — Strong
	YBX1	PI3P	956510000	CONTROL	244270000	3.91579	1.9693	1.9693	839	0.394	Tier 2 — Strong
	TMCO1	PI3P	145930000	CONTROL	37812000	3.85936	1.94836	1.94836	840	0.394	Tier 2 — Strong
	RPS5	PI3P	427620000	CONTROL	111170000	3.84654	1.94356	1.94356	841	0.393	Tier 2 — Strong
	TMEM33	PI3P	21884000	CONTROL	5690000	3.84604	1.94337	1.94337	842	0.392	Tier 2 — Strong
	CBX8	PI3P	4116200	CONTROL	1070300	3.84582	1.94329	1.94329	843	0.392	Tier 2 — Strong
	DHX30	PI3P	353470000	CONTROL	92054000	3.83981	1.94104	1.94104	844	0.391	Tier 2 — Strong
	PRPF3	PI3P	89287000	CONTROL	23722000	3.76389	1.91222	1.91222	845	0.39	Tier 2 — Strong
	RRP1B	PI3P	53813000	CONTROL	14320000	3.75789	1.90992	1.90992	846	0.389	Tier 2 — Strong
	NDUFA4	PI3P	33767000	CONTROL	9014800	3.74573	1.90525	1.90525	847	0.389	Tier 2 — Strong
	SNRPB	PI3P	106390000	CONTROL	28464000	3.7377	1.90215	1.90215	848	0.388	Tier 2 — Strong
	KRT5	PI3P	20418000	CONTROL	5475700	3.72884	1.89873	1.89873	849	0.387	Tier 2 — Strong
	PELP1	PI3P	2530100	CONTROL	686250	3.68683	1.88238	1.88238	850	0.387	Tier 2 — Strong
	ZCCHC6	PI3P	2445200	CONTROL	665090	3.67647	1.87832	1.87832	851	0.386	Tier 2 — Strong
	KIFC1	PI3P	37710000	CONTROL	10287000	3.66579	1.87412	1.87412	852	0.385	Tier 2 — Strong
	SNRNP70	PI3P	41174000	CONTROL	11233000	3.66545	1.87399	1.87399	853	0.384	Tier 2 — Strong
	RPS17	PI3P	726340000	CONTROL	198470000	3.6597	1.87172	1.87172	854	0.384	Tier 2 — Strong
	CHCHD3	PI3P	94856000	CONTROL	26284000	3.60889	1.85155	1.85155	855	0.383	Tier 2 — Strong
	RPL28	PI3P	860060000	CONTROL	238720000	3.6028	1.84912	1.84912	856	0.382	Tier 2 — Strong
	ZFR	PI3P	35832000	CONTROL	9984500	3.58876	1.84349	1.84349	857	0.381	Tier 2 — Strong
	RPS11	PI3P	1231100000	CONTROL	343540000	3.58357	1.8414	1.8414	858	0.381	Tier 2 — Strong
	EXO1	PI3P	3283900	CONTROL	919170	3.57267	1.837	1.837	859	0.38	Tier 2 — Strong
	RPL34	PI3P	392160000	CONTROL	109790000	3.57191	1.8367	1.8367	860	0.379	Tier 2 — Strong
	SMIM4	PI3P	3911700	CONTROL	1096800	3.56645	1.83449	1.83449	861	0.379	Tier 2 — Strong
	PNO1	PI3P	6716200	CONTROL	1900700	3.53353	1.82111	1.82111	862	0.378	Tier 2 — Strong
	C12orf29	PI3P	2848200	CONTROL	806230	3.53272	1.82078	1.82078	863	0.377	Tier 2 — Strong
	HNRNPU	PI3P	444340000	CONTROL	128570000	3.45602	1.78911	1.78911	864	0.376	Tier 2 — Strong
	DDX1	PI3P	66378000	CONTROL	19220000	3.45359	1.7881	1.7881	865	0.376	Tier 2 — Strong
	ZC3H4	PI3P	30484000	CONTROL	8889000	3.42941	1.77796	1.77796	866	0.375	Tier 2 — Strong
	ESF1	PI3P	7039500	CONTROL	2061100	3.4154	1.77206	1.77206	867	0.374	Tier 2 — Strong
	ZNF629	PI3P	8364400	CONTROL	2455800	3.40597	1.76807	1.76807	868	0.374	Tier 2 — Strong
	YTHDF2	PI3P	180530000	CONTROL	53360000	3.38325	1.75841	1.75841	869	0.373	Tier 2 — Strong
	LSM12	PI3P	27543000	CONTROL	8146700	3.38088	1.7574	1.7574	870	0.372	Tier 2 — Strong
	ATXN2L	PI3P	316640000	CONTROL	93837000	3.37436	1.75461	1.75461	871	0.371	Tier 2 — Strong
	LLPH	PI3P	13303000	CONTROL	3951700	3.3664	1.75121	1.75121	872	0.371	Tier 2 — Strong
	KRT2	PI3P	385490000	CONTROL	114690000	3.36115	1.74895	1.74895	873	0.37	Tier 2 — Strong
	RPL30	PI3P	800280000	CONTROL	240460000	3.32812	1.73471	1.73471	874	0.369	Tier 2 — Strong
	MAGT1	PI3P	24576000	CONTROL	7436900	3.3046	1.72448	1.72448	875	0.368	Tier 2 — Strong
	RPS13	PI3P	1487000000	CONTROL	450360000	3.3018	1.72325	1.72325	876	0.368	Tier 2 — Strong
	TRIM27	PI3P	3827000	CONTROL	1161900	3.29373	1.71972	1.71972	877	0.367	Tier 2 — Strong
	IGF2BP3	PI3P	165010000	CONTROL	50176000	3.28862	1.71748	1.71748	878	0.366	Tier 2 — Strong
	PGAM5	PI3P	516960000	CONTROL	157550000	3.28124	1.71424	1.71424	879	0.366	Tier 2 — Strong
	EXOSC5	PI3P	10815000	CONTROL	3299600	3.27767	1.71267	1.71267	880	0.365	Tier 2 — Strong
	RBMX	PI3P	108520000	CONTROL	33149000	3.2737	1.71092	1.71092	881	0.364	Tier 2 — Strong
	RPL23	PI3P	1286300000	CONTROL	397170000	3.23866	1.6954	1.6954	882	0.363	Tier 2 — Strong
	SLC25A4	PI3P	11512000	CONTROL	3564100	3.22998	1.69153	1.69153	883	0.363	Tier 2 — Strong
	RRP1	PI3P	52549000	CONTROL	16399000	3.2044	1.68006	1.68006	884	0.362	Tier 2 — Strong
	EXOSC2	PI3P	26163000	CONTROL	8196000	3.19217	1.67454	1.67454	885	0.361	Tier 2 — Strong
	DRG1	PI3P	3065500	CONTROL	960830	3.19046	1.67376	1.67376	886	0.361	Tier 2 — Strong
	RPS2	PI3P	1626300000	CONTROL	511520000	3.17935	1.66873	1.66873	887	0.36	Tier 2 — Strong
	SLC25A6	PI3P	316040000	CONTROL	100010000	3.16008	1.65996	1.65996	888	0.359	Tier 2 — Strong
	RPS20	PI3P	652070000	CONTROL	206480000	3.15803	1.65902	1.65902	889	0.358	Tier 2 — Strong
	MAP4	PI3P	17396000	CONTROL	5528600	3.14655	1.65377	1.65377	890	0.358	Tier 2 — Strong
	TAF15	PI3P	12482000	CONTROL	3977000	3.13854	1.6501	1.6501	891	0.357	Tier 2 — Strong
	C11orf98	PI3P	26510000	CONTROL	8486400	3.12382	1.64331	1.64331	892	0.356	Tier 2 — Strong
	PCBP2	PI3P	63476000	CONTROL	20370000	3.11615	1.63976	1.63976	893	0.355	Tier 2 — Strong
	LBR	PI3P	82386000	CONTROL	26702000	3.08539	1.62545	1.62545	894	0.355	Tier 2 — Strong
	HSPA6	PI3P	26086000	CONTROL	8488400	3.07313	1.61971	1.61971	895	0.354	Tier 2 — Strong
	TOP2A	PI3P	129610000	CONTROL	42298000	3.06421	1.61552	1.61552	896	0.353	Tier 2 — Strong
	NUFIP2	PI3P	137130000	CONTROL	44902000	3.05398	1.61069	1.61069	897	0.353	Tier 2 — Strong
	PA2G4	PI3P	12262000	CONTROL	4047300	3.02967	1.59916	1.59916	898	0.352	Tier 2 — Strong
	RPS9	PI3P	1549100000	CONTROL	514370000	3.01165	1.59055	1.59055	899	0.351	Tier 2 — Strong
	EIF5B	PI3P	307270000	CONTROL	102980000	2.98378	1.57714	1.57714	900	0.35	Tier 3 — Moderate
	UBAP2	PI3P	5640000	CONTROL	1898100	2.97139	1.57114	1.57114	901	0.35	Tier 3 — Moderate
	TMA16	PI3P	27041000	CONTROL	9301700	2.9071	1.53958	1.53958	902	0.349	Tier 3 — Moderate
	BBX	PI3P	30404000	CONTROL	10472000	2.90336	1.53772	1.53772	903	0.348	Tier 3 — Moderate
	DNAJC21	PI3P	5875800	CONTROL	2025700	2.90062	1.53636	1.53636	904	0.348	Tier 3 — Moderate
	RPL23A	PI3P	1619300000	CONTROL	559950000	2.89187	1.532	1.532	905	0.347	Tier 3 — Moderate
	SDAD1	PI3P	38621000	CONTROL	13431000	2.87551	1.52382	1.52382	906	0.346	Tier 3 — Moderate
	FMR1	PI3P	16106000	CONTROL	5628900	2.8613	1.51667	1.51667	907	0.345	Tier 3 — Moderate
	RPL31	PI3P	1472700000	CONTROL	516240000	2.85274	1.51235	1.51235	908	0.345	Tier 3 — Moderate
	RPS4X	PI3P	2205300000	CONTROL	776250000	2.84097	1.50638	1.50638	909	0.344	Tier 3 — Moderate
	G3BP2	PI3P	289540000	CONTROL	102070000	2.83668	1.5042	1.5042	910	0.343	Tier 3 — Moderate
	MTDH	PI3P	398860000	CONTROL	141330000	2.82219	1.49681	1.49681	911	0.342	Tier 3 — Moderate
	RPS10	PI3P	572700000	CONTROL	203470000	2.81467	1.49296	1.49296	912	0.342	Tier 3 — Moderate
	NKRF	PI3P	124610000	CONTROL	44658000	2.79032	1.48043	1.48043	913	0.341	Tier 3 — Moderate
	RFC3	PI3P	271040000	CONTROL	97844000	2.77012	1.46995	1.46995	914	0.34	Tier 3 — Moderate
	PABPC1	PI3P	608210000	CONTROL	220020000	2.76434	1.46693	1.46693	915	0.34	Tier 3 — Moderate
	RPL4	PI3P	4821500000	CONTROL	1745300000	2.76256	1.46601	1.46601	916	0.339	Tier 3 — Moderate
	TOP1	PI3P	482920000	CONTROL	174840000	2.76207	1.46575	1.46575	917	0.338	Tier 3 — Moderate
	DNAJA3	PI3P	116730000	CONTROL	42472000	2.7484	1.45859	1.45859	918	0.337	Tier 3 — Moderate
	MAP7	PI3P	8975100	CONTROL	3272600	2.7425	1.45549	1.45549	919	0.337	Tier 3 — Moderate
	VEZF1	PI3P	19330000	CONTROL	7064600	2.73618	1.45216	1.45216	920	0.336	Tier 3 — Moderate
	RPS15A	PI3P	1385000000	CONTROL	506750000	2.7331	1.45054	1.45054	921	0.335	Tier 3 — Moderate
	TRIM29	PI3P	1639100	CONTROL	600330	2.73032	1.44907	1.44907	922	0.335	Tier 3 — Moderate
	SUB1	PI3P	71599000	CONTROL	26295000	2.72291	1.44515	1.44515	923	0.334	Tier 3 — Moderate
	FTSJ3	PI3P	79380000	CONTROL	29187000	2.7197	1.44345	1.44345	924	0.333	Tier 3 — Moderate
	RPLP2	PI3P	4312300000	CONTROL	1595000000	2.70364	1.4349	1.4349	925	0.332	Tier 3 — Moderate
	HNRNPL	PI3P	30783000	CONTROL	11397000	2.70097	1.43348	1.43348	926	0.332	Tier 3 — Moderate
	RPS14	PI3P	1393400000	CONTROL	520490000	2.67709	1.42067	1.42067	927	0.331	Tier 3 — Moderate
	RPS27	PI3P	92816000	CONTROL	34710000	2.67404	1.41902	1.41902	928	0.33	Tier 3 — Moderate
	RPL24	PI3P	1448600000	CONTROL	542240000	2.67151	1.41766	1.41766	929	0.329	Tier 3 — Moderate
	ATAD3A	PI3P	518340000	CONTROL	195330000	2.65366	1.40799	1.40799	930	0.329	Tier 3 — Moderate
	MTA2	PI3P	7494100	CONTROL	2832200	2.64603	1.40383	1.40383	931	0.328	Tier 3 — Moderate
	DECR1	PI3P	90164000	CONTROL	34076000	2.64597	1.4038	1.4038	932	0.327	Tier 3 — Moderate
	RFC5	PI3P	176710000	CONTROL	67128000	2.63243	1.3964	1.3964	933	0.327	Tier 3 — Moderate
	HSP90AB1	PI3P	21804000	CONTROL	8319300	2.62089	1.39006	1.39006	934	0.326	Tier 3 — Moderate
	SYNCRIP	PI3P	56630000	CONTROL	21640000	2.61691	1.38787	1.38787	935	0.325	Tier 3 — Moderate
	FBL	PI3P	28960000	CONTROL	11113000	2.60596	1.38181	1.38181	936	0.324	Tier 3 — Moderate
	NOP16	PI3P	83829000	CONTROL	32323000	2.59348	1.37489	1.37489	937	0.324	Tier 3 — Moderate
	ILF3	PI3P	566710000	CONTROL	218710000	2.59115	1.37359	1.37359	938	0.323	Tier 3 — Moderate
	EFTUD2	PI3P	2373600	CONTROL	916760	2.58911	1.37246	1.37246	939	0.322	Tier 3 — Moderate
	ILF2	PI3P	409420000	CONTROL	158350000	2.58554	1.37046	1.37046	940	0.322	Tier 3 — Moderate
	TFAM	PI3P	97782000	CONTROL	37972000	2.57511	1.36463	1.36463	941	0.321	Tier 3 — Moderate
	TDRD3	PI3P	1748600	CONTROL	681240	2.56678	1.35996	1.35996	942	0.32	Tier 3 — Moderate
	RPS24	PI3P	635790000	CONTROL	248620000	2.55728	1.35461	1.35461	943	0.319	Tier 3 — Moderate
	RSL24D1	PI3P	19492000	CONTROL	7647500	2.54881	1.34982	1.34982	944	0.319	Tier 3 — Moderate
	HIST1H2AC	PI3P	30975000	CONTROL	12168000	2.54561	1.34801	1.34801	945	0.318	Tier 3 — Moderate
	RPL22	PI3P	1087200000	CONTROL	427410000	2.54369	1.34692	1.34692	946	0.317	Tier 3 — Moderate
	RRBP1	PI3P	420890000	CONTROL	165550000	2.54237	1.34618	1.34618	947	0.316	Tier 3 — Moderate
	PHF6	PI3P	13475000	CONTROL	5345100	2.521	1.334	1.334	948	0.316	Tier 3 — Moderate
	HSPA8	PI3P	243410000	CONTROL	97087000	2.50713	1.32604	1.32604	949	0.315	Tier 3 — Moderate
	RPL14	PI3P	1110900000	CONTROL	443130000	2.50694	1.32593	1.32593	950	0.314	Tier 3 — Moderate
	POLB	PI3P	17402000	CONTROL	6953700	2.50255	1.3234	1.3234	951	0.314	Tier 3 — Moderate
	PSIP1	PI3P	71903000	CONTROL	28833000	2.49377	1.31833	1.31833	952	0.313	Tier 3 — Moderate
	RPL7	PI3P	4128400000	CONTROL	1657100000	2.49134	1.31692	1.31692	953	0.312	Tier 3 — Moderate
	RPL29	PI3P	852280000	CONTROL	344630000	2.47303	1.30628	1.30628	954	0.311	Tier 3 — Moderate
	RPL19	PI3P	1234300000	CONTROL	499240000	2.47236	1.30589	1.30589	955	0.311	Tier 3 — Moderate
	SLC25A5	PI3P	1288500000	CONTROL	521570000	2.47043	1.30476	1.30476	956	0.31	Tier 3 — Moderate
	RPLP0	PI3P	2824700000	CONTROL	1146000000	2.46483	1.30149	1.30149	957	0.309	Tier 3 — Moderate
	EXOSC1	PI3P	12769000	CONTROL	5182300	2.46396	1.30098	1.30098	958	0.309	Tier 3 — Moderate
	RPL35	PI3P	1044500000	CONTROL	425760000	2.45326	1.2947	1.2947	959	0.308	Tier 3 — Moderate
	RPL36	PI3P	658500000	CONTROL	269310000	2.44514	1.28992	1.28992	960	0.307	Tier 3 — Moderate
	RFC4	PI3P	223890000	CONTROL	91646000	2.44299	1.28865	1.28865	961	0.306	Tier 3 — Moderate
	C7orf50	PI3P	117410000	CONTROL	48092000	2.44136	1.28769	1.28769	962	0.306	Tier 3 — Moderate
	POLR2H	PI3P	1030100	CONTROL	422200	2.43982	1.28678	1.28678	963	0.305	Tier 3 — Moderate
	SRBD1	PI3P	5045100	CONTROL	2079400	2.42623	1.27871	1.27871	964	0.304	Tier 3 — Moderate
	RPL18	PI3P	2151000000	CONTROL	888640000	2.42055	1.27534	1.27534	965	0.303	Tier 3 — Moderate
	RPL11	PI3P	1497700000	CONTROL	620050000	2.41545	1.27229	1.27229	966	0.303	Tier 3 — Moderate
	RTCB	PI3P	74502000	CONTROL	30901000	2.41099	1.26963	1.26963	967	0.302	Tier 3 — Moderate
	GTF2H4	PI3P	2290400	CONTROL	950190	2.41046	1.26931	1.26931	968	0.301	Tier 3 — Moderate
	RPL17	PI3P	1612300000	CONTROL	669590000	2.40789	1.26777	1.26777	969	0.301	Tier 3 — Moderate
	FXR2	PI3P	100490000	CONTROL	41819000	2.40297	1.26482	1.26482	970	0.3	Tier 3 — Moderate
	RPL9	PI3P	1391700000	CONTROL	581690000	2.39251	1.25853	1.25853	971	0.299	Tier 3 — Moderate
	EXOSC10	PI3P	70008000	CONTROL	29301000	2.38927	1.25657	1.25657	972	0.298	Tier 3 — Moderate
	RPS3A	PI3P	1976800000	CONTROL	831210000	2.37822	1.24988	1.24988	973	0.298	Tier 3 — Moderate
	UTP18	PI3P	10605000	CONTROL	4570700	2.32021	1.21426	1.21426	974	0.297	Tier 3 — Moderate
	KIF23	PI3P	17829000	CONTROL	7713500	2.3114	1.20877	1.20877	975	0.296	Tier 3 — Moderate
	RPS6	PI3P	1303100000	CONTROL	564710000	2.30756	1.20637	1.20637	976	0.296	Tier 3 — Moderate
	RPS18	PI3P	1429900000	CONTROL	619780000	2.30711	1.20609	1.20609	977	0.295	Tier 3 — Moderate
	GTPBP4	PI3P	228310000	CONTROL	99649000	2.29114	1.19607	1.19607	978	0.294	Tier 3 — Moderate
	GTF3C2	PI3P	9984900	CONTROL	4370800	2.28445	1.19185	1.19185	979	0.293	Tier 3 — Moderate
	SLC25A3	PI3P	95324000	CONTROL	41751000	2.28315	1.19103	1.19103	980	0.293	Tier 3 — Moderate
	SND1	PI3P	93139000	CONTROL	40943000	2.27485	1.18577	1.18577	981	0.292	Tier 3 — Moderate
	DARS	PI3P	64412000	CONTROL	28319000	2.27452	1.18556	1.18556	982	0.291	Tier 3 — Moderate
	RPS15	PI3P	1243200000	CONTROL	548370000	2.26708	1.18084	1.18084	983	0.29	Tier 3 — Moderate
	HMGA1	PI3P	198370000	CONTROL	87792000	2.25955	1.17603	1.17603	984	0.29	Tier 3 — Moderate
	RPS19	PI3P	764430000	CONTROL	339500000	2.25163	1.17097	1.17097	985	0.289	Tier 3 — Moderate
	ASPH	PI3P	284910000	CONTROL	126770000	2.24746	1.16829	1.16829	986	0.288	Tier 3 — Moderate
	RPL39	PI3P	117550000	CONTROL	52422000	2.24238	1.16503	1.16503	987	0.288	Tier 3 — Moderate
	UQCRQ	PI3P	14597000	CONTROL	6553600	2.22732	1.15531	1.15531	988	0.287	Tier 3 — Moderate
	POLRMT	PI3P	60654000	CONTROL	27255000	2.22543	1.15408	1.15408	989	0.286	Tier 3 — Moderate
	CSNK1E	PI3P	735560	CONTROL	332650	2.21119	1.14483	1.14483	990	0.285	Tier 3 — Moderate
	G3BP1	PI3P	280830000	CONTROL	127830000	2.1969	1.13547	1.13547	991	0.285	Tier 3 — Moderate
	DDX27	PI3P	11563000	CONTROL	5287500	2.18685	1.12886	1.12886	992	0.284	Tier 3 — Moderate
	RPL10A	PI3P	2492600000	CONTROL	1140100000	2.1863	1.12849	1.12849	993	0.283	Tier 3 — Moderate
	TRAM1	PI3P	9888500	CONTROL	4527500	2.1841	1.12704	1.12704	994	0.283	Tier 3 — Moderate
	HSPA1A	PI3P	32195000	CONTROL	14742000	2.1839	1.1269	1.1269	995	0.282	Tier 3 — Moderate
	HRNR	PI3P	4449000	CONTROL	2060500	2.15918	1.11048	1.11048	996	0.281	Tier 3 — Moderate
	EIF4A1	PI3P	13143000	CONTROL	6087900	2.15887	1.11028	1.11028	997	0.28	Tier 3 — Moderate
	ZFP91	PI3P	5728200	CONTROL	2654400	2.158	1.10969	1.10969	998	0.28	Tier 3 — Moderate
	RPL21	PI3P	936490000	CONTROL	435280000	2.15147	1.10532	1.10532	999	0.279	Tier 3 — Moderate
	AFAP1	PI3P	24104000	CONTROL	11218000	2.14869	1.10346	1.10346	1000	0.278	Tier 3 — Moderate
	HNRNPUL1	PI3P	6175600	CONTROL	2878400	2.1455	1.10131	1.10131	1001	0.277	Tier 3 — Moderate
	HNRNPH2	PI3P	32746000	CONTROL	15424000	2.12305	1.08614	1.08614	1002	0.277	Tier 3 — Moderate
	SNRPD1	PI3P	228410000	CONTROL	107710000	2.1206	1.08447	1.08447	1003	0.276	Tier 3 — Moderate
	RPS12	PI3P	297400000	CONTROL	140280000	2.12005	1.0841	1.0841	1004	0.275	Tier 3 — Moderate
	RPS3	PI3P	1844500000	CONTROL	872230000	2.11469	1.08045	1.08045	1005	0.275	Tier 3 — Moderate
	NPM3	PI3P	26313000	CONTROL	12448000	2.11383	1.07986	1.07986	1006	0.274	Tier 3 — Moderate
	HSPA5	PI3P	39753000	CONTROL	18817000	2.11261	1.07903	1.07903	1007	0.273	Tier 3 — Moderate
	KHDRBS1	PI3P	51518000	CONTROL	24540000	2.09935	1.06994	1.06994	1008	0.272	Tier 3 — Moderate
	RPL8	PI3P	1781600000	CONTROL	848700000	2.09921	1.06985	1.06985	1009	0.272	Tier 3 — Moderate
	LIG3	PI3P	526900000	CONTROL	251320000	2.09653	1.068	1.068	1010	0.271	Tier 3 — Moderate
	RPS7	PI3P	1051000000	CONTROL	501870000	2.09417	1.06638	1.06638	1011	0.27	Tier 3 — Moderate
	RPL13	PI3P	2113000000	CONTROL	1009000000	2.09415	1.06637	1.06637	1012	0.27	Tier 3 — Moderate
	EIF6	PI3P	66865000	CONTROL	31947000	2.093	1.06557	1.06557	1013	0.269	Tier 3 — Moderate
	HMGN4	PI3P	1450000	CONTROL	697740	2.07813	1.05529	1.05529	1014	0.268	Tier 3 — Moderate
	RPL26	PI3P	662850000	CONTROL	320230000	2.06992	1.04957	1.04957	1015	0.267	Tier 3 — Moderate
	HNRNPLL	PI3P	2485700	CONTROL	1207100	2.05923	1.0421	1.0421	1016	0.267	Tier 3 — Moderate
	CMSS1	PI3P	21249000	CONTROL	10330000	2.05702	1.04055	1.04055	1017	0.266	Tier 3 — Moderate
	DROSHA	PI3P	1493400	CONTROL	735160	2.03139	1.02247	1.02247	1018	0.265	Tier 3 — Moderate
	TRMT1L	PI3P	17709000	CONTROL	8724000	2.02992	1.02142	1.02142	1019	0.264	Tier 3 — Moderate
	SRSF5	PI3P	38552000	CONTROL	19091000	2.01938	1.01391	1.01391	1020	0.264	Tier 3 — Moderate
	VTN	PI3P	1307800	CONTROL	649540	2.01342	1.00965	1.00965	1021	0.263	Tier 3 — Moderate
	HNRNPH1	PI3P	357480000	CONTROL	178720000	2.00022	1.00016	1.00016	1022	0.262	Tier 3 — Moderate
	RPS16	PI3P	1120300000	CONTROL	560210000	1.99979	0.999845	0.999845	1023	0.262	Background
	EIF3H	PI3P	833330	CONTROL	419230	1.98775	0.991137	0.991137	1024	0.261	Background
	SLFN5	PI3P	8594900	CONTROL	4361000	1.97085	0.978821	0.978821	1025	0.26	Background
	NUSAP1	PI3P	37924000	CONTROL	19304000	1.96457	0.974211	0.974211	1026	0.259	Background
	DDX5	PI3P	810850000	CONTROL	412750000	1.96451	0.974167	0.974167	1027	0.259	Background
	NDUFB5	PI3P	5125400	CONTROL	2609300	1.96428	0.974	0.974	1028	0.258	Background
	NOL12	PI3P	9517900	CONTROL	4860100	1.95837	0.969657	0.969657	1029	0.257	Background
	ZC3HAV1	PI3P	392190000	CONTROL	200860000	1.95255	0.965362	0.965362	1030	0.257	Background
	ELOVL5	PI3P	4053800	CONTROL	2076700	1.95204	0.96498	0.96498	1031	0.256	Background
	DDX50	PI3P	1739800	CONTROL	894370	1.94527	0.959974	0.959974	1032	0.255	Background
	RPS25	PI3P	738400000	CONTROL	380990000	1.93811	0.954649	0.954649	1033	0.254	Background
	CCDC59	PI3P	9398900	CONTROL	4900300	1.91802	0.939621	0.939621	1034	0.254	Background
	ABCF1	PI3P	210570000	CONTROL	112990000	1.86362	0.898105	0.898105	1035	0.253	Background
	PALMD	PI3P	1135200	CONTROL	611870	1.85529	0.891644	0.891644	1036	0.252	Background
	RPL18A	PI3P	388800000	CONTROL	209630000	1.8547	0.891183	0.891183	1037	0.251	Background
	RBM27	PI3P	17548000	CONTROL	9506700	1.84586	0.88429	0.88429	1038	0.251	Background
	CAPRIN1	PI3P	185470000	CONTROL	100810000	1.8398	0.879547	0.879547	1039	0.25	Background
	RPL27A	PI3P	540780000	CONTROL	294430000	1.8367	0.877117	0.877117	1040	0.249	Background
	FXR1	PI3P	175820000	CONTROL	96102000	1.82951	0.871461	0.871461	1041	0.249	Background
	KRT72	PI3P	1837700	CONTROL	1007500	1.82402	0.867118	0.867118	1042	0.248	Background
	GNL3	PI3P	318630000	CONTROL	175010000	1.82064	0.864445	0.864445	1043	0.247	Background
	HNRNPK	PI3P	196260000	CONTROL	108320000	1.81185	0.857466	0.857466	1044	0.246	Background
	LYAR	PI3P	68859000	CONTROL	38060000	1.80922	0.85537	0.85537	1045	0.246	Background
	NOC4L	PI3P	19234000	CONTROL	10642000	1.80737	0.853889	0.853889	1046	0.245	Background
	GPATCH4	PI3P	47678000	CONTROL	26427000	1.80414	0.851311	0.851311	1047	0.244	Background
	DDX3X	PI3P	124400000	CONTROL	68993000	1.80308	0.850465	0.850465	1048	0.244	Background
	SRSF10	PI3P	4891400	CONTROL	2718300	1.79943	0.847542	0.847542	1049	0.243	Background
	HNRNPF	PI3P	128540000	CONTROL	71993000	1.78545	0.836289	0.836289	1050	0.242	Background
	GRWD1	PI3P	96181000	CONTROL	53943000	1.78301	0.834316	0.834316	1051	0.241	Background
	HNRNPA0	PI3P	102650000	CONTROL	58049000	1.76833	0.82239	0.82239	1052	0.241	Background
	EIF4B	PI3P	7296600	CONTROL	4132800	1.76553	0.820104	0.820104	1053	0.24	Background
	PPP1CC	PI3P	4481900	CONTROL	2545000	1.76106	0.816444	0.816444	1054	0.239	Background
	ARHGEF2	PI3P	11568000	CONTROL	6583600	1.75709	0.81319	0.81319	1055	0.238	Background
	KIF14	PI3P	4823400	CONTROL	2787500	1.73037	0.791078	0.791078	1056	0.238	Background
	MRPS12	PI3P	3758500	CONTROL	2175000	1.72804	0.78914	0.78914	1057	0.237	Background
	LSM14A	PI3P	1347200	CONTROL	783780	1.71885	0.78144	0.78144	1058	0.236	Background
	KAT2A	PI3P	612170	CONTROL	359000	1.7052	0.76994	0.76994	1059	0.236	Background
	POM121C	PI3P	1528600	CONTROL	902640	1.69347	0.759985	0.759985	1060	0.235	Background
	NIFK	PI3P	17496000	CONTROL	10371000	1.68701	0.75447	0.75447	1061	0.234	Background
	FAU	PI3P	174730000	CONTROL	103640000	1.68593	0.753546	0.753546	1062	0.233	Background
	CIRBP	PI3P	8112300	CONTROL	4835200	1.67776	0.746535	0.746535	1063	0.233	Background
	RBM3	PI3P	33317000	CONTROL	19878000	1.67607	0.745086	0.745086	1064	0.232	Background
	PRPF4	PI3P	78206000	CONTROL	46853000	1.66918	0.739138	0.739138	1065	0.231	Background
	DGAT1	PI3P	1846200	CONTROL	1109100	1.66459	0.735167	0.735167	1066	0.231	Background
	TECR	PI3P	45886000	CONTROL	27716000	1.65558	0.727335	0.727335	1067	0.23	Background
	DDX47	PI3P	58136000	CONTROL	35401000	1.64221	0.715642	0.715642	1068	0.229	Background
	DDX28	PI3P	3430500	CONTROL	2114800	1.62214	0.697896	0.697896	1069	0.228	Background
	SART1	PI3P	5630400	CONTROL	3476500	1.61956	0.695601	0.695601	1070	0.228	Background
	TEFM	PI3P	1834300	CONTROL	1134500	1.61683	0.693171	0.693171	1071	0.227	Background
	SLC25A10	PI3P	20240000	CONTROL	12577000	1.60929	0.686421	0.686421	1072	0.226	Background
	HP1BP3	PI3P	19497000	CONTROL	12125000	1.608	0.685267	0.685267	1073	0.225	Background
	HNRNPD	PI3P	47657000	CONTROL	29852000	1.59644	0.67486	0.67486	1074	0.225	Background
	RPL37A	PI3P	207400000	CONTROL	130010000	1.59526	0.673793	0.673793	1075	0.224	Background
	NOP2	PI3P	46127000	CONTROL	28968000	1.59234	0.671151	0.671151	1076	0.223	Background
	MATR3	PI3P	82300000	CONTROL	52104000	1.57953	0.659498	0.659498	1077	0.223	Background
	RPL7A	PI3P	2180600000	CONTROL	1384400000	1.57512	0.655464	0.655464	1078	0.222	Background
	RFC1	PI3P	299510000	CONTROL	190660000	1.57091	0.651602	0.651602	1079	0.221	Background
	EXOSC9	PI3P	8065400	CONTROL	5145100	1.56759	0.648546	0.648546	1080	0.22	Background
	SRP14	PI3P	289050000	CONTROL	184660000	1.56531	0.646448	0.646448	1081	0.22	Background
	TBL2	PI3P	103460000	CONTROL	66404000	1.55804	0.639731	0.639731	1082	0.219	Background
	KRT16	PI3P	32873000	CONTROL	21173000	1.55259	0.634677	0.634677	1083	0.218	Background
	CDC5L	PI3P	36237000	CONTROL	23478000	1.54344	0.626154	0.626154	1084	0.218	Background
	MORF4L2	PI3P	4216800	CONTROL	2752100	1.53221	0.615615	0.615615	1085	0.217	Background
	RPL27	PI3P	1473500000	CONTROL	962580000	1.53078	0.614269	0.614269	1086	0.216	Background
	U2AF2	PI3P	29734000	CONTROL	19476000	1.5267	0.610416	0.610416	1087	0.215	Background
	KIAA0020	PI3P	6258500	CONTROL	4107900	1.52353	0.607415	0.607415	1088	0.215	Background
	RRS1	PI3P	1096500	CONTROL	740200	1.48135	0.566916	0.566916	1089	0.214	Background
	DDX6	PI3P	36415000	CONTROL	24723000	1.47292	0.558679	0.558679	1090	0.213	Background
	BCAS2	PI3P	7189700	CONTROL	4897700	1.46797	0.553827	0.553827	1091	0.212	Background
	WDR5	PI3P	9286400	CONTROL	6346600	1.46321	0.549135	0.549135	1092	0.212	Background
	KRT10	PI3P	554140000	CONTROL	378930000	1.46238	0.548319	0.548319	1093	0.211	Background
	MYH10	PI3P	540350000	CONTROL	378510000	1.42757	0.513563	0.513563	1094	0.21	Background
	RACGAP1	PI3P	16347000	CONTROL	11484000	1.42346	0.5094	0.5094	1095	0.21	Background
	RPL6	PI3P	2002500000	CONTROL	1417000000	1.4132	0.498962	0.498962	1096	0.209	Background
	PABPC4	PI3P	51941000	CONTROL	36953000	1.4056	0.491182	0.491182	1097	0.208	Background
	UQCRFS1	PI3P	9523400	CONTROL	6846200	1.39105	0.476173	0.476173	1098	0.207	Background
	RPL35A	PI3P	528630000	CONTROL	383740000	1.37757	0.462129	0.462129	1099	0.207	Background
	LUC7L2	PI3P	6144300	CONTROL	4467800	1.37524	0.459684	0.459684	1100	0.206	Background
	NOP14	PI3P	4861200	CONTROL	3565600	1.36336	0.447167	0.447167	1101	0.205	Background
	DIMT1	PI3P	25474000	CONTROL	18933000	1.34548	0.428122	0.428122	1102	0.205	Background
	NPM1	PI3P	2567100000	CONTROL	1911700000	1.34284	0.425283	0.425283	1103	0.204	Background
	RPS27L	PI3P	9491600	CONTROL	7101900	1.33649	0.418446	0.418446	1104	0.203	Background
	NOM1	PI3P	7603500	CONTROL	5754200	1.32138	0.402048	0.402048	1105	0.202	Background
	KRT1	PI3P	970770000	CONTROL	738380000	1.31473	0.394766	0.394766	1106	0.202	Background
	PRC1	PI3P	12506000	CONTROL	9562200	1.30786	0.387206	0.387206	1107	0.201	Background
	HNRNPAB	PI3P	16573000	CONTROL	12963000	1.27848	0.354435	0.354435	1108	0.2	Background
	HNRNPA3	PI3P	59551000	CONTROL	46654000	1.27644	0.352125	0.352125	1109	0.2	Background
	DDX56	PI3P	31158000	CONTROL	24591000	1.26705	0.341472	0.341472	1110	0.199	Background
	BCLAF1	PI3P	1019900	CONTROL	805300	1.26648	0.340828	0.340828	1111	0.198	Background
	XRCC1	PI3P	143120000	CONTROL	113260000	1.26364	0.337587	0.337587	1112	0.197	Background
	RPS28	PI3P	124880000	CONTROL	99464000	1.25553	0.328296	0.328296	1113	0.197	Background
	RPL13A	PI3P	593840000	CONTROL	480450000	1.23601	0.305688	0.305688	1114	0.196	Background
	RPL26L1	PI3P	5452200	CONTROL	4425000	1.23214	0.301161	0.301161	1115	0.195	Background
	RSBN1L	PI3P	4946100	CONTROL	4028500	1.22778	0.296048	0.296048	1116	0.194	Background
	NCBP1	PI3P	4231100	CONTROL	3469200	1.21962	0.286429	0.286429	1117	0.194	Background
	RPP25	PI3P	1168900	CONTROL	958490	1.21952	0.286315	0.286315	1118	0.193	Background
	MYH9	PI3P	6659600000	CONTROL	5469500000	1.21759	0.284027	0.284027	1119	0.192	Background
	MYL3	PI3P	34269000	CONTROL	28396000	1.20682	0.271216	0.271216	1120	0.192	Background
	MGST3	PI3P	114420000	CONTROL	95534000	1.19769	0.260253	0.260253	1121	0.191	Background
	CHTOP	PI3P	7281500	CONTROL	6099600	1.19377	0.255521	0.255521	1122	0.19	Background
	IGFBP2	PI3P	40573000	CONTROL	34008000	1.19304	0.254646	0.254646	1123	0.189	Background
	RSL1D1	PI3P	46477000	CONTROL	39383000	1.18013	0.238944	0.238944	1124	0.189	Background
	HNRNPA1	PI3P	631080000	CONTROL	537500000	1.1741	0.231558	0.231558	1125	0.188	Background
	HNRNPA2B1	PI3P	209620000	CONTROL	180440000	1.16172	0.216257	0.216257	1126	0.187	Background
	ZCCHC17	PI3P	596520	CONTROL	515210	1.15782	0.211408	0.211408	1127	0.187	Background
	HIST1H1B	PI3P	274520000	CONTROL	237300000	1.15685	0.210199	0.210199	1128	0.186	Background
	ZNF768	PI3P	2493700	CONTROL	2155700	1.15679	0.210131	0.210131	1129	0.185	Background
	POP1	PI3P	79916000	CONTROL	69117000	1.15624	0.209444	0.209444	1130	0.184	Background
	NOL6	PI3P	1651800	CONTROL	1444800	1.14327	0.193169	0.193169	1131	0.184	Background
	RRP12	PI3P	52701000	CONTROL	46210000	1.14047	0.189625	0.189625	1132	0.183	Background
	EBNA1BP2	PI3P	206110000	CONTROL	181370000	1.13641	0.184479	0.184479	1133	0.182	Background
	CHD3	PI3P	2550600	CONTROL	2267900	1.12465	0.169479	0.169479	1134	0.181	Background
	HACD3	PI3P	24387000	CONTROL	22263000	1.0954	0.131464	0.131464	1135	0.181	Background
	SSBP1	PI3P	36541000	CONTROL	33435000	1.0929	0.128157	0.128157	1136	0.18	Background
	TPM1	PI3P	21196000	CONTROL	19590000	1.08198	0.113675	0.113675	1137	0.179	Background
	SGPL1	PI3P	3974800	CONTROL	3696500	1.07529	0.104722	0.104722	1138	0.179	Background
	SRSF6	PI3P	48337000	CONTROL	45041000	1.07318	0.101889	0.101889	1139	0.178	Background
	RBM39	PI3P	40317000	CONTROL	37670000	1.07027	0.0979722	0.0979722	1140	0.177	Background
	MYL6	PI3P	673220000	CONTROL	631200000	1.06657	0.0929808	0.0929808	1141	0.176	Background
	GTF3C3	PI3P	3959600	CONTROL	3760600	1.05292	0.0743917	0.0743917	1142	0.176	Background
	SRSF3	PI3P	99021000	CONTROL	94397000	1.04898	0.0689935	0.0689935	1143	0.175	Background
	ANXA2	PI3P	45575000	CONTROL	43732000	1.04214	0.0595533	0.0595533	1144	0.174	Background
	H1FX	PI3P	203250000	CONTROL	199510000	1.01875	0.0267943	0.0267943	1145	0.174	Background
	MYL12A	PI3P	504450000	CONTROL	509760000	0.989583	-0.0151069	0.0151069	1146	0.173	Background
	PCBP1	PI3P	19361000	CONTROL	19720000	0.981795	-0.0265061	0.0265061	1147	0.172	Background
	ZKSCAN8	PI3P	1512800	CONTROL	1544200	0.979666	-0.0296383	0.0296383	1148	0.171	Background
	SRSF7	PI3P	14822000	CONTROL	15135000	0.979319	-0.0301485	0.0301485	1149	0.171	Background
	PRPF19	PI3P	97834000	CONTROL	99932000	0.979006	-0.0306108	0.0306108	1150	0.17	Background
	HIST1H1E	PI3P	35565000	CONTROL	36331000	0.978916	-0.0307429	0.0307429	1151	0.169	Background
	HIST1H1C	PI3P	1029100000	CONTROL	1055200000	0.975265	-0.0361333	0.0361333	1152	0.168	Background
	MYL6B	PI3P	7366700	CONTROL	7717400	0.954557	-0.0670963	0.0670963	1153	0.168	Background
	NCL	PI3P	2712400000	CONTROL	2842500000	0.95423	-0.0675904	0.0675904	1154	0.167	Background
	U2AF1	PI3P	20372000	CONTROL	21396000	0.952141	-0.0707535	0.0707535	1155	0.166	Background
	ALYREF	PI3P	198240000	CONTROL	211330000	0.938059	-0.0922495	0.0922495	1156	0.166	Background
	PPIH	PI3P	5694600	CONTROL	6152100	0.925635	-0.111484	0.111484	1157	0.165	Background
	NOL7	PI3P	4899800	CONTROL	5293800	0.925573	-0.111581	0.111581	1158	0.164	Background
	RBM34	PI3P	8784700	CONTROL	9720400	0.903739	-0.146023	0.146023	1159	0.163	Background
	MMTAG2	PI3P	8356000	CONTROL	9273400	0.901072	-0.150286	0.150286	1160	0.163	Background
	DHX9	PI3P	253830000	CONTROL	283130000	0.896514	-0.157602	0.157602	1161	0.162	Background
	ACAP1	PI3P	2662700	CONTROL	3005300	0.886002	-0.174619	0.174619	1162	0.161	Background
	PES1	PI3P	3664400	CONTROL	4155900	0.881735	-0.181584	0.181584	1163	0.161	Background
	NSUN5	PI3P	6999100	CONTROL	7950400	0.880346	-0.183858	0.183858	1164	0.16	Background
	PTBP1	PI3P	150130000	CONTROL	171770000	0.874018	-0.194266	0.194266	1165	0.159	Background
	MYH14	PI3P	91239000	CONTROL	104690000	0.871516	-0.198401	0.198401	1166	0.158	Background
	RPS8	PI3P	653860000	CONTROL	758490000	0.862055	-0.214148	0.214148	1167	0.158	Background
	EIF2S2	PI3P	69064000	CONTROL	80336000	0.859689	-0.218113	0.218113	1168	0.157	Background
	NFKB2	PI3P	754970	CONTROL	890450	0.847853	-0.238114	0.238114	1169	0.156	Background
	KRT9	PI3P	329500000	CONTROL	390190000	0.84446	-0.243898	0.243898	1170	0.155	Background
	UTP20	PI3P	21963000	CONTROL	26380000	0.832563	-0.264369	0.264369	1171	0.155	Background
	ELAVL1	PI3P	14480000	CONTROL	17743000	0.816097	-0.293188	0.293188	1172	0.154	Background
	GNAS	PI3P	4163200	CONTROL	5101700	0.816042	-0.293285	0.293285	1173	0.153	Background
	PRSS1	PI3P	139590000	CONTROL	172490000	0.809264	-0.305317	0.305317	1174	0.153	Background
	MSH2	PI3P	99773000	CONTROL	123790000	0.805986	-0.311173	0.311173	1175	0.152	Background
	RPL5	PI3P	323040000	CONTROL	401580000	0.804423	-0.313975	0.313975	1176	0.151	Background
	MTFR1	PI3P	2222400	CONTROL	2775300	0.800779	-0.320525	0.320525	1177	0.15	Background
	HNRNPM	PI3P	181240000	CONTROL	240120000	0.754789	-0.405854	0.405854	1178	0.15	Background
	SNRPA	PI3P	19983000	CONTROL	26652000	0.749775	-0.415471	0.415471	1179	0.149	Background
	IQGAP1	PI3P	208460000	CONTROL	282560000	0.737755	-0.438787	0.438787	1180	0.148	Background
	ACTC1	PI3P	1539600000	CONTROL	2097900000	0.733877	-0.44639	0.44639	1181	0.148	Background
	RPS23	PI3P	159950000	CONTROL	219440000	0.728901	-0.456206	0.456206	1182	0.147	Background
	TJP2	PI3P	14507000	CONTROL	20053000	0.723433	-0.467069	0.467069	1183	0.146	Background
	TPM3	PI3P	198560000	CONTROL	274970000	0.722115	-0.469699	0.469699	1184	0.145	Background
	ERH	PI3P	5277100	CONTROL	7317900	0.721122	-0.471684	0.471684	1185	0.145	Background
	PKP3	PI3P	2361400	CONTROL	3278500	0.720269	-0.473393	0.473393	1186	0.144	Background
	LSM14B	PI3P	2244900	CONTROL	3130400	0.717129	-0.479695	0.479695	1187	0.143	Background
	DHX36	PI3P	2941900	CONTROL	4133000	0.711808	-0.49044	0.49044	1188	0.142	Background
	CSNK1A1	PI3P	1072200	CONTROL	1510100	0.71002	-0.494068	0.494068	1189	0.142	Background
	PTDSS1	PI3P	10602000	CONTROL	14968000	0.708311	-0.497545	0.497545	1190	0.141	Background
	CAPZA1	PI3P	61271000	CONTROL	86610000	0.707436	-0.499329	0.499329	1191	0.14	Background
	RPP38	PI3P	1706700	CONTROL	2439000	0.699755	-0.515079	0.515079	1192	0.14	Background
	TPX2	PI3P	1206100	CONTROL	1753600	0.687786	-0.539968	0.539968	1193	0.139	Background
	SNRPC	PI3P	2241700	CONTROL	3261300	0.687364	-0.540853	0.540853	1194	0.138	Background
	SRSF1	PI3P	35367000	CONTROL	51524000	0.686418	-0.542841	0.542841	1195	0.137	Background
	DDX17	PI3P	149830000	CONTROL	220330000	0.680025	-0.556339	0.556339	1196	0.137	Background
	ABCD3	PI3P	44089000	CONTROL	64949000	0.678825	-0.558889	0.558889	1197	0.136	Background
	NUP205	PI3P	2192100	CONTROL	3229800	0.678711	-0.55913	0.55913	1198	0.135	Background
	BUB3	PI3P	3289300	CONTROL	4850500	0.678137	-0.560352	0.560352	1199	0.135	Background
	HS2ST1	PI3P	19701000	CONTROL	29348000	0.671289	-0.574993	0.574993	1200	0.134	Background
	RSBN1	PI3P	5411400	CONTROL	8086200	0.669214	-0.57946	0.57946	1201	0.133	Background
	TPM2	PI3P	13079000	CONTROL	19976000	0.654736	-0.611015	0.611015	1202	0.132	Background
	RBM14	PI3P	84296000	CONTROL	128860000	0.654167	-0.612268	0.612268	1203	0.132	Background
	ACTG1	PI3P	18363000000	CONTROL	28084000000	0.65386	-0.612947	0.612947	1204	0.131	Background
	PPP1CB	PI3P	23563000	CONTROL	36390000	0.647513	-0.627019	0.627019	1205	0.13	Background
	EMG1	PI3P	12385000	CONTROL	19414000	0.637942	-0.648503	0.648503	1206	0.129	Background
	MYBBP1A	PI3P	589990000	CONTROL	927070000	0.636403	-0.651988	0.651988	1207	0.129	Background
	TPM4	PI3P	27950000	CONTROL	44237000	0.631824	-0.662405	0.662405	1208	0.128	Background
	EIF2S3	PI3P	44117000	CONTROL	71230000	0.61936	-0.69115	0.69115	1209	0.127	Background
	SKIV2L2	PI3P	6353400	CONTROL	10563000	0.601477	-0.733418	0.733418	1210	0.127	Background
	RPL15	PI3P	410400000	CONTROL	686310000	0.597981	-0.74183	0.74183	1211	0.126	Background
	MYO18A	PI3P	83517000	CONTROL	142070000	0.587858	-0.76646	0.76646	1212	0.125	Background
	LIMA1	PI3P	272720000	CONTROL	469140000	0.581319	-0.782598	0.782598	1213	0.124	Background
	DDX55	PI3P	4230400	CONTROL	7449900	0.567847	-0.816426	0.816426	1214	0.124	Background
	NOP56	PI3P	1951100	CONTROL	3564400	0.547386	-0.86937	0.86937	1215	0.123	Background
	CHMP4B	PI3P	2766100	CONTROL	5114600	0.540825	-0.886767	0.886767	1216	0.122	Background
	MPRIP	PI3P	6628200	CONTROL	12292000	0.539229	-0.89103	0.89103	1217	0.122	Background
	RBM28	PI3P	10595000	CONTROL	20309000	0.52169	-0.938735	0.938735	1218	0.121	Background
	NOLC1	PI3P	1210500	CONTROL	2339600	0.517397	-0.950656	0.950656	1219	0.12	Background
	JUP	PI3P	786200	CONTROL	1528600	0.514328	-0.959238	0.959238	1220	0.119	Background
	POP4	PI3P	672060	CONTROL	1311800	0.512321	-0.964881	0.964881	1221	0.119	Background
	LIMCH1	PI3P	136640000	CONTROL	267520000	0.510766	-0.969267	0.969267	1222	0.118	Background
	FUS	PI3P	35907000	CONTROL	72106000	0.497975	-1.00585	1.00585	1223	0.117	Background
	DHX15	PI3P	14539000	CONTROL	29449000	0.493701	-1.01829	1.01829	1224	0.116	Background
	GSN	PI3P	3255000	CONTROL	6683100	0.48705	-1.03786	1.03786	1225	0.116	Background
	MORC2	PI3P	2891700	CONTROL	6100900	0.47398	-1.0771	1.0771	1226	0.115	Background
	LRRFIP2	PI3P	13156000	CONTROL	27840000	0.472558	-1.08144	1.08144	1227	0.114	Background
	RPP30	PI3P	5789700	CONTROL	12553000	0.461221	-1.11647	1.11647	1228	0.114	Background
	RPL3	PI3P	303820000	CONTROL	671300000	0.452585	-1.14374	1.14374	1229	0.113	Background
	NFXL1	PI3P	1496400	CONTROL	3314500	0.451472	-1.14729	1.14729	1230	0.112	Background
	PRKAR2A	PI3P	437980	CONTROL	1022800	0.428219	-1.22358	1.22358	1231	0.111	Background
	TMOD3	PI3P	41745000	CONTROL	97912000	0.426352	-1.22988	1.22988	1232	0.111	Background
	TDP1	PI3P	785470	CONTROL	1871900	0.419613	-1.25287	1.25287	1233	0.11	Background
	WIBG	PI3P	3758100	CONTROL	9420000	0.398949	-1.32572	1.32572	1234	0.109	Background
	HNRNPDL	PI3P	4491800	CONTROL	11269000	0.398598	-1.32699	1.32699	1235	0.109	Background
	CAPZB	PI3P	16550000	CONTROL	42636000	0.38817	-1.36524	1.36524	1236	0.108	Background
	MYO1E	PI3P	19524000	CONTROL	50738000	0.3848	-1.37782	1.37782	1237	0.107	Background
	BRIX1	PI3P	92352000	CONTROL	240630000	0.383793	-1.3816	1.3816	1238	0.106	Background
	ARPC5	PI3P	3408100	CONTROL	8965400	0.38014	-1.3954	1.3954	1239	0.106	Background
	MOV10	PI3P	3123500	CONTROL	8402100	0.371753	-1.42758	1.42758	1240	0.105	Background
	SUPT3H	PI3P	522090	CONTROL	1407500	0.370937	-1.43076	1.43076	1241	0.104	Background
	INF2	PI3P	15431000	CONTROL	43219000	0.357042	-1.48583	1.48583	1242	0.103	Background
	PEX14	PI3P	16590000	CONTROL	46578000	0.356177	-1.48933	1.48933	1243	0.103	Background
	HNRNPH3	PI3P	869220	CONTROL	2481700	0.350253	-1.51353	1.51353	1244	0.102	Background
	CLINT1	PI3P	2014600	CONTROL	5874800	0.342923	-1.54404	1.54404	1245	0.101	Background
	DHX57	PI3P	577490	CONTROL	1788100	0.322965	-1.63055	1.63055	1246	0.101	Background
	ARPC4	PI3P	11858000	CONTROL	36751000	0.322658	-1.63192	1.63192	1247	0.1	Background
	TCEB3	PI3P	2378500	CONTROL	7448700	0.319318	-1.64693	1.64693	1248	0.099	Background
	ACTR2	PI3P	6733600	CONTROL	21131000	0.31866	-1.64991	1.64991	1249	0.098	Background
	SRGAP2	PI3P	1335900	CONTROL	4468200	0.29898	-1.74188	1.74188	1250	0.098	Background
	EIF2S1	PI3P	17627000	CONTROL	61290000	0.2876	-1.79786	1.79786	1251	0.097	Background
	ACTR3	PI3P	10311000	CONTROL	36632000	0.281475	-1.82892	1.82892	1252	0.096	Background
	GRSF1	PI3P	2336400	CONTROL	8568700	0.272667	-1.87479	1.87479	1253	0.096	Background
	CBX4	PI3P	2364700	CONTROL	8977700	0.263397	-1.92469	1.92469	1254	0.095	Background
	HAUS6	PI3P	427450	CONTROL	1654100	0.258421	-1.95221	1.95221	1255	0.094	Background
	ARPC2	PI3P	6615400	CONTROL	25923000	0.255194	-1.97033	1.97033	1256	0.093	Background
	NAT10	PI3P	2920900	CONTROL	11720000	0.249224	-2.00449	2.00449	1257	0.093	Background
	TRA2B	PI3P	1735500	CONTROL	6966600	0.249118	-2.0051	2.0051	1258	0.092	Background
	DBN1	PI3P	78212000	CONTROL	315330000	0.248032	-2.0114	2.0114	1259	0.091	Background
	RBM10	PI3P	2023900	CONTROL	8216700	0.246316	-2.02142	2.02142	1260	0.09	Background
	CAPZA2	PI3P	2245200	CONTROL	9306900	0.241241	-2.05145	2.05145	1261	0.09	Background
	DST	PI3P	3877100	CONTROL	17073000	0.22709	-2.13867	2.13867	1262	0.089	Background
	H1F0	PI3P	3019200	CONTROL	13494000	0.223744	-2.16008	2.16008	1263	0.088	Background
	ARPC3	PI3P	5120800	CONTROL	23058000	0.222084	-2.17083	2.17083	1264	0.088	Background
	SFPQ	PI3P	111880000	CONTROL	508740000	0.219916	-2.18498	2.18498	1265	0.087	Background
	CLTA	PI3P	1474000	CONTROL	6853700	0.215067	-2.21714	2.21714	1266	0.086	Background
	PNKP	PI3P	6658700	CONTROL	32349000	0.20584	-2.28041	2.28041	1267	0.085	Background
	PPP1R12A	PI3P	16068000	CONTROL	91122000	0.176335	-2.50361	2.50361	1268	0.085	Background
	SNRPG	PI3P	1368600	CONTROL	7784500	0.175811	-2.5079	2.5079	1269	0.084	Background
	CFL1	PI3P	1958900	CONTROL	12194000	0.160645	-2.63805	2.63805	1270	0.083	Background
	NIP7	PI3P	2615900	CONTROL	16911000	0.154687	-2.69258	2.69258	1271	0.083	Background
	LUZP1	PI3P	530400	CONTROL	3537500	0.149938	-2.73757	2.73757	1272	0.082	Background
	TJP1	PI3P	5482400	CONTROL	36873000	0.148683	-2.74968	2.74968	1273	0.081	Background
	LMO7	PI3P	10496000	CONTROL	72115000	0.145545	-2.78046	2.78046	1274	0.08	Background
	EWSR1	PI3P	7070400	CONTROL	49153000	0.143845	-2.79741	2.79741	1275	0.08	Background
	AP2A2	PI3P	34699	CONTROL	247250	0.140357	-2.83283	2.83283	1276	0.079	Background
	MYO1C	PI3P	20924000	CONTROL	152240000	0.137441	-2.86312	2.86312	1277	0.078	Background
	DDX54	PI3P	416600	CONTROL	3046000	0.136771	-2.87017	2.87017	1278	0.077	Background
	FLNA	PI3P	59840000	CONTROL	438290000	0.136531	-2.8727	2.8727	1279	0.077	Background
	DDX21	PI3P	10494000	CONTROL	86958000	0.120679	-3.05075	3.05075	1280	0.076	Background
	FLII	PI3P	2688900	CONTROL	23987000	0.112098	-3.15716	3.15716	1281	0.075	Background
	NONO	PI3P	55480000	CONTROL	497410000	0.111538	-3.1644	3.1644	1282	0.075	Background
	OASL	PI3P	3290200	CONTROL	35692000	0.0921832	-3.43935	3.43935	1283	0.074	Background
	TAF6L	PI3P	268830	CONTROL	2963800	0.090706	-3.46266	3.46266	1284	0.073	Background
	PLEC	PI3P	77045000	CONTROL	924310000	0.0833541	-3.5846	3.5846	1285	0.072	Background
	SPTBN1	PI3P	13885000	CONTROL	191100000	0.0726583	-3.78273	3.78273	1286	0.072	Background
	SPTAN1	PI3P	20700000	CONTROL	285570000	0.0724866	-3.78614	3.78614	1287	0.071	Background
	RNF20	PI3P	24504	CONTROL	369750	0.0662844	-3.91519	3.91519	1288	0.07	Background
	DGCR8	PI3P	20237	CONTROL	323650	0.0625419	-3.99903	3.99903	1289	0.07	Background
	FAM76B	PI3P	24626	CONTROL	398490	0.0618101	-4.01601	4.01601	1290	0.069	Background
	GNG12	PI3P	30124	CONTROL	508430	0.0592583	-4.07684	4.07684	1291	0.068	Background
	SUPT7L	PI3P	39874	CONTROL	700660	0.0569159	-4.13502	4.13502	1292	0.067	Background
	ERCC6	PI3P	38531	CONTROL	747850	0.0515287	-4.27848	4.27848	1293	0.067	Background
	GNAI3	PI3P	21809	CONTROL	447830	0.0487099	-4.35964	4.35964	1294	0.066	Background
	ERCC3	PI3P	37400	CONTROL	819030	0.0456696	-4.45262	4.45262	1295	0.065	Background
	PHLDB2	PI3P	36490	CONTROL	834200	0.0437482	-4.51463	4.51463	1296	0.064	Background
	SF1	PI3P	38206	CONTROL	893140	0.0427825	-4.54683	4.54683	1297	0.064	Background
	SPECC1L	PI3P	22565	CONTROL	546590	0.041292	-4.59799	4.59799	1298	0.063	Background
	NMNAT1	PI3P	36880	CONTROL	913580	0.0403739	-4.63043	4.63043	1299	0.062	Background
	DHX8	PI3P	33759	CONTROL	870670	0.0387791	-4.68858	4.68858	1300	0.062	Background
	DDX10	PI3P	30838	CONTROL	810540	0.0380522	-4.71588	4.71588	1301	0.061	Background
	MAPT	PI3P	26234	CONTROL	690220	0.0380151	-4.71728	4.71728	1302	0.06	Background
	ARHGAP21	PI3P	37492	CONTROL	1035100	0.0362253	-4.78686	4.78686	1303	0.059	Background
	ATP5G1	PI3P	20532	CONTROL	601850	0.0341228	-4.87312	4.87312	1304	0.059	Background
	AIF1L	PI3P	34137	CONTROL	1045300	0.0326622	-4.93623	4.93623	1305	0.058	Background
	AGO2	PI3P	21259	CONTROL	673080	0.0315918	-4.9843	4.9843	1306	0.057	Background
	WDR82	PI3P	38120	CONTROL	1209600	0.0315186	-4.98765	4.98765	1307	0.057	Background
	CLTB	PI3P	24380	CONTROL	774070	0.0315021	-4.98841	4.98841	1308	0.056	Background
	MUS81	PI3P	31447	CONTROL	1000000	0.0314518	-4.99071	4.99071	1309	0.055	Background
	SUPT20H	PI3P	37409	CONTROL	1211400	0.0308848	-5.01696	5.01696	1310	0.054	Background
	TRRAP	PI3P	36289	CONTROL	1248300	0.0290746	-5.1041	5.1041	1311	0.054	Background
	ZC3H11A	PI3P	32398	CONTROL	1177800	0.0275113	-5.18383	5.18383	1312	0.053	Background
	SVIL	PI3P	938900	CONTROL	34136000	0.0275048	-5.18417	5.18417	1313	0.052	Background
	PPP1R12C	PI3P	25818	CONTROL	947210	0.027262	-5.19696	5.19696	1314	0.051	Background
	AP2B1	PI3P	509320	CONTROL	19489000	0.026134	-5.25793	5.25793	1315	0.051	Background
	ZFC3H1	PI3P	24599	CONTROL	959420	0.0256445	-5.28521	5.28521	1316	0.05	Background
	PKP2	PI3P	29565	CONTROL	1183200	0.0249914	-5.32242	5.32242	1317	0.049	Background
	CTTNBP2NL	PI3P	28726	CONTROL	1158800	0.0247936	-5.33389	5.33389	1318	0.049	Background
	MTPAP	PI3P	12784	CONTROL	528190	0.0242126	-5.3681	5.3681	1319	0.048	Background
	ZNF787	PI3P	35963	CONTROL	1614600	0.0222767	-5.48832	5.48832	1320	0.047	Background
	DKC1	PI3P	27662	CONTROL	1247000	0.0221868	-5.49416	5.49416	1321	0.046	Background
	FAM60A	PI3P	18961	CONTROL	880280	0.0215453	-5.53648	5.53648	1322	0.046	Background
	SPTBN2	PI3P	16738	CONTROL	819320	0.0204351	-5.61281	5.61281	1323	0.045	Background
	SPECC1	PI3P	30411	CONTROL	1522300	0.0199802	-5.64528	5.64528	1324	0.044	Background
	RPP14	PI3P	11448	CONTROL	598730	0.0191287	-5.70812	5.70812	1325	0.044	Background
	PAWR	PI3P	28443	CONTROL	1546500	0.018395	-5.76454	5.76454	1326	0.043	Background
	C3orf17	PI3P	30965	CONTROL	1691100	0.0183135	-5.77095	5.77095	1327	0.042	Background
	AKAP2	PI3P	20805	CONTROL	1149700	0.0181003	-5.78784	5.78784	1328	0.041	Background
	GTF2F2	PI3P	38507	CONTROL	2138200	0.0180114	-5.79495	5.79495	1329	0.041	Background
	THRAP3	PI3P	11873	CONTROL	765790	0.0155107	-6.01059	6.01059	1330	0.04	Background
	CHST11	PI3P	36778	CONTROL	2393500	0.0153678	-6.02394	6.02394	1331	0.039	Background
	REXO4	PI3P	20768	CONTROL	1360300	0.0152708	-6.03308	6.03308	1332	0.038	Background
	POLR2E	PI3P	34401	CONTROL	2294200	0.0149969	-6.05919	6.05919	1333	0.038	Background
	PRPF8	PI3P	21378	CONTROL	1430300	0.01495	-6.06371	6.06371	1334	0.037	Background
	RPL7L1	PI3P	31455	CONTROL	2174700	0.0144663	-6.11116	6.11116	1335	0.036	Background
	RPF2	PI3P	31036	CONTROL	2244300	0.013831	-6.17595	6.17595	1336	0.036	Background
	AFMID	PI3P	26585	CONTROL	2098600	0.0126703	-6.3024	6.3024	1337	0.035	Background
	MYO6	PI3P	31106	CONTROL	2520000	0.0123456	-6.33986	6.33986	1338	0.034	Background
	PAK1IP1	PI3P	38258	CONTROL	3374000	0.0113405	-6.46237	6.46237	1339	0.033	Background
	TRIOBP	PI3P	18858	CONTROL	1972400	0.00956345	-6.70825	6.70825	1340	0.033	Background
	POLDIP3	PI3P	26900	CONTROL	3138800	0.00857173	-6.8662	6.8662	1341	0.032	Background
	SURF6	PI3P	28794	CONTROL	3429200	0.00839816	-6.89571	6.89571	1342	0.031	Background
	POLR1E	PI3P	34974	CONTROL	4244500	0.00824101	-6.92296	6.92296	1343	0.031	Background
	GTF2H2C	PI3P	1705000	CONTROL	210990000	0.00808098	-6.95125	6.95125	1344	0.03	Background
	CLTC	PI3P	1502700	CONTROL	186820000	0.0080436	-6.95794	6.95794	1345	0.029	Background
	TAF5L	PI3P	10452	CONTROL	1301600	0.00803393	-6.95968	6.95968	1346	0.028	Background
	PSPC1	PI3P	26734	CONTROL	3465900	0.00771487	-7.01814	7.01814	1347	0.028	Background
	RP9	PI3P	10857	CONTROL	1564200	0.0069441	-7.17	7.17	1348	0.027	Background
	RRP15	PI3P	15475	CONTROL	2374700	0.0065187	-7.2612	7.2612	1349	0.026	Background
	GTF2F1	PI3P	28227	CONTROL	4459100	0.00633132	-7.30328	7.30328	1350	0.025	Background
	NEXN	PI3P	25669	CONTROL	4179700	0.00614254	-7.34695	7.34695	1351	0.025	Background
	CALD1	PI3P	39686	CONTROL	6492300	0.00611355	-7.35378	7.35378	1352	0.024	Background
	EFHD2	PI3P	14774	CONTROL	2438600	0.00606043	-7.36636	7.36636	1353	0.023	Background
	PICALM	PI3P	14578	CONTROL	2453600	0.0059435	-7.39447	7.39447	1354	0.023	Background
	PPAN	PI3P	29704	CONTROL	5041200	0.00589323	-7.40672	7.40672	1355	0.022	Background
	GNB2	PI3P	35128	CONTROL	6034400	0.00582212	-7.42424	7.42424	1356	0.021	Background
	MYO1B	PI3P	26085	CONTROL	4694500	0.00555756	-7.49133	7.49133	1357	0.02	Background
	AURKAIP1	PI3P	19723	CONTROL	3579700	0.00551107	-7.50345	7.50345	1358	0.02	Background
	MKI67	PI3P	14009	CONTROL	2555700	0.00548342	-7.51071	7.51071	1359	0.019	Background
	IFI16	PI3P	10271	CONTROL	2067700	0.00496976	-7.65261	7.65261	1360	0.018	Background
	NDUFA11	PI3P	14453	CONTROL	3015900	0.00479392	-7.70458	7.70458	1361	0.018	Background
	PCDHGC3	PI3P	38391	CONTROL	8198800	0.00468312	-7.73831	7.73831	1362	0.017	Background
	FLNB	PI3P	38778	CONTROL	8933400	0.00434135	-7.84764	7.84764	1363	0.016	Background
	CMAS	PI3P	14185	CONTROL	3760000	0.00377393	-8.04972	8.04972	1364	0.015	Background
	MINA	PI3P	37353	CONTROL	9983100	0.00374212	-8.06193	8.06193	1365	0.015	Background
	DOCK7	PI3P	14948	CONTROL	4057200	0.00368554	-8.08391	8.08391	1366	0.014	Background
	MISP	PI3P	20116	CONTROL	5552100	0.00362403	-8.10819	8.10819	1367	0.013	Background
	KRT6A	PI3P	19867	CONTROL	6178600	0.00321626	-8.2804	8.2804	1368	0.012	Background
	PPP1CA	PI3P	12732	CONTROL	5149600	0.00247339	-8.65929	8.65929	1369	0.012	Background
	RCC2	PI3P	39009	CONTROL	17064000	0.00228633	-8.77275	8.77275	1370	0.011	Background
	CD3EAP	PI3P	12023	CONTROL	6211000	0.00193656	-9.01229	9.01229	1371	0.01	Background
	BASP1	PI3P	34754	CONTROL	19874000	0.00174897	-9.15928	9.15928	1372	0.01	Background
	HERC5	PI3P	12829	CONTROL	7976300	0.00160902	-9.27961	9.27961	1373	0.009	Background
	ACTBL2	PI3P	28916	CONTROL	19161000	0.00150937	-9.37184	9.37184	1374	0.008	Background
	CORO1C	PI3P	38607	CONTROL	26778000	0.00144193	-9.43778	9.43778	1375	0.007	Background
	PPP1R18	PI3P	19248	CONTROL	14847000	0.00129676	-9.59087	9.59087	1376	0.007	Background
	BMS1	PI3P	34129	CONTROL	26329000	0.00129644	-9.59123	9.59123	1377	0.006	Background
	AP2A1	PI3P	18245	CONTROL	17809000	0.00102476	-9.93049	9.93049	1378	0.005	Background
	FSCN1	PI3P	21485	CONTROL	21781000	0.00098664	-9.98519	9.98519	1379	0.005	Background
	ARPC1B	PI3P	23357	CONTROL	24151000	0.00096733	-10.0137	10.0137	1380	0.004	Background
	BRCA1	PI3P	28101	CONTROL	30292000	0.000927836	-10.0738	10.0738	1381	0.003	Background
	ARPC5L	PI3P	11831	CONTROL	13934000	0.000849433	-10.2012	10.2012	1382	0.002	Background
	HIST1H2AG	PI3P	21252	CONTROL	36698000	0.000579241	-10.7535	10.7535	1383	0.002	Background
	VIM	PI3P	33968	CONTROL	58679000	0.000578963	-10.7542	10.7542	1384	0.001	Background
	CTTN	PI3P	32346	CONTROL	72269000	0.000447647	-11.1254	11.1254	1385	0	Background
	IGHG1	PI3P	25693	CONTROL	192250000	0.00013367	-12.869	12.869	1386	0	Background

## Sheet: Common
	BECLN	PI3P	BECLN2	PI3P3			Column1	PI3P	Column3	Column4	BECLN1		Protein	PI3P	BECLN1		Protein	PI3P	BECLN1
	PARP1	GNB2L1	20.2151	13.4432			EIF3E	5.60447		ABCD1	9.59877		GNB2L1	13.4432	12.4136		RPSA	4.07924	15.4764
	RPL6	GEMIN5	19.6748	13.0819			PARP2	10.312		ABCF2	15.3538		GEMIN5	13.0819	11.4242		DNAJA1	5.0159	15.0192
	RPL7	TOMM22	19.3405	13.0769			FTH1	6.10883		ADAR	9.77338		RPL36AL	12.6687	14.3993		RPL36AL	12.6687	14.3993
	MYH9	TELO2	19.2738	13.0073			ZC3H15	8.91252		AFAP1	12.4906		VDAC1	12.4729	9.60456		KTN1	4.90316	13.9241
	RPL15	FNDC3B	19.0228	12.8567			KIF2A	8.71603		AFF4	11.9452		DDRGK1	12.2027	12.5123		CCDC124	9.80845	13.7379
	RPL10A	RPL36AL	18.9969	12.6687			ATXN10	7.955		AFG3L2	10.8385		MLH1	11.9864	8.90687		DNAJC13	4.29293	13.6706
	PLEC	VDAC1	18.8398	12.4729			ILF2	1.37046		AHNAK	11.2335		FAF2	11.9716	6.64085		USP10	5.17994	13.5096
	NPM1	DDX39A	18.7813	12.3325			RUVBL1	3.90232		AIFM1	8.47616		COX7A2	11.6668	9.82559		EIF3E	5.60447	13.1191
	RPL7A	XPO1	18.5942	12.3195			XRN2	2.05197		AIMP1	13.2398		AIFM1	11.6321	8.47616		EIF3A	5.06192	13.0872
	RPLP2	DDRGK1	18.2938	12.2027			RPS24	1.35461		AIMP2	11.1788		SLC25A12	11.6277	11.716		IARS	4.04243	13.0818
	RPS11	MLH1	18.1976	11.9864			KHDRBS1	1.06994		AKAP1	7.50906		CNOT1	11.587	9.42679		FAM120A	4.49854	12.9399
	RPL13	FAF2	18.1738	11.9716			HNRNPLL	1.0421		AKAP13	5.16666		ATP5L	11.5632	11.7051		EEF1G	6.77558	12.9069
	MYBBP1A	DNAJC10	18.1731	11.9083			EIF3B	3.85729		ANKHD1	8.40563		ANKRD17	11.5008	10.8233		TUBB	6.16902	12.8869
	RPL23A	HELLS	18.1155	11.6965			BTF3	7.93518		ANKRD17	10.8233		SPAG5	11.4862	8.69519		DNAJB12	5.26381	12.8266
	RPS19	TUBG1	18.0805	11.678			MECP2	7.13749		ANKZF1	10.1525		DDOST	11.4601	7.75558		DDX24	4.83717	12.6569
	RPL5	COX7A2	17.945	11.6668			ANTXR1	5.49163		ANTXR1	9.57747		YY1	11.3396	8.82205		UQCRC2	4.41745	12.6366
	RPS9	AIFM1	17.9414	11.6321			PELP1	1.88238		APTX	12.65		NOP9	11.2471	10.9364		CYC1	6.40282	12.6365
	ACTC1	SLC25A12	17.9342	11.6277			RUVBL2	4.22449		ARL6IP4	8.76162		LRPPRC	11.1719	9.97359		EXOSC3	9.98766	12.5962
	RPS18	CNOT1	17.8989	11.587			RPL36	1.28992		ASCC1	10.9873		ATAD1	10.9059	9.36352		XRCC6	4.87979	12.5663
	RPL35	ACTL6A	17.8533	11.5846			SMC2	8.20674		ASCC2	11.1781		TARDBP	10.8892	9.40497		DDRGK1	12.2027	12.5123
	RPS8	RNF213	17.6988	11.5762			NME4	7.183		ASCC3	10.1605		NDUFA10	10.7837	7.13181		CKAP5	9.27754	12.5031
	RPLP0	ATP5L	17.6032	11.5632			TEX10	2.59667		ASPH	15.5956		SRPR	10.693	8.53944		RPS21	4.47835	12.4591
	RPS2	PDS5B	17.58	11.5584			VDAC2	5.02389		ATAD1	9.36352		ERLIN1	10.6895	9.4724		GNB2L1	13.4432	12.4136
	YBX1	DNAJC11	17.5752	11.5332			HDLBP	2.71729		ATAD3A	16.6282		PRKRA	10.6537	10.4543		STAU1	6.60894	12.2798
	RPS13	ANAPC7	17.5451	11.5051			TCF25	10.188		ATAD3B	14.0548		TMEM126A	10.6534	8.22874		TUBA1B	5.80252	12.2269
	RPL14	ANKRD17	17.4962	11.5008			PRSS21	7.80566		ATP2A2	10.7144		EBP	10.5544	6.74096		EIF3C	5.19852	12.2048
	RPL21	SEC11A	17.485	11.4893			TRIM29	1.44907		ATP5A1	11.4415		SLC16A1	10.5468	9.028		MSH6	4.33873	12.1537
	RPS23	SPAG5	17.4742	11.4862			RPL19	1.30589		ATP5B	11.0627		GIGYF2	10.5247	9.73883		KIFC3	9.61345	12.0732
	RPL12	DDOST	17.4589	11.4601			IFRD1	7.22702		ATP5C1	10.1826		YME1L1	10.5101	10.0123		LARP4B	4.0575	12.0255
	RPS7	YY1	17.4124	11.3396			CEP170	3.1265		ATP5D	7.21959		NIPBL	10.4774	6.42759		NAV1	4.86555	12.0071
	SFPQ	WAPAL	17.4038	11.3219			MAPKAP1	6.29108		ATP5J2	9.93008		IFRD2	10.4459	8.40516		PDS5A	9.97337	11.9803
	RPL28	NOP9	17.3302	11.2471			RPL23A	1.532		ATP5L	11.7051		USMG5	10.4145	9.64336		DDX20	6.00996	11.9413
	RPS3	CDK5RAP3	17.2825	11.2459			ASCC3	3.6954		ATR	8.19107		PARP2	10.312	9.43608		HLTF	6.19874	11.9325
	RPL26	PRSS56	17.2552	11.2242			ATP5A1	5.54273		ATXN10	9.59446		GCN1L1	10.3095	9.10115		DNAJA2	5.4579	11.926
	RPS20	PHB	17.2388	11.2205			HMGA1	1.17603		ATXN2	10.2497		EIF2B2	10.2919	8.83207		MARS	5.77489	11.8988
	MYH10	LRPPRC	17.2217	11.1719			YME1L1	10.5101		ATXN2L	15.6499		TIMM17A	10.263	9.67314		ZC3H15	8.91252	11.7729
	RPS14	SPCS3	17.2182	11.1606			DNAJC13	4.29293		AURKA	8.76221		ATR	10.2618	8.19107		SLC25A12	11.6277	11.716
	RPS15A	GOLGA2	17.2105	11.0909			EIF3D	8.99306		BAG2	12.6426		DEK	10.2287	11.257		ATP5L	11.5632	11.7051
	RPL18	NDUFS3	17.1882	11.0217			HSP90AB1	1.39006		BANF1	11.3205		PHGDH	10.2044	7.63206		YTHDF3	10.0049	11.703
	RPL4	NCAPD2	17.1075	11.0021			RBPMS2	7.23794		BBX	10.1877		TCF25	10.188	10.7627		EIF4E	5.60742	11.7002
	RPL35A	MTX1	17.1063	10.9984			SEC61A1	3.17691		BLM	7.33106		ASCC2	10.153	11.1781		CDK9	4.20849	11.642
	RPL17	UQCRH	17.0686	10.9459			ZC3H8	7.64068		BRI3BP	10.5751		YTHDF3	10.0049	11.703		XRCC5	4.31712	11.6122
	SERBP1	ATAD1	17.0495	10.9059			SLC35B2	7.4059		BTF3	10.3538		EXOSC3	9.98766	12.5962		CCDC86	8.87124	11.608
	RPS17	TARDBP	17.042	10.8892			RPL7	1.31692		BYSL	11.1049		PDS5A	9.97337	11.9803		EIF2B4	5.25148	11.6043
	RPS16	NDUFS1	16.9447	10.8578			VRK2	9.33159		C11orf98	13.068		WDR61	9.95763	8.58434		GEMIN4	6.20566	11.591
	RPL3	NDUFA10	16.9243	10.7837			RPLP0	1.30149		C14orf166	11.0204		VAPB	9.93811	7.01211		NDUFA9	4.80521	11.5266
	DHX9	EXOC1	16.9144	10.7379			SLC7A5	2.10235		C7orf50	13.4604		EXD2	9.93255	8.98928		EIF3L	4.33628	11.5032
	RPL11	GEMIN2	16.8941	10.6994			RASAL2	8.67929		C8orf33	11.8809		PAM16	9.89504	10.823		SF3B2	4.32231	11.4955
	RPS6	SRPR	16.8902	10.693			DNAJA2	5.4579		C9orf114	9.56622		DNAJC19	9.88869	7.59936		EIF3F	8.90012	11.4733
	RPL13A	ERLIN1	16.8765	10.6895			MT-CO2	3.95478		CCDC101	8.49224		CHD7	9.82595	9.2191		ATP5A1	5.54273	11.4415
	MTDH	SEC63	16.8561	10.6768			DNAJC19	9.88869		CCDC124	13.7379		GTF2I	9.82063	8.31117		GEMIN5	13.0819	11.4242
	RPL27A	CDC23	16.8064	10.6637			SLC25A3	1.19103		CCDC137	10.382		CCDC124	9.80845	13.7379		MPHOSPH6	8.89736	11.421
	RPS15	PRKRA	16.7905	10.6537			HDAC1	7.45649		CCDC47	10.3637		FUBP3	9.74142	10.7999		MARK2	7.78381	11.4145
	NONO	TMEM126A	16.7872	10.6534			MRPS34	8.6238		CCDC86	11.608		ESYT2	9.67667	8.4369		YTHDF1	7.8877	11.4078
	RPL22	EBP	16.7468	10.5544			G3BP1	1.13547		CDC6	9.45222		KIFC3	9.61345	12.0732		LSG1	4.63756	11.3818
	FLNA	SPCS2	16.7439	10.552			RPL31	1.51235		CDK9	11.642		EIF2B1	9.58889	8.88338		TIMM23	4.41838	11.3576
	RPL9	SLC16A1	16.7363	10.5468			CDK9	4.20849		CDKN2AIP	8.71082		TUFM	9.52275	8.08757		H2AFY	5.02775	11.3151
	G3BP1	TMED10	16.7246	10.5311			RPS15A	1.45054		CEP170	11.4557		EIF3I	9.45498	10.6207		SMC4	7.10178	11.3015
	RPL24	GIGYF2	16.7098	10.5247			HSPA1A	1.1269		CEPT1	9.06963		PRRC2B	9.36118	10.4561		DYNLL1	8.89758	11.3003
	SPTBN1	YME1L1	16.6783	10.5101			DARS	1.18556		CETN2	10.3312		VRK2	9.33159	10.6841		DEK	10.2287	11.257
	PTBP1	NIPBL	16.6477	10.4774			RRP1	1.68006		CHCHD3	12.0792		AURKA	9.3208	8.76221		RUVBL2	4.22449	11.2342
	ATAD3A	TFB2M	16.6282	10.4664			TRMT10C	2.9597		CHD1	6.5573		CKAP5	9.27754	12.5031		AHNAK	4.67455	11.2335
	RPS28	EXOC3	16.5578	10.4636			XRCC6	4.87979		CHD7	9.2191		CCDC137	9.2027	10.382		ZNF281	8.98682	11.2257
	RPL29	IFRD2	16.4871	10.4459			TRMT1L	1.02142		CHRNB2	2.95386		ZNF609	9.14291	7.80177		ASCC2	10.153	11.1781
	ALYREF	CCT3	16.4773	10.4415			UHRF1	3.33695		CKAP2	7.74472		EIF4G2	9.11246	6.86026		TRIP4	8.62292	11.1584
	RPS10	RMDN3	16.3752	10.42			HNRNPC	2.47301		CKAP4	15.1489		PUF60	9.10964	5.71601		STRAP	8.42777	11.1316
	G3BP2	USMG5	16.3247	10.4145			SMIM4	1.83449		CKAP5	12.5031		EIF3D	8.99306	10.0283		SNRPA1	4.46123	11.1179
	MYL6	VDAC3	16.2928	10.373			ZNF281	8.98682		CLASP1	12.5197		EXOC2	8.98717	7.32383		BYSL	4.67614	11.1049
	SSRP1	SMN1	16.2849	10.319			DECR1	1.4038		CLASP2	11.3355		ZNF281	8.98682	11.2257		ATP5B	7.87423	11.0627
	RRBP1	PARP2	16.2623	10.312			RPL35	1.2947		CMSS1	10.9928		ZC3H15	8.91252	11.7729		FAM195A	7.08173	11.0435
	TPM3	GCN1L1	16.2175	10.3095			EIF3C	5.19852		CNOT1	9.42679		EIF3G	8.90549	9.58006		C14orf166	8.71244	11.0204
	HNRNPF	TTK	16.1634	10.3021			HLTF	6.19874		COX7A2	9.82559		EIF3F	8.90012	11.4733		NOP9	11.2471	10.9364
	RPL10	EIF2B2	16.1606	10.2919			SUB1	1.44515		CPT1A	11.4359		DYNLL1	8.89758	11.3003		WBP11	5.27719	10.855
	SUPT16H	TIMM17A	16.1383	10.263			LIG3	1.068		CSNK1E	6.03641		MPHOSPH6	8.89736	11.421		AFG3L2	6.46297	10.8385
	EIF2S3	ATR	16.1318	10.2618			NSUN2	2.96108		CWF19L2	6.56964		NVL	8.89702	9.04955		ANKRD17	11.5008	10.8233
	RPL36	DEK	16.0977	10.2287			SNRNP70	1.87399		CYC1	12.6365		LARS	8.87604	6.71579		PAM16	9.89504	10.823
	ILF2	PHGDH	16.0849	10.2044			SRP68	3.49541		CYP1B1	7.91617		CCDC86	8.87124	11.608		NACA	5.84353	10.8203
	DDX5	TCF25	16.0706	10.188			GTF2I	9.82063		DARS	13.6552		JAK1	8.84728	9.00151		HIST1H3A	7.62638	10.8069
	RPS26	MSI2	16.0504	10.1697			UBAP2L	3.35514		DDOST	7.75558		AKAP1	8.84308	7.50906		FUBP3	9.74142	10.7999
	RPS12	EIF2B3	16.0404	10.1631			RPL34	1.8367		DDRGK1	12.5123		FAR1	8.72089	8.4573		KIF2A	8.71603	10.7653
	SRP72	SLC25A24	15.9547	10.1627			PUF60	9.10964		DDX1	12.6666		KIF2A	8.71603	10.7653		TCF25	10.188	10.7627
	YBX3	HYDIN	15.9463	10.1606			KIF23	1.20877		DDX18	10.5516		C14orf166	8.71244	11.0204		THEM6	4.7026	10.7147
	RPL34	ASCC2	15.8868	10.153			PCBP2	1.63976		DDX20	11.9413		ANKHD1	8.70953	8.40563		ATP2A2	6.70222	10.7144
	IQGAP1	CNP	15.8815	10.0917			DHX30	1.94104		DDX23	12.6835		BRI3BP	8.69255	10.5751		VRK2	9.33159	10.6841
	HNRNPK	C1QBP	15.8712	10.0873			SNRPB	1.90215		DDX24	12.6569		PFKM	8.68536	9.55909		NUMA1	4.77854	10.6538
	PABPC4	AUP1	15.8411	10.087			H2AFY	5.02775		DDX27	9.36583		RASAL2	8.67929	8.30474		SF3B1	4.88912	10.6286
	KRT18	NCLN	15.8274	10.0728			ESYT2	9.67667		DECR1	13.4764		ATXN2	8.63426	10.2497		EIF3I	9.45498	10.6207
	KRT8	ATM	15.784	10.0653			ARL6IP4	8.38892		DEK	11.257		MRPS34	8.6238	9.78283		BRI3BP	8.69255	10.5751
	RFC1	CDC16	15.7749	10.0402			TFAP2A	3.53713		DHCR24	8.02485		TRIP4	8.62292	11.1584		KLF16	6.64686	10.5352
	EIF5B	EIF2B5	15.7204	10.0313			PATZ1	7.55152		DHX29	10.4242		MED1	8.59413	8.29091		PRRC2B	9.36118	10.4561
	FXR1	TUBA1C	15.7194	10.0188			RBM26	2.61153		DHX30	15.7121		EEF1B2	8.56513	8.11402		PRKRA	10.6537	10.4543
	ABCF1	CLPTM1L	15.7173	10.0126			DHX29	6.75265		DIDO1	10.0344		ABCD1	8.55164	9.59877		DHX29	6.75265	10.4242
	DHX30	ANAPC2	15.7121	10.007			CLASP2	2.41515		DNAJA1	15.0192		CHD1	8.50273	6.5573		NELFE	6.5516	10.3986
	LIMCH1	YTHDF3	15.7033	10.0049			ANKHD1	8.70953		DNAJA2	11.926		C9orf114	8.487	9.56622		CCDC137	9.2027	10.382
	PABPC1	MRPL46	15.6903	9.99047			EXD2	9.93255		DNAJA3	13.8499		ANKZF1	8.46916	10.1525		CCDC47	6.16531	10.3637
	ILF3	EXOSC3	15.6662	9.98766			LBR	1.62545		DNAJB11	11.9322		DHCR24	8.44479	8.02485		BTF3	7.93518	10.3538
	ATXN2L	PDS5A	15.6499	9.97337			YBX1	1.9693		DNAJB12	12.8266		STRAP	8.42777	11.1316		SRPRB	5.37809	10.3281
	GNL3	WDR61	15.646	9.95763			U2SURP	2.16222		DNAJC13	13.6706		ARL6IP4	8.38892	8.76162		NOP58	6.12218	10.2528
	LIG3	VAPB	15.6349	9.93811			VAPA	3.20686		DNAJC19	7.59936		TIMMDC1	8.21661	7.6543		ATXN2	8.63426	10.2497
	NUFIP2	EXD2	15.6229	9.93255			AKAP13	5.92998		DNAJC21	9.72013		SMC2	8.20674	8.45333		ANKZF1	8.46916	10.1525
	ASPH	ANAPC5	15.5956	9.91236			TRIM26	2.92655		DNAJC25	6.16243		VARS	8.19417	9.16194		ISG20L2	6.51816	10.1214
	DBN1	PAM16	15.5739	9.89504			ZFP3	5.80827		DPM1	9.66853		TMEM97	8.15397	10.0355		TIMM50	4.09032	10.1167
	UBTF	DNAJC19	15.5679	9.88869			FXR2	1.26482		DRG1	10.6647		JPH1	8.12417	10.0267		MEPCE	5.3993	10.1086
	MYL12A	TTC13	15.5636	9.83859			RPN1	3.62238		DROSHA	8.09313		SF3B4	8.12383	9.09056		UFL1	7.16067	10.0541
	HIST1H1B	CHD7	15.5189	9.82595			HNRNPH1	1.00016		DSP	1.83287		SKP1	7.9675	8.52356		TMEM97	8.15397	10.0355
	RPSA	SFXN1	15.4764	9.82446			ILF3	1.37359		DYNLL1	11.3003		ATXN10	7.955	9.59446		DIDO1	6.87534	10.0344
	ABCF2	GTF2I	15.3538	9.82063			EXOSC8	3.01992		EBP	6.74096		BTF3	7.93518	10.3538		EIF3D	8.99306	10.0283
	RPS5	MRPL48	15.3365	9.81634			SRPRB	5.37809		ECT2	9.54208		NCAPG2	7.9196	9.14921		JPH1	8.12417	10.0267
	PRRC2A	CCDC124	15.3327	9.80845			SF3B4	8.12383		EEF1A1	10.9027		SDCBP	7.90032	7.77959		YME1L1	10.5101	10.0123
	RPS27	COMTD1	15.271	9.80367			TOE1	3.66143		EEF1B2	8.11402		YTHDF1	7.8877	11.4078		LRPPRC	11.1719	9.97359
	RFC2	AGK	15.2432	9.79438			DYNLL1	8.89758		EEF1D	12.246		NDUFB4	7.87479	9.25629		SPATA5	5.30932	9.96351
	RPLP1	GLUD1	15.2301	9.78986			RPS13	1.72325		EEF1E1	12.2441		ATP5B	7.87423	11.0627		NEMF	5.63835	9.95123
	DDX17	DCUN1D5	15.2284	9.78698			CKAP5	9.27754		EEF1G	12.9069		MPG	7.86275	9.72592		ATP5J2	4.51636	9.93008
	PPP1R12A	FUBP3	15.2217	9.74142			SNRPD1	1.08447		EFTUD2	8.45509		PRSS21	7.80566	5.02482		COX7A2	11.6668	9.82559
	LRRC59	H3F3A	15.1656	9.71832			ATXN2L	1.75461		EIF2AK2	12.3028		MARK2	7.78381	11.4145		MRPS34	8.6238	9.78283
	FSCN1	ESYT2	15.1544	9.67667			UQCRC2	4.41745		EIF2B1	8.88338		TSPYL1	7.75606	8.8951		GIGYF2	10.5247	9.73883
	CKAP4	SF3B3	15.1489	9.65791			MCU	4.32638		EIF2B2	8.83207		RBPMS	7.71163	7.18508		MPG	7.86275	9.72592
	SRP14	BAZ1A	15.1468	9.6515			RPS10	1.49296		EIF2B4	11.6043		ZC3H8	7.64068	9.56605		TMEM160	4.56023	9.67383
	H1FX	KIFC3	15.1399	9.61345			RPL10	1.99915		EIF3A	13.0872		HIST1H3A	7.62638	10.8069		TIMM17A	10.263	9.67314
	RPS24	EIF2B1	15.1107	9.58889			SRBD1	1.27871		EIF3B	10.837		PEX3	7.5837	8.69131		PRKDC	4.72103	9.656
	HIST1H1C	CNOT3	15.1047	9.54026			EXOSC5	1.71267		EIF3C	12.2048		PATZ1	7.55152	7.47397		USMG5	10.4145	9.64336
	EBNA1BP2	TUFM	15.0872	9.52275			ASPH	1.16829		EIF3D	10.0283		NFIA	7.53157	8.85933		MECP2	7.13749	9.62799
	IMMT	DHCR7	15.0486	9.51961			BANF1	2.03081		EIF3E	13.1191		RPP40	7.4858	8.35379		OXA1L	7.12154	9.60743
	RPL32	BAZ1B	15.0477	9.5038			VEZF1	1.45216		EIF3F	11.4733		HDAC1	7.45649	9.13215		VDAC1	12.4729	9.60456
	FUS	CLPX	15.0465	9.50241			STT3A	5.4964		EIF3G	9.58006		SLC35B2	7.4059	9.16816		ABCD1	8.55164	9.59877
	SND1	TNKS1BP1	15.0358	9.49736			RPS3A	1.24988		EIF3I	10.6207		MB21D1	7.39888	8.30059		ATXN10	7.955	9.59446
	DNAJA1	SMARCA4	15.0192	9.47553			TOP1	1.46575		EIF3L	11.5032		ZNF318	7.35433	8.08288		EIF3G	8.90549	9.58006
	RPL18A	PIGT	15.0172	9.47098			STRAP	8.42777		EIF4A1	11.407		NUDT21	7.33017	7.19235		ANTXR1	5.49163	9.57747
	EPRS	EIF3I	14.9997	9.45498			FMR1	1.51667		EIF4E	11.7002		SOAT1	7.27004	6.56554		C9orf114	8.487	9.56622
	MYO18A	PEX16	14.9844	9.4447			SSR3	2.39485		EIF4G1	14.7076		RBPMS2	7.23794	8.39029		ZC3H8	7.64068	9.56605
	TJP1	RAD50	14.8943	9.42292			MRPL40	3.03849		EIF4G2	6.86026		IFRD1	7.22702	9.22047		PFKM	8.68536	9.55909
	U2AF2	EIF4E2	14.8916	9.41697			HSPD1	2.61326		EIF5B	15.7204		CCDC101	7.21982	8.49224		ECT2	6.0209	9.54208
	HMGA1	ORC5	14.8361	9.40595			HSPA6	1.61971		EIF6	11.9081		NME4	7.183	8.81496		ERLIN1	10.6895	9.4724
	CLTC	DMXL1	14.8282	9.39846			EIF3G	8.90549		EMD	12.332		UFL1	7.16067	10.0541		NDUFA13	4.97916	9.45304
	SRSF1	ACSL3	14.7929	9.39686			TIMM17A	10.263		EPRS	14.9997		MECP2	7.13749	9.62799		CDC6	6.07275	9.45222
	UBAP2L	EXOC7	14.77	9.39356			NR2F1	5.30566		ERLIN1	9.4724		OXA1L	7.12154	9.60743		PARP2	10.312	9.43608
	EIF4G1	TMEM11	14.7076	9.39351			MB21D1	7.39888		ESF1	10.3264		SMC4	7.10178	11.3015		NCAPH2	6.49475	9.43115
	ZC3HAV1	THOC2	14.7029	9.39249			LARP7	3.87118		ESYT2	8.4369		SLC25A19	7.09024	2.86564		CNOT1	11.587	9.42679
	SRSF5	TUBB8	14.6878	9.38527			FAM120A	4.49854		EXD2	8.98928		EXOC4	7.08342	6.97964		INTS3	5.39616	9.4186
	RFC3	FANCD2	14.6636	9.37581			LSG1	4.63756		EXO1	9.04272		FAM195A	7.08173	11.0435		TARDBP	10.8892	9.40497
	GPATCH4	SEC62	14.6478	9.36725			EEF1D	3.17531		EXOC2	7.32383		SLTM	6.98092	6.73503		VDAC2	5.02389	9.40168
	SLC25A5	PRRC2B	14.6407	9.36118			GAPDH	3.05956		EXOC4	6.97964		NUFIP1	6.87593	8.73553		ATAD1	10.9059	9.36352
	TBL2	SSX2IP	14.6247	9.35344			FUBP3	9.74142		EXOSC10	13.4909		DIDO1	6.87534	10.0344		NDUFB4	7.87479	9.25629
	RPL30	COPE	14.6238	9.35107			QPCTL	2.01989		EXOSC2	13.1128		CWF19L2	6.86098	6.56964		TMEM201	5.32779	9.25567
	HNRNPU	INTS1	14.5241	9.34648			CHCHD3	1.85155		EXOSC3	12.5962		IMP3	6.79896	7.7278		IFRD1	7.22702	9.22047
	SRSF3	VRK2	14.4497	9.33159			PAM16	9.89504		EXOSC4	13.8494		EEF1G	6.77558	12.9069		CHD7	9.82595	9.2191
	RPL27	AURKA	14.4435	9.3208			RPS19	1.17097		EXOSC5	10.2278		DHX29	6.75265	10.4242		SLC35B2	7.4059	9.16816
	PRPF19	PTPMT1	14.4286	9.29202			SRP9	2.28469		EXOSC6	14.1651		ATP2A2	6.70222	10.7144		VARS	8.19417	9.16194
	RFC4	HIST2H2AB	14.4202	9.28691			PHB2	4.17581		EXOSC7	8.70736		KLF16	6.64686	10.5352		NCAPG2	7.9196	9.14921
	RPL36AL	PPFIBP1	14.3993	9.28172			C9orf114	8.487		EXOSC8	11.4458		STAU1	6.60894	12.2798		HDAC1	7.45649	9.13215
	GTPBP4	CKAP5	14.3929	9.27754			DNAJC25	2.98627		FAF2	6.64085		WDR76	6.60403	6.83401		GCN1L1	10.3095	9.10115
	HNRNPA1	CDC27	14.3802	9.23101			SPATS2	1.9767		FAM120A	12.9399		NELFE	6.5516	10.3986		SF3B4	8.12383	9.09056
	EIF2S2	NR3C1	14.3529	9.22223			SLC25A5	1.30476		FAM195A	11.0435		ISG20L2	6.51816	10.1214		CEPT1	5.71858	9.06963
	HNRNPM	MMGT1	14.3371	9.22003			RPS7	1.06638		FAM98A	5.90331		NCAPH2	6.49475	9.43115		NVL	8.89702	9.04955
	ABCD3	DNAJC30	14.3211	9.20752			HNRNPH2	1.08614		FAR1	8.4573		TTC17	6.48183	8.89055		SLC16A1	10.5468	9.028
	EIF2S1	CCDC137	14.2759	9.2027			NFIA	7.53157		FARSA	10.4017		AFG3L2	6.46297	10.8385		JAK1	8.84728	9.00151
	DDX3X	MRPL55	14.2712	9.20236			TSPYL1	7.75606		FBL	10.6587		CYC1	6.40282	12.6365		EXD2	9.93255	8.98928
	IGF2BP1	NCAPG	14.2583	9.19878			RPS14	1.42067		FMR1	11.4018		MAPKAP1	6.29108	5.89169		MLH1	11.9864	8.90687
	RPS3A	CDK1	14.2546	9.16321			YTHDC2	3.09124		FTH1	7.09321		GEMIN4	6.20566	11.591		TSPYL1	7.75606	8.8951
	LARP1	ERGIC1	14.2458	9.14793			TMEM33	1.94337		FTSJ3	12.7235		HLTF	6.19874	11.9325		TTC17	6.48183	8.89055
	TJP2	ZNF609	14.2212	9.14291			NDUFB4	7.87479		FUBP3	10.7999		TUBB	6.16902	12.8869		EIF2B1	9.58889	8.88338
	CAPZA1	INTS12	14.2115	9.14289			RPL22L1	2.19645		FXR2	13.8485		CCDC47	6.16531	10.3637		NFIA	7.53157	8.85933
	RFC5	EIF4G2	14.2093	9.11246			EXOSC7	2.72199		G3BP1	16.7246		NOP58	6.12218	10.2528		EIF2B2	10.2919	8.83207
	BRIX1	PUF60	14.1672	9.10964			NDUFA10	10.7837		G3BP2	16.3247		FTH1	6.10883	7.09321		YY1	11.3396	8.82205
	EXOSC6	SMC1A	14.1651	9.10953			DROSHA	1.02247		GAPDH	3.46105		CDC6	6.07275	9.45222		NME4	7.183	8.81496
	LBR	MRPL14	14.1452	9.10244			HNRNPUL1	1.10131		GATAD2A	8.75289		ECT2	6.0209	9.54208		AURKA	9.3208	8.76221
	FLNB	CHTF18	14.0927	9.08595			THEM6	4.7026		GCN1L1	9.10115		DDX20	6.00996	11.9413		ARL6IP4	8.38892	8.76162
	EWSR1	TUBA4A	14.0868	9.06798			RFC3	1.46995		GEMIN4	11.591		SAMD1	5.95934	7.83625		PHB2	4.17581	8.76062
	NCL	SMPD4	14.082	9.06167			DHCR24	8.44479		GEMIN5	11.4242		AKAP13	5.92998	5.16666		GATAD2A	4.99308	8.75289
	RPS29	TUBA1A	14.0796	9.06088			UQCRQ	1.15531		GIGYF2	9.73883		NACA	5.84353	10.8203		NUFIP1	6.87593	8.73553
	SRP68	MDN1	14.0722	9.00586			ZC3H4	1.77796		GNB2L1	12.4136		ZFP3	5.80827	7.94554		SPAG5	11.4862	8.69519
	TSR1	TUBGCP4	14.0614	8.99463			NKRF	1.48043		GNL2	11.5979		TUBA1B	5.80252	12.2269		PEX3	7.5837	8.69131
	ATAD3B	EIF3D	14.0548	8.99306			UBAP2	1.57114		GNL3L	11.7318		MARS	5.77489	11.8988		WDR61	9.95763	8.58434
	PRPF4	FEN1	14.0383	8.99089			RBBP4	3.58621		GTF2H1	8.09295		HOXD11	5.72206	5.21827		SRPR	10.693	8.53944
	CALD1	EXOC2	14.0284	8.98717			LARP4B	4.0575		GTF2H4	8.64054		CEPT1	5.71858	9.06963		SKP1	7.9675	8.52356
	U2AF1	ZNF281	14.0109	8.98682			ASCC1	3.75831		GTF2I	8.31117		PHF8	5.70435	7.67945		CCDC101	7.21982	8.49224
	LMO7	NDUFB10	14.0055	8.98204			DRG1	1.67376		GTF3C1	12.0437		NEMF	5.63835	9.95123		AIFM1	11.6321	8.47616
	LARP4	RIF1	13.9884	8.9804			EFTUD2	1.37246		GTF3C2	11.2783		EIF4E	5.60742	11.7002		FAR1	8.72089	8.4573
	XRCC1	PTRH2	13.983	8.96783			PNO1	1.82111		GTF3C4	12.477		EIF3E	5.60447	13.1191		SMC2	8.20674	8.45333
	SSR1	ZC3H15	13.9719	8.91252			RFC4	1.28865		GTF3C5	10.9394		ATP5A1	5.54273	11.4415		ESYT2	9.67667	8.4369
	MRTO4	EIF3G	13.9565	8.90549			DEK	10.2287		GTPBP4	14.3929		ATP5D	5.53505	7.21959		ANKHD1	8.70953	8.40563
	TFAM	EIF3F	13.9503	8.90012			UTP18	1.21426		H2AFX	10.59		STT3A	5.4964	8.10263		IFRD2	10.4459	8.40516
	HIST2H2AA3	DYNLL1	13.9253	8.89758			SYNCRIP	1.38787		H2AFY	11.3151		ANTXR1	5.49163	9.57747		RBPMS2	7.23794	8.39029
	KTN1	MPHOSPH6	13.9241	8.89736			PRKDC	4.72103		HDAC1	9.13215		DNAJA2	5.4579	11.926		TMEM131	5.16486	8.38064
	INF2	NVL	13.9124	8.89702			TUBA1B	5.80252		HDLBP	9.6484		MEPCE	5.3993	10.1086		RPP40	7.4858	8.35379
	LRRFIP2	COPB1	13.8961	8.89156			SLC25A22	4.90181		HIST1H2AC	9.24668		INTS3	5.39616	9.4186		GTF2I	9.82063	8.31117
	GRWD1	LARS	13.8809	8.87604			C8orf33	2.06936		HIST1H2BB	13.2737		SRPRB	5.37809	10.3281		RASAL2	8.67929	8.30474
	UBAP2	CCDC86	13.873	8.87124			RPL11	1.27229		HIST1H3A	10.8069		TMEM201	5.32779	9.25567		MB21D1	7.39888	8.30059
	PA2G4	2025-03-01	13.8596	8.85235			RPL38	1.98372		HIST1H4A	12.9874		SPATA5	5.30932	9.96351		MED1	8.59413	8.29091
	MGST3	CAMK2G	13.8518	8.85224			PDS5A	9.97337		HIST2H2AA3	13.9253		NR2F1	5.30566	5.72645		TMEM126A	10.6534	8.22874
	DNAJA3	JAK1	13.8499	8.84728			C14orf166	8.71244		HLTF	11.9325		WBP11	5.27719	10.855		ATR	10.2618	8.19107
	EXOSC4	AKAP1	13.8494	8.84308			UPF1	2.41372		HMGA1	14.8361		DNAJB12	5.26381	12.8266		EEF1B2	8.56513	8.11402
	FXR2	PIAS1	13.8485	8.8369			KRT8	3.68377		HMGN2	8.17654		EIF2B4	5.25148	11.6043		STT3A	5.4964	8.10263
	RPL37A	SF3B6	13.8462	8.79832			HSPA5	1.07903		HMGN4	8.28019		EIF3C	5.19852	12.2048		TUFM	9.52275	8.08757
	TMOD3	IPO7	13.8437	8.78273			EIF4G2	9.11246		HNRNPC	12.7379		USP10	5.17994	13.5096		ZNF318	7.35433	8.08288
	HNRNPL	LEMD2	13.8316	8.75201			ANKZF1	8.46916		HNRNPH1	11.4383		TMEM131	5.16486	8.38064		DHCR24	8.44479	8.02485
	MYL3	KRT4	13.8068	8.74446			RPS21	4.47835		HNRNPH2	8.97543		EIF3A	5.06192	13.0872		ZFP3	5.80827	7.94554
	NUSAP1	FAR1	13.7928	8.72089			EXOSC4	2.19313		HNRNPL	13.8316		H2AFY	5.02775	11.3151		CYP1B1	4.141	7.91617
	PEX14	TARBP2	13.7752	8.71877			NAV1	4.86555		HNRNPLL	9.21706		VDAC2	5.02389	9.40168		SAMD1	5.95934	7.83625
	HIST1H1E	KIF2A	13.7553	8.71603			PSIP1	1.31833		HNRNPR	11.1139		DNAJA1	5.0159	15.0192		IK	4.14806	7.82864
	CCDC124	C14orf166	13.7379	8.71244			YBX3	2.3571		HNRNPU	14.5241		GATAD2A	4.99308	8.75289		MSL1	4.21589	7.81913
	YTHDF2	LTN1	13.7245	8.71089			MAGT1	1.72448		HNRNPUL1	12.2562		NDUFA13	4.97916	9.45304		ZNF609	9.14291	7.80177
	SLC25A13	ANKHD1	13.7243	8.70953			RPL26	1.04957		HOXD11	5.21827		KTN1	4.90316	13.9241		SDCBP	7.90032	7.77959
	MYO1C	BRI3BP	13.7237	8.69255			EIF3A	5.06192		HSP90AB1	9.37674		SLC25A22	4.90181	6.74389		DDOST	11.4601	7.75558
	DDX6	PFKM	13.7132	8.68536			ZNF609	9.14291		HSPA1A	12.7404		SF3B1	4.88912	10.6286		CKAP2	4.84563	7.74472
	RBM14	RASAL2	13.7114	8.67929			RPS20	1.65902		HSPA5	12.0063		XRCC6	4.87979	12.5663		IMP3	6.79896	7.7278
	SNRPD1	RALY	13.7102	8.67869			TRIM28	3.09985		HSPA6	7.12848		NAV1	4.86555	12.0071		PHF8	5.70435	7.67945
	SLC25A1	PEX11B	13.6986	8.67245			ECT2	6.0209		HSPA8	9.75459		CKAP2	4.84563	7.74472		TIMMDC1	8.21661	7.6543
	UPF1	TONSL	13.6747	8.66441			PRRC2B	9.36118		HSPD1	13.0824		DDX24	4.83717	12.6569		PHGDH	10.2044	7.63206
	RPL8	MCM7	13.6721	8.64239			GTF2H1	1.99814		IARS	13.0818		NDUFA9	4.80521	11.5266		DNAJC19	9.88869	7.59936
	DNAJC13	ATRX	13.6706	8.64119			SF3B1	4.88912		IFRD1	9.22047		NUMA1	4.77854	10.6538		AKAP1	8.84308	7.50906
	NAT10	CCDC167	13.6606	8.6348			KRT18	3.84706		IFRD2	8.40516		PRKDC	4.72103	9.656		PATZ1	7.55152	7.47397
	DARS	ATXN2	13.6552	8.63426			SUPT16H	2.32218		IGF2BP1	14.2583		THEM6	4.7026	10.7147		EXOC2	8.98717	7.32383
	HNRNPD	RNF5	13.6355	8.63323			CCDC124	9.80845		IGF2BP3	13.5562		BYSL	4.67614	11.1049		MCU	4.32638	7.24332
	POP1	MRPS34	13.5787	8.6238			TMPO	3.48064		IK	7.82864		AHNAK	4.67455	11.2335		ATP5D	5.53505	7.21959
	MYH14	TRIP4	13.5721	8.62292			EBP	10.5544		ILF2	16.0849		LSG1	4.63756	11.3818		NUDT21	7.33017	7.19235
	SYNCRIP	UTS2	13.5675	8.6135			GIGYF2	10.5247		ILF3	15.6662		TMEM160	4.56023	9.67383		RBPMS	7.71163	7.18508
	MATR3	SPG7	13.5637	8.60738			HIST1H4A	2.46179		IMMT	15.0486		ATP5J2	4.51636	9.93008		NDUFA10	10.7837	7.13181
	IGF2BP3	MED1	13.5562	8.59413			DPM1	3.3239		IMP3	7.7278		FAM120A	4.49854	12.9399		FTH1	6.10883	7.09321
	HNRNPA3	EXOC5	13.5196	8.58616			USP10	5.17994		INTS3	9.4186		RPS21	4.47835	12.4591		VAPB	9.93811	7.01211
	PGAM5	MAD1L1	13.5162	8.58044			SLTM	6.98092		ISG20L2	10.1214		SNRPA1	4.46123	11.1179		EXOC4	7.08342	6.97964
	USP10	ORC2	13.5096	8.56735			ATP5J2	4.51636		JAK1	9.00151		TIMM23	4.41838	11.3576		EIF4G2	9.11246	6.86026
	EXOSC10	EEF1B2	13.4909	8.56513			ATP2A2	6.70222		JPH1	10.0267		UQCRC2	4.41745	12.6366		WDR76	6.60403	6.83401
	DECR1	ABCD1	13.4764	8.55164			APTX	2.04749		KARS	13.2147		MSH6	4.33873	12.1537		SLC25A22	4.90181	6.74389
	C7orf50	TTC21B	13.4604	8.52693			RRP1B	1.90992		KHDRBS1	12.6636		EIF3L	4.33628	11.5032		EBP	10.5544	6.74096
	NOP16	TTC37	13.441	8.50874			PEX3	7.5837		KIF23	10.4398		MCU	4.32638	7.24332		SLTM	6.98092	6.73503
	RPL31	CHD1	13.4291	8.50273			ATP5B	7.87423		KIF2A	10.7653		SF3B2	4.32231	11.4955		LARS	8.87604	6.71579
	SRSF7	C9orf114	13.404	8.487			RPS12	1.0841		KIF4A	8.4532		XRCC5	4.31712	11.6122		FAF2	11.9716	6.64085
	UTP20	EIF5A	13.3816	8.48356			TRIP4	8.62292		KIFC1	11.6067		DNAJC13	4.29293	13.6706		CWF19L2	6.86098	6.56964
	TPM2	SART3	13.3709	8.47255			EXOSC2	1.67454		KIFC3	12.0732		RUVBL2	4.22449	11.2342		SOAT1	7.27004	6.56554
	PRRC2C	ANKZF1	13.3526	8.46916			HIST1H3A	7.62638		KLF16	10.5352		MSL1	4.21589	7.81913		CHD1	8.50273	6.5573
	PRPF3	CLPB	13.3473	8.46278			ABCD1	8.55164		KPNA2	11.5195		TBC1D10B	4.21573	6.13182		NIPBL	10.4774	6.42759
	RBMX	ANAPC16	13.3387	8.46015			AIMP2	2.62557		KRT18	15.8274		CDK9	4.20849	11.642		TBC1D10B	4.21573	6.13182
	RTCB	RQCD1	13.2961	8.45881			EXO1	1.837		KRT7	12.5146		PHB2	4.17581	8.76062		MAPKAP1	6.29108	5.89169
	XRN2	RING1	13.2789	8.45824			NFIC	2.61585		KRT8	15.784		IK	4.14806	7.82864		NR2F1	5.30566	5.72645
	HIST1H2BB	ZNF668	13.2737	8.45398			WDR61	9.95763		KTN1	13.9241		CYP1B1	4.141	7.91617		PUF60	9.10964	5.71601
	RRP1B	DHCR24	13.2589	8.44479			POLB	1.3234		LACTB	11.1178		TIMM50	4.09032	10.1167		HOXD11	5.72206	5.21827
	SKIV2L2	HSPB1	13.2578	8.43791			HIST1H2BB	2.29698		LARP1	14.2458		RPSA	4.07924	15.4764		AKAP13	5.92998	5.16666
	AIMP1	RABL3	13.2398	8.43166			SRPK2	2.20981		LARP4	13.9884		LARP4B	4.0575	12.0255		PRSS21	7.80566	5.02482
	MYO1E	STRAP	13.228	8.42777			RPS2	1.66873		LARP4B	12.0255		IARS	4.04243	13.0818
	STAU2	AKAP8	13.2278	8.40803			CDC6	6.07275		LARP7	9.77179		RPLP1	3.99758	15.2301
	HS2ST1	ARL6IP4	13.2265	8.38892			CETN2	2.99265		LARS	6.71579		PEO1	3.97901	10.2202
	TPM4	FKBP8	13.2179	8.38667			EIF2AK2	2.261		LBR	14.1452		SLC25A13	3.97735	13.7243
	KARS	MRE11A	13.2147	8.38495			NIPBL	10.4774		LIG3	15.6349		MT-CO2	3.95478	9.17718
	RBM27	HADHA	13.206	8.37057			BBX	1.53772		LLPH	11.7299		RUVBL1	3.90232	11.5715
	NKRF	MAN1B1	13.1886	8.36002			TMEM97	8.15397		LMNA	10.9655		MBOAT7	3.89215	8.64846
	DDX47	HDAC2	13.1672	8.35076			NCAPH2	6.49475		LRPPRC	9.97359		SMARCA5	3.89096	10.7341
	ACTG1	NDUFS2	13.1594	8.33996			GNL2	2.50382		LRRC59	15.1656		KRT7	3.87216	12.5146
	RPL23	CHD1L	13.1537	8.29423			RPL24	1.41766		LSG1	11.3818		LARP7	3.87118	9.77179
	TECR	DAXX	13.1504	8.28482			CCDC86	8.87124		LSM12	12.041		EIF3B	3.85729	10.837
	SRSF2	NDUFS7	13.1395	8.27832			CCDC101	7.21982		MAGT1	10.1607		KRT18	3.84706	15.8274
	SNRPD2	HADHB	13.1259	8.27501			G3BP2	1.5042		MAP4	11.6336		SLC39A7	3.84341	6.93064
	LYAR	RETSAT	13.1251	8.27015			RPL29	1.30628		MAP7	11.0971		XPC	3.81701	11.9982
	GTF2F2	PEX1	13.1235	8.26527			RPL13	1.06637		MAPKAP1	5.89169		CHRNB2	3.79325	2.95386
	EIF3E	SEC22B	13.1191	8.25649			RPLP2	1.4349		MARK2	11.4145		ZNF622	3.77479	9.9966
	EXOSC2	YWHAZ	13.1128	8.24966			TOP2A	1.61552		MARS	11.8988		ASCC1	3.75831	10.9873
	ELAVL1	CEBPB	13.1087	8.24456			TIMM21	3.75057		MB21D1	8.30059		TIMM21	3.75057	9.61163
	EIF3A	MAZ	13.0872	8.2429			RPSA	4.07924		MBOAT7	8.64846		ZNF207	3.74277	8.87329
	PCBP2	TIMMDC1	13.0865	8.21661			EMD	3.13223		MCU	7.24332		PRPF6	3.71913	8.63614
	HSPD1	SMC2	13.0824	8.20674			HOXD11	5.72206		MECP2	9.62799		NOB1	3.71352	7.54376
	IARS	COX6C	13.0818	8.19534			ZNF207	3.74277		MED1	8.29091		DSP	3.70924	1.83287
	C11orf98	VARS	13.068	8.19417			DIDO1	6.87534		MEPCE	10.1086		ASCC3	3.6954	10.1605
	DDX56	RBM19	13.0464	8.17759			SNRPA1	4.46123		MLH1	8.90687		KRT8	3.68377	15.784
	CDC5L	EIF3K	13.0257	8.17714			PRPF3	1.91222		MOGS	12.6813		TOE1	3.66143	10.1931
	PRC1	ORC3	13.0177	8.16801			DDX20	6.00996		MPG	9.72592		AIMP1	3.62795	13.2398
	PSIP1	TMEM97	12.9968	8.15397			FTSJ3	1.44345		MPHOSPH6	11.421		RPN1	3.62238	12.5756
	HIST1H4A	CSNK2B	12.9874	8.15242			LARP4	3.04311		MRPL40	6.91074		RBBP4	3.58621	11.6049
	MOV10	PMS2	12.9439	8.15083			NOP58	6.12218		MRPS34	9.78283		ABCF2	3.5813	15.3538
	RRP12	GEMIN6	12.94	8.13976			YTHDF3	10.0049		MRTO4	13.9565		EPRS	3.56182	14.9997
	FAM120A	ORC4	12.9399	8.12879			SLC25A4	1.69153		MSH6	12.1537		TFAP2A	3.53713	10.6549
	EEF1G	JPH1	12.9069	8.12417			EIF4G1	3.43814		MSL1	7.81913		PPIB	3.52181	9.92563
	SSR4	SF3B4	12.9056	8.12383			DDX24	4.83717		MT-CO2	9.17718		KPNA2	3.52155	11.5195
	TUBB	MRPS22	12.8869	8.07862			PHF6	1.334		MTCH1	11.1521		SRP68	3.49541	14.0722
	SLC25A6	ALDH18A1	12.8471	8.06321			TAF15	1.6501		MTCL1	11.9755		KIF4A	3.48309	8.4532
	RCC2	SLC25A29	12.8429	8.03746			PRRC2C	2.72217		MTDH	16.8561		TMPO	3.48064	12.3817
	RSBN1	NDUFA5	12.8399	8.03314			SDCBP	7.90032		NACA	10.8203		PEG10	3.47898	10.9713
	DNAJB12	MPV17L2	12.8266	8.03271			JAK1	8.84728		NAV1	12.0071		EIF4G1	3.43814	14.7076
	RPL19	QIL1	12.8047	8.00387			FBL	1.38181		NCAPD3	11.3055		MOGS	3.43157	12.6813
	HNRNPDL	TUBGCP2	12.8032	7.99807			RPL10A	1.12849		NCAPG2	9.14921		TOR1AIP1	3.37907	8.45532
	RPL22L1	SFXN3	12.7886	7.98059			EIF2B4	5.25148		NCAPH2	9.43115		UBAP2L	3.35514	14.77
	PPP1R18	SKP1	12.7826	7.9675			SRP72	3.10911		NDUFA10	7.13181		UHRF1	3.33695	10.8076
	DHX15	ATXN10	12.7505	7.955			WBP11	5.27719		NDUFA13	9.45304		DPM1	3.3239	9.66853
	PNKP	TOMM40	12.7427	7.94409			RPL4	1.46601		NDUFA9	11.5266		CLASP1	3.29113	12.5197
	PPP1CA	ATP5H	12.741	7.94003			NDUFA13	4.97916		NDUFB4	9.25629		SNRPF	3.26369	11.1548
	HSPA1A	BTF3	12.7404	7.93518			RPP40	7.4858		NELFE	10.3986		ZC3H18	3.21497	10.3619
	HNRNPC	NCAPG2	12.7379	7.9196			AFG3L2	6.46297		NEMF	9.95123		VAPA	3.20686	12.3581
	FTSJ3	KANK2	12.7235	7.9132			EIF3L	4.33628		NFIA	8.85933		LRRC59	3.18589	15.1656
	HACD3	SDCBP	12.7102	7.90032			TUBB	6.16902		NFIC	9.80189		QARS	3.18446	10.1227
	AP2B1	YTHDF1	12.7051	7.8877			MRTO4	2.93481		NIPBL	6.42759		FARSA	3.18243	10.4017
	EMG1	RHOF	12.7015	7.87647			IGF2BP1	2.04746		NKRF	13.1886		SQSTM1	3.17755	9.31476
	MYL6B	NDUFB4	12.6861	7.87479			SF3B2	4.32231		NME4	8.81496		SEC61A1	3.17691	8.44395
	CTTN	ATP5B	12.6841	7.87423			LRRC59	3.18589		NOB1	7.54376		EEF1D	3.17531	12.246
	DDX23	CPS1	12.6835	7.86864			PRRC2A	2.09984		NOP16	13.441		EMD	3.13223	12.332
	MOGS	HMG20A	12.6813	7.86677			ZNF318	7.35433		NOP58	10.2528		CEP170	3.1265	11.4557
	ARHGEF2	FANCI	12.6753	7.86432			C7orf50	1.28769		NOP9	10.9364		SRSF2	3.11869	13.1395
	DDX1	MPG	12.6666	7.86275			PA2G4	1.59916		NPM3	11.8207		SSRP1	3.11249	16.2849
	KHDRBS1	NUP93	12.6636	7.85586			EIF6	1.06557		NR2F1	5.72645		SRP72	3.10911	15.9547
	DDX24	CDYL	12.6569	7.84711			RPS9	1.59055		NSUN2	11.7992		TRIM28	3.09985	8.39744
	APTX	CUL4A	12.65	7.82021			SRSF2	3.11869		NUDT21	7.19235		YTHDC2	3.09124	7.96281
	DDX21	RBM33	12.6497	7.81333			TBC1D10B	4.21573		NUFIP1	8.73553		UQCR10	3.08625	9.48079
	BAG2	PRSS21	12.6426	7.80566			IFRD2	10.4459		NUFIP2	15.6229		GAPDH	3.05956	3.46105
	UQCRC2	STIM1	12.6366	7.80542			RPL9	1.25853		NUMA1	10.6538		PDCD6	3.05281	10.509
	CYC1	KNSTRN	12.6365	7.79185			AHNAK	4.67455		NVL	9.04955		LARP4	3.04311	13.9884
	RARS	MARK2	12.624	7.78381			NEMF	5.63835		OXA1L	9.60743		MRPL40	3.03849	6.91074
	WIBG	HEATR1	12.6037	7.76775			TMEM43	2.20315		PA2G4	13.8596		RARS	3.03674	12.624
	ARPC3	TSPYL1	12.6035	7.75606			SRPK1	2.60912		PABPC1	15.6903		THAP11	3.01997	10.1486
	SNRPB	DDX49	12.5974	7.75094			NCAPG2	7.9196		PAM16	10.823		EXOSC8	3.01992	11.4458
	EXOSC3	MICU1	12.5962	7.75079			GNB2L1	13.4432		PARP1	20.2151		PWP1	3.00284	10.9498
	RPN1	NDUFS8	12.5756	7.73279			DNAJB12	5.26381		PARP2	9.43608		CETN2	2.99265	10.3312
	XRCC6	WDR43	12.5663	7.71869			FARSA	3.18243		PATZ1	7.47397		DNAJC25	2.98627	6.16243
	CLASP1	RBPMS	12.5197	7.71163			EIF3I	9.45498		PCBP2	13.0865		NSUN2	2.96108	11.7992
	TMCO1	RICTOR	12.5154	7.69989			RPS6	1.20637		PDCD6	10.509		ATP5C1	2.95978	10.1826
	KRT7	TSPO	12.5146	7.66814			FAR1	8.72089		PDS5A	11.9803		TRMT10C	2.9597	12.4309
	RBM10	TCF20	12.5133	7.65546			VARS	8.19417		PEG10	10.9713		MRTO4	2.93481	13.9565
	DDRGK1	ATP5O	12.5123	7.65243			RFC5	1.3964		PELP1	11.3305		TRIM26	2.92655	9.1425
	RBM3	ZC3H8	12.5104	7.64068			NUDT21	7.33017		PEO1	10.2202		NCAPD3	2.92214	11.3055
	CKAP5	FASTKD5	12.5031	7.63319			TIMM50	4.09032		PEX3	8.69131		SNRPD3	2.90718	12.2892
	AFAP1	HIST1H3A	12.4906	7.62638			INTS3	5.39616		PFKM	9.55909		TOMM7	2.89858	11.1546
	NOP2	PUM1	12.4846	7.62608			CDKN2AIP	2.10767		PGAM5	13.5162		MTCL1	2.89609	11.9755
	ACTR2	LY6K	12.4814	7.61177			MSL1	4.21589		PHB2	8.76062		RPS26	2.88018	16.0504
	GTF3C4	EXOC6	12.477	7.59659			DNAJA3	1.45859		PHF6	11.4967		GTF3C5	2.82876	10.9394
	RPS21	NDUFA6	12.4591	7.58888			CLASP1	3.29113		PHF8	7.67945		TOP2B	2.82117	7.35065
	RSL1D1	PEX3	12.4313	7.5837			ZC3H18	3.21497		PHGDH	7.63206		CPT1A	2.81685	11.4359
	TRMT10C	GLT8D1	12.4309	7.57884			ISG20L2	6.51816		PNO1	9.97419		SNRPD2	2.8012	13.1259
	GNB2L1	LENG8	12.4136	7.56083			SMC4	7.10178		POLB	10.1375		RAD23B	2.79984	10.154
	UQCRFS1	PATZ1	12.4115	7.55152			WDR76	6.60403		POLR2H	10.0055		EXOSC6	2.79665	14.1651
	SRSF6	CTCF	12.3827	7.54511			PGAM5	1.71424		POLRMT	12.2057		SEC61B	2.78608	12.1524
	TMPO	COPA	12.3817	7.54177			GEMIN4	6.20566		PPIB	9.92563		FAM98A	2.78585	5.90331
	SLC25A3	KRT19	12.3812	7.53236			CSNK1E	1.14483		PRKDC	9.656		GNL3L	2.75023	11.7318
	VIM	NFIA	12.3777	7.53157			GTF3C2	1.19185		PRKRA	10.4543		LARP1	2.74324	14.2458
	SNRPA	SLIRP	12.3757	7.50728			RFC2	2.09777		PRPF3	13.3473		SSR1	2.73919	13.9719
	SLC25A11	EHD2	12.3608	7.50104			IARS	4.04243		PRPF6	8.63614		TSR1	2.72648	14.0614
	VAPA	CYB5R1	12.3581	7.50099			GCN1L1	10.3095		PRRC2A	15.3327		PRRC2C	2.72217	13.3526
	EMD	RPP40	12.332	7.4858			GTPBP4	1.19607		PRRC2B	10.4561		EXOSC7	2.72199	8.70736
	EIF2AK2	IQGAP3	12.3028	7.47217			EIF2B1	9.58889		PRRC2C	13.3526		HDLBP	2.71729	9.6484
	SRPK2	MT-ATP6	12.2975	7.46335			CMSS1	1.04055		PRSS21	5.02482		SLC25A11	2.70667	12.3608
	SNRPD3	NR2C2	12.2892	7.4574			AURKA	9.3208		PSIP1	12.9968		DNAJB11	2.70517	11.9322
	STAU1	HDAC1	12.2798	7.45649			HMGN4	1.05529		PUF60	5.71601		BLM	2.69245	7.33106
	NIFK	BPTF	12.2764	7.44125			JPH1	8.12417		PWP1	10.9498		SSR4	2.68579	12.9056
	ACTR3	DTX3L	12.2583	7.4348			FAM195A	7.08173		QARS	10.1227		STT3B	2.66635	12.1672
	HNRNPUL1	UBE2G2	12.2562	7.42239			POLR2H	1.28678		QPCTL	10.8809		SNRNP200	2.64324	8.86853
	HNRNPA0	ZNF148	12.2549	7.40782			UFL1	7.16067		RAD23B	10.154		AIMP2	2.62557	11.1788
	GTF3C3	MTCH2	12.2485	7.40649			EXOC2	8.98717		RARS	12.624		NFIC	2.61585	9.80189
	EEF1D	SLC35B2	12.246	7.4059			NPM3	1.07986		RASAL2	8.30474		HSPD1	2.61326	13.0824
	EEF1E1	OAS3	12.2441	7.39893			MED1	8.59413		RBBP4	11.6049		RBM26	2.61153	9.52473
	SPATS2	MB21D1	12.2333	7.39888			TMEM201	5.32779		RBM26	9.52473		SRPK1	2.60912	12.1783
	TUBA1B	MRPS25	12.2269	7.39454			LACTB	2.08831		RBMX	13.3387		TEX10	2.59667	8.28766
	POLRMT	USP39	12.2057	7.3919			SSRP1	3.11249		RBPMS	7.18508		EEF1A1	2.59382	10.9027
	EIF3C	TMED9	12.2048	7.37603			XPC	3.81701		RBPMS2	8.39029		STAU2	2.57768	13.2278
	CAPRIN1	MTHFD1	12.2041	7.36678			SNRPB2	2.56418		RFC2	15.2432		KARS	2.56706	13.2147
	TAF15	MGST1	12.1807	7.3598			SERBP1	2.37279		RFC3	14.6636		SNRPB2	2.56418	9.78742
	DIMT1	ATRIP	12.1789	7.35528			UBTF	2.35023		RFC4	14.4202		SMC3	2.5343	8.77248
	SRPK1	ZNF318	12.1783	7.35433			PHGDH	10.2044		RFC5	14.2093		GNL2	2.50382	11.5979
	STT3B	OSTC	12.1672	7.34238			ERLIN1	10.6895		RPL10	16.1606		HNRNPC	2.47301	12.7379
	MSH6	NELFCD	12.1537	7.33603			GEMIN5	13.0819		RPL10A	18.9969		HIST1H4A	2.46179	12.9874
	SEC61B	NUDT21	12.1524	7.33017			TSR1	2.72648		RPL11	16.8941		CKAP4	2.44228	15.1489
	MPRIP	DAB2IP	12.1245	7.32867			SLC25A12	11.6277		RPL12	17.4589		SAMM50	2.43595	8.39437
	SRGAP2	IGF2BP2	12.1025	7.32459			DDRGK1	12.2027		RPL13	18.1738		CLASP2	2.41515	11.3355
	CORO1C	HIGD2A	12.0994	7.32351			AIFM1	11.6321		RPL14	17.4962		UPF1	2.41372	13.6747
	CHCHD3	MRPS16	12.0792	7.31676			SSR1	2.73919		RPL17	17.0686		PARP1	2.41111	20.2151
	KIFC3	RSU1	12.0732	7.30175			GNL3L	2.75023		RPL18	17.1882		SSR3	2.39485	10.1228
	CAPZB	MAP2K7	12.0475	7.28012			TMCO1	1.94836		RPL19	12.8047		BAG2	2.37396	12.6426
	GTF3C1	GALNT2	12.0437	7.27975			CPT1A	2.81685		RPL21	17.485		SERBP1	2.37279	17.0495
	LSM12	SOAT1	12.041	7.27004			NOP9	11.2471		RPL22	16.7468		EEF1E1	2.3592	12.2441
	SVIL	HOXC11	12.0398	7.26494			RPS5	1.94356		RPL22L1	12.7886		YBX3	2.3571	15.9463
	LARP4B	ECM29	12.0255	7.25666			TCOF1	2.03562		RPL23	13.1537		UBTF	2.35023	15.5679
	SPTAN1	GCDH	12.0129	7.251			SNRPD3	2.90718		RPL23A	18.1155		MTCH1	2.34274	11.1521
	ZFR	OSBPL8	12.0114	7.24864			ATAD1	10.9059		RPL24	16.7098		SUPT16H	2.32218	16.1383
	NAV1	RBPMS2	12.0071	7.23794			RAD23B	2.79984		RPL26	17.2552		AFF4	2.31304	11.9452
	HSPA5	ATP2C1	12.0063	7.22915			ATP5L	11.5632		RPL28	17.3302		HIST1H2BB	2.29698	13.2737
	UTP18	IFRD1	12.0053	7.22702			TARDBP	10.8892		RPL29	16.4871		SRP9	2.28469	11.3916
	XPC	PISD	11.9982	7.22138			EEF1E1	2.3592		RPL30	14.6238		EIF2AK2	2.261	12.3028
	PDS5A	CCDC101	11.9803	7.21982			KIFC3	9.61345		RPL31	13.4291		HIST2H2AA3	2.24913	13.9253
	MTCL1	MRPS27	11.9755	7.19612			CKAP4	2.44228		RPL32	15.0477		DDX23	2.24729	12.6835
	RRP1	METTL13	11.9488	7.18367			SLC16A1	10.5468		RPL34	15.8868		LMNA	2.21547	10.9655
	AFF4	NME4	11.9452	7.183			MTCL1	2.89609		RPL35	17.8533		SRPK2	2.20981	12.2975
	GTF2F1	RAPH1	11.9441	7.17921			TMEM126A	10.6534		RPL36	16.0977		TMEM43	2.20315	10.457
	DDX20	ZC3H7B	11.9413	7.16761			MTCH1	2.34274		RPL36AL	14.3993		RPL22L1	2.19645	12.7886
	HLTF	UFL1	11.9325	7.16067			CYC1	6.40282		RPL38	9.93089		EXOSC4	2.19313	13.8494
	DNAJB11	TUBB6	11.9322	7.1596			EIF4A1	1.11028		RPL39	9.04508		ADAR	2.19186	9.77338
	CHD3	USP30	11.9282	7.15216			LARP1	2.74324		RPL4	17.1075		HMGN2	2.18448	8.17654
	DNAJA2	MECP2	11.926	7.13749			NCAPD3	2.92214		RPL7	19.3405		SPATS2L	2.17185	10.0185
	ZC3H4	OXA1L	11.926	7.12154			DDX18	2.16821		RPL8	13.6721		GTF3C4	2.17071	12.477
	MSH2	NHP2	11.9142	7.11776			LRPPRC	11.1719		RPL9	16.7363		DDX18	2.16821	10.5516
	EIF6	QSER1	11.9081	7.10631			COX7A2	11.6668		RPLP0	17.6032		U2SURP	2.16222	11.6359
	HCK	SMC4	11.899	7.10178			SMC3	2.5343		RPLP1	15.2301		H2AFX	2.10779	10.59
	MARS	PELO	11.8988	7.09735			RPL36AL	12.6687		RPLP2	18.2938		CDKN2AIP	2.10767	8.71082
	TRMT1L	SLC25A19	11.8975	7.09024			RPL28	1.84912		RPN1	12.5756		RPL32	2.10713	15.0477
	C8orf33	EXOC4	11.8809	7.08342			ZNF622	3.77479		RPP40	8.35379		SLC7A5	2.10235	9.61305
	NIP7	FAM195A	11.8748	7.08173			SLC25A11	2.70667		RPS10	16.3752		PRRC2A	2.09984	15.3327
	HIST1H2BL	GEMIN8	11.853	7.05331			VDAC1	12.4729		RPS11	18.1976		RFC2	2.09777	15.2432
	RPS4X	TOMM20	11.8338	7.04999			SSR4	2.68579		RPS12	16.0404		LACTB	2.08831	11.1178
	NPM3	HAUS8	11.8207	7.00631			TOP2B	2.82117		RPS13	17.5451		IMMT	2.08752	15.0486
	NSUN2	RNF2	11.7992	7.00433			SEC61B	2.78608		RPS14	17.2182		SLC25A1	2.08578	13.6986
	TOP2A	SLTM	11.7803	6.98092			YY1	11.3396		RPS15	16.7905		C8orf33	2.06936	11.8809
	ZC3H15	ZNF24	11.7729	6.97787			FAM98A	2.78585		RPS15A	17.2105		XRN2	2.05197	13.2789
	PTDSS1	NDUFV1	11.7517	6.96987			SPAG5	11.4862		RPS17	17.042		RPS29	2.05066	14.0796
	GNL3L	EEF2	11.7318	6.95711			FAF2	11.9716		RPS18	17.8989		APTX	2.04749	12.65
	TOP1	ATP5F1	11.7303	6.95399			TOMM7	2.89858		RPS19	18.0805		IGF2BP1	2.04746	14.2583
	LLPH	TMEM126B	11.7299	6.94884			RPS26	2.88018		RPS2	17.58		TCOF1	2.03562	11.5911
	EXOSC9	DDB1	11.7276	6.93846			EXOSC6	2.79665		RPS20	17.2388		HNRNPR	2.03475	11.1139
	SLC25A12	NDUFV2	11.716	6.92935			HNRNPU	1.78911		RPS21	12.4591		ATAD3B	2.03305	14.0548
	ATP5L	SUN2	11.7051	6.90703			EIF2B2	10.2919		RPS24	15.1107		BANF1	2.03081	11.3205
	YTHDF3	PITX1	11.703	6.89713			BLM	2.69245		RPS26	16.0504		QPCTL	2.01989	10.8809
	EIF4E	PIGK	11.7002	6.89038			KARS	2.56706		RPS27	15.271		RPL10	1.99915	16.1606
	ERCC3	NUFIP1	11.6944	6.87593			HIST2H2AA3	2.24913		RPS29	14.0796		GTF2H1	1.99814	8.09295
	RPP38	DIDO1	11.6606	6.87534			SNRPD2	2.8012		RPS3	17.2825		RPL38	1.98372	9.93089
	DHX57	CWF19L2	11.6448	6.86098			AFF4	2.31304		RPS3A	14.2546		SPATS2	1.9767	12.2333
	CDK9	PIGS	11.642	6.85114			NUFIP2	1.61069		RPS4X	11.8338		RPL12	1.97035	17.4589
	U2SURP	OMA1	11.6359	6.84568			STAU2	2.57768		RPS5	15.3365		GTF3C1	1.97025	12.0437
	MAP4	RPS6KA4	11.6336	6.83669			DDOST	11.4601		RPS6	16.8902		YBX1	1.9693	17.5752
	PSPC1	BZW2	11.6281	6.8358			CNOT1	11.587		RPS7	17.4124		TMCO1	1.94836	12.5154
	ARPC4	BAZ2A	11.6246	6.83556			MLH1	11.9864		RPS9	17.9414		RPS5	1.94356	15.3365
	DST	COPG2	11.6154	6.81646			EEF1A1	2.59382		RPSA	15.4764		TMEM33	1.94337	10.7319
	XRCC5	SACS	11.6122	6.79997			SRPR	10.693		RRBP1	16.2623		DHX30	1.94104	15.7121
	CCDC86	IMP3	11.608	6.79896			C11orf98	1.64331		RRP1	11.9488		PRPF3	1.91222	13.3473
	KIFC1	EEF1G	11.6067	6.77558			TUFM	9.52275		RRP1B	13.2589		RRP1B	1.90992	13.2589
	TPM1	GLTSCR2	11.606	6.77026			SLC25A19	7.09024		RSL24D1	10.1277		SNRPB	1.90215	12.5974
	KIF14	PYCR1	11.6058	6.76065			IMMT	2.08752		RTCB	13.2961		PELP1	1.88238	11.3305
	RBBP4	DHX29	11.6049	6.75265			PABPC1	1.46693		RUVBL1	11.5715		KIFC1	1.87412	11.6067
	EIF2B4	SFN	11.6043	6.7294			TIMMDC1	8.21661		RUVBL2	11.2342		SNRNP70	1.87399	10.8165
	GNL2	S100A9	11.5979	6.71985			KIF4A	3.48309		SAMD1	7.83625		RPS17	1.87172	17.042
	TCOF1	ATP2A2	11.5911	6.70222			SLC39A7	3.84341		SAMM50	8.39437		CHCHD3	1.85155	12.0792
	GEMIN4	EPPK1	11.591	6.69288			CHD1	8.50273		SDAD1	11.4525		RPL28	1.84912	17.3302
	ZNF593	NR2F6	11.5865	6.65689			TOR1AIP1	3.37907		SDCBP	7.77959		ZFR	1.84349	12.0114
	MINA	KLF16	11.5827	6.64686			KRT7	3.87216		SEC61A1	8.44395		RPS11	1.8414	18.1976
	RUVBL1	UFM1	11.5715	6.64335			LARS	8.87604		SEC61B	12.1524		EXO1	1.837	9.04272
	KRT35	METTL15	11.5576	6.64183			ANKRD17	11.5008		SERBP1	17.0495		RPL34	1.8367	15.8868
	NDUFA9	SDC2	11.5266	6.62403			EXOSC10	1.25657		SF3B1	10.6286		SMIM4	1.83449	7.53919
	KPNA2	STAU1	11.5195	6.60894			MAP7	1.45549		SF3B2	11.4955		PNO1	1.82111	9.97419
	EIF3L	SMDT1	11.5032	6.60518			BYSL	4.67614		SF3B4	9.09056		HNRNPU	1.78911	14.5241
	NFX1	WDR76	11.4995	6.60403			SLC25A13	3.97735		SKP1	8.52356		DDX1	1.7881	12.6666
	PHF6	NOC2L	11.4967	6.58829			TMEM160	4.56023		SLC16A1	9.028		ZC3H4	1.77796	11.926
	SF3B2	NCAPH	11.4955	6.56283			SPATS2L	2.17185		SLC25A1	13.6986		ESF1	1.77206	10.3264
	SLAIN2	NELFE	11.4907	6.5516			YTHDF2	1.75841		SLC25A11	12.3608		ZNF629	1.76807	11.1688
	CIRBP	LRRC8D	11.4898	6.54634			DNAJC21	1.53636		SLC25A12	11.716		YTHDF2	1.75841	13.7245
	EIF3F	NELFA	11.4733	6.53973			CHD7	9.82595		SLC25A13	13.7243		LSM12	1.7574	12.041
	CEP170	TCERG1	11.4557	6.53717			SRSF5	1.01391		SLC25A19	2.86564		ATXN2L	1.75461	15.6499
	SDAD1	ISG20L2	11.4525	6.51816			THAP11	3.01997		SLC25A22	6.74389		LLPH	1.75121	11.7299
	EXOSC8	NCAPH2	11.4458	6.49475			ZNF629	1.76807		SLC25A3	12.3812		RPL30	1.73471	14.6238
	ATP5A1	NUP153	11.4415	6.49178			NOB1	3.71352		SLC25A4	8.24297		MAGT1	1.72448	10.1607
	HNRNPH1	TTC17	11.4383	6.48183			ATR	10.2618		SLC25A5	14.6407		RPS13	1.72325	17.5451
	CPT1A	SMARCE1	11.4359	6.47224			GTF3C1	1.97025		SLC25A6	12.8471		IGF2BP3	1.71748	13.5562
	GEMIN5	AFG3L2	11.4242	6.46297			NDUFA9	4.80521		SLC35B2	9.16816		PGAM5	1.71424	13.5162
	MPHOSPH6	DNTTIP2	11.421	6.45362			PDCD6	3.05281		SLC39A7	6.93064		EXOSC5	1.71267	10.2278
	MARK2	GEMIN7	11.4145	6.40654			CEPT1	5.71858		SLC7A5	9.61305		RBMX	1.71092	13.3387
	YTHDF1	SOGA1	11.4078	6.40518			PWP1	3.00284		SLTM	6.73503		RPL23	1.6954	13.1537
	EIF4A1	CYC1	11.407	6.40282			GTF2H4	1.26931		SMARCA5	10.7341		SLC25A4	1.69153	8.24297
	EIF2A	INTS5	11.4061	6.39036			SMARCA5	3.89096		SMC2	8.45333		RRP1	1.68006	11.9488
	FMR1	VPS33A	11.4018	6.36473			XRCC5	4.31712		SMC3	8.77248		EXOSC2	1.67454	13.1128
	SRP9	ANAPC10	11.3916	6.36008			NOP16	1.37489		SMC4	11.3015		DRG1	1.67376	10.6647
	LSG1	POLD3	11.3818	6.35233			QARS	3.18446		SMIM4	7.53919		RPS2	1.66873	17.58
	TIMM23	NTPCR	11.3576	6.32905			SAMM50	2.43595		SND1	15.0358		SLC25A6	1.65996	12.8471
	NAP1L1	TOP3A	11.3425	6.3284			MSH6	4.33873		SNRNP200	8.86853		RPS20	1.65902	17.2388
	CLASP2	ATP5SL	11.3355	6.295			RPL18	1.27534		SNRNP70	10.8165		MAP4	1.65377	11.6336
	HNRNPAB	MAPKAP1	11.335	6.29108			RPL14	1.32593		SNRPA1	11.1179		TAF15	1.6501	12.1807
	PELP1	ST7	11.3305	6.2786			RPS17	1.87172		SNRPB	12.5974		C11orf98	1.64331	13.068
	BANF1	SURF1	11.3205	6.26469			CCDC47	6.16531		SNRPB2	9.78742		PCBP2	1.63976	13.0865
	H2AFY	DNAJC1	11.3151	6.25651			HMGN2	2.18448		SNRPD1	13.7102		LBR	1.62545	14.1452
	NCAPD3	CASKIN2	11.3055	6.2559			ATAD3B	2.03305		SNRPD2	13.1259		HSPA6	1.61971	7.12848
	SMC4	SLC1A3	11.3015	6.23186			RPL30	1.73471		SNRPD3	12.2892		TOP2A	1.61552	11.7803
	DYNLL1	FAM73A	11.3003	6.22906			RPL22	1.34692		SNRPF	11.1548		NUFIP2	1.61069	15.6229
	ACAP1	GEMIN4	11.2954	6.20566			ATP5C1	2.95978		SOAT1	6.56554		PA2G4	1.59916	13.8596
	TCEB3	COL5A1	11.2814	6.20355			CYP1B1	4.141		SPAG5	8.69519		RPS9	1.59055	17.9414
	GTF3C2	DNM2	11.2783	6.20123			TTC17	6.48183		SPATA5	9.96351		EIF5B	1.57714	15.7204
	PIK3R4	HLTF	11.2779	6.19874			MPHOSPH6	8.89736		SPATS2	12.2333		UBAP2	1.57114	13.873
	DEK	TUBB	11.257	6.16902			KLF16	6.64686		SPATS2L	10.0185		TMA16	1.53958	11.2238
	EIF4B	FASTKD3	11.2534	6.16758			GATAD2A	4.99308		SQSTM1	9.31476		BBX	1.53772	10.1877
	RUVBL2	CCDC47	11.2342	6.16531			ATP5D	5.53505		SRBD1	9.59132		DNAJC21	1.53636	9.72013
	AHNAK	KIF2C	11.2335	6.15483			DDX23	2.24729		SRP68	14.0722		RPL23A	1.532	18.1155
	ZNF281	CBX5	11.2257	6.1465			STT3B	2.66635		SRP72	15.9547		SDAD1	1.52382	11.4525
	TMA16	EIF3M	11.2238	6.13034			RPS27	1.41902		SRP9	11.3916		FMR1	1.51667	11.4018
	DHX36	NOP58	11.2231	6.12218			NVL	8.89702		SRPK1	12.1783		RPL31	1.51235	13.4291
	RBM28	EMC2	11.2117	6.11111			LLPH	1.75121		SRPK2	12.2975		RPS4X	1.50638	11.8338
	PAWR	FTH1	11.2074	6.10883			PEO1	3.97901		SRPR	8.53944		G3BP2	1.5042	16.3247
	MKI67	CNOT10	11.185	6.07945			RPS15	1.18084		SRPRB	10.3281		MTDH	1.49681	16.8561
	AIMP2	OCIAD2	11.1788	6.07917			HNRNPR	2.03475		SRSF2	13.1395		RPS10	1.49296	16.3752
	ASCC2	CDC6	11.1781	6.07275			BAG2	2.37396		SRSF5	14.6878		NKRF	1.48043	13.1886
	ZNF629	FAM21C	11.1688	6.05341			ASCC2	10.153		SSR1	13.9719		RFC3	1.46995	14.6636
	TRIP4	GPC1	11.1584	6.03318			EXOC4	7.08342		SSR3	10.1228		PABPC1	1.46693	15.6903
	SNRPF	BRD9	11.1548	6.03047			CCDC137	9.2027		SSR4	12.9056		RPL4	1.46601	17.1075
	TOMM7	VCP	11.1546	6.02467			DNAJB11	2.70517		SSRP1	16.2849		TOP1	1.46575	11.7303
	MTCH1	PEX6	11.1521	6.0239			EIF3F	8.90012		STAU1	12.2798		DNAJA3	1.45859	13.8499
	NFXL1	ECT2	11.1511	6.0209			RPS29	2.05066		STAU2	13.2278		MAP7	1.45549	11.0971
	NSUN5	DDX20	11.1509	6.00996			HSPA8	1.32604		STRAP	11.1316		VEZF1	1.45216	9.32964
	PPIH	RNPS1	11.1487	5.99666			AIMP1	3.62795		STT3A	8.10263		RPS15A	1.45054	17.2105
	RPS27L	UNK	11.1398	5.99158			RPL23	1.6954		STT3B	12.1672		TRIM29	1.44907	8.6994
	STRAP	MPV17	11.1316	5.98928			CKAP2	4.84563		SUB1	9.21638		SUB1	1.44515	9.21638
	UTP3	MRPL22	11.1285	5.98162			PRKRA	10.6537		SUPT16H	16.1383		FTSJ3	1.44345	12.7235
	SNRPA1	ANAPC15	11.1179	5.97931			H2AFX	2.10779		SYNCRIP	13.5675		RPLP2	1.4349	18.2938
	LACTB	GOLIM4	11.1178	5.97269			RBMX	1.71092		TAF15	12.1807		HNRNPL	1.43348	13.8316
	HNRNPR	DNAJB6	11.1139	5.9661			DDX27	1.12886		TARDBP	9.40497		RPS14	1.42067	17.2182
	BYSL	CDKAL1	11.1049	5.9621			RPL8	1.06985		TBC1D10B	6.13182		RPS27	1.41902	15.271
	ARPC1B	SAMD1	11.1028	5.95934			RTCB	1.26963		TCF25	10.7627		RPL24	1.41766	16.7098
	EEFSEC	ANAPC1	11.1026	5.93046			EEF1B2	8.56513		TCOF1	11.5911		ATAD3A	1.40799	16.6282
	SGPL1	AKAP13	11.1005	5.92998			CWF19L2	6.86098		TDRD3	10.0963		DECR1	1.4038	13.4764
	MAP7	GLG1	11.0971	5.89819			PRPF6	3.71913		TEX10	8.28766		RFC5	1.3964	14.2093
	ATP5B	SP3	11.0627	5.88831			EXOSC3	9.98766		TFAM	13.9503		HSP90AB1	1.39006	9.37674
	PRKAR2A	NACA	11.0625	5.84353			RBPMS	7.71163		TFAP2A	10.6549		SYNCRIP	1.38787	13.5675
	CD3EAP	DNAJC15	11.0442	5.84151			OXA1L	7.12154		THAP11	10.1486		FBL	1.38181	10.6587
	FAM195A	SCO2	11.0435	5.82619			RPL17	1.26777		THEM6	10.7147		NOP16	1.37489	13.441
	NOP14	ZFP3	11.0349	5.80827			NACA	5.84353		TIMM17A	9.67314		ILF3	1.37359	15.6662
	UIMC1	TUBA1B	11.0286	5.80252			PHF8	5.70435		TIMM21	9.61163		EFTUD2	1.37246	8.45509
	C14orf166	NLRX1	11.0204	5.79974			ATAD3A	1.40799		TIMM23	11.3576		ILF2	1.37046	16.0849
	ARPC2	DCTN1	11.0071	5.79397			NUFIP1	6.87593		TIMM50	10.1167		TFAM	1.36463	13.9503
	RACGAP1	MARS	10.9929	5.77489			SNRPF	3.26369		TIMMDC1	7.6543		TDRD3	1.35996	10.0963
	CMSS1	RAB5C	10.9928	5.75002			TDRD3	1.35996		TMA16	11.2238		RPS24	1.35461	15.1107
	ASCC1	NELFB	10.9873	5.72266			RPS11	1.8414		TMCO1	12.5154		RSL24D1	1.34982	10.1277
	PEG10	HOXD11	10.9713	5.72206			DSP	3.70924		TMEM126A	8.22874		HIST1H2AC	1.34801	9.24668
	LMNA	CEPT1	10.9655	5.71858			CHRNB2	3.79325		TMEM131	8.38064		RPL22	1.34692	16.7468
	PWP1	PHF8	10.9498	5.70435			POLRMT	1.15408		TMEM160	9.67383		RRBP1	1.34618	16.2623
	GTF3C5	C18orf21	10.9394	5.70185			KTN1	4.90316		TMEM201	9.25567		PHF6	1.334	11.4967
	NOP9	BICC1	10.9364	5.6885			MPG	7.86275		TMEM33	10.7319		HSPA8	1.32604	9.75459
	DDX55	NEMF	10.9313	5.63835			RPS18	1.20609		TMEM43	10.457		RPL14	1.32593	17.4962
	HNRNPA2B1	RANBP2	10.9285	5.63723			EEF1G	6.77558		TMEM97	10.0355		POLB	1.3234	10.1375
	HSD17B10	AVEN	10.9115	5.61545			ESF1	1.77206		TMPO	12.3817		PSIP1	1.31833	12.9968
	C19orf53	RPN2	10.9098	5.61235			SOAT1	7.27004		TOE1	10.1931		RPL7	1.31692	19.3405
	EEF1A1	EIF4E	10.9027	5.60742			RRBP1	1.34618		TOMM7	11.1546		RPL29	1.30628	16.4871
	CCDC59	EIF3E	10.8927	5.60447			TMA16	1.53958		TOP1	11.7303		RPL19	1.30589	12.8047
	QPCTL	DBT	10.8809	5.54943			ATXN2	8.63426		TOP2A	11.7803		SLC25A5	1.30476	14.6407
	WBP11	ATP5A1	10.855	5.54273			SQSTM1	3.17755		TOP2B	7.35065		RPLP0	1.30149	17.6032
	NEXN	PRR3	10.8524	5.53541			MBOAT7	3.89215		TOR1AIP1	8.45532		RPL35	1.2947	17.8533
	AFG3L2	ATP5D	10.8385	5.53505			RPL39	1.16503		TRAM1	9.86468		RPL36	1.28992	16.0977
	EIF3B	MTG1	10.837	5.52414			TRAM1	1.12704		TRIM26	9.1425		RFC4	1.28865	14.4202
	NCBP1	HLA-C	10.8272	5.51636			RPS3	1.08045		TRIM28	8.39744		C7orf50	1.28769	13.4604
	ANKRD17	STT3A	10.8233	5.4964			IK	4.14806		TRIM29	8.6994		POLR2H	1.28678	10.0055
	PAM16	ANTXR1	10.823	5.49163			HIST1H2AC	1.34801		TRIP4	11.1584		SRBD1	1.27871	9.59132
	NACA	DNAJA2	10.8203	5.4579			DDX1	1.7881		TRMT10C	12.4309		RPL18	1.27534	17.1882
	ACTA1	SMARCC2	10.8196	5.43362			PFKM	8.68536		TRMT1L	11.8975		RPL11	1.27229	16.8941
	SNRNP70	CENPE	10.8165	5.40971			TIMM23	4.41838		TSPYL1	8.8951		RTCB	1.26963	13.2961
	TRIM4	MEPCE	10.8095	5.3993			LMNA	2.21547		TSR1	14.0614		GTF2H4	1.26931	8.64054
	UHRF1	INTS3	10.8076	5.39616			ZFP91	1.10969		TTC17	8.89055		RPL17	1.26777	17.0686
	HIST1H3A	INTS6	10.8069	5.39519			IGF2BP3	1.71748		TUBA1B	12.2269		FXR2	1.26482	13.8485
	FUBP3	SRPRB	10.7999	5.37809			RPL12	1.97035		TUBB	12.8869		RPL9	1.25853	16.7363
	RPP30	KIDINS220	10.7925	5.35341			ABCF2	3.5813		TUFM	8.08757		EXOSC10	1.25657	13.4909
	PAK1IP1	KIAA0196	10.7837	5.35165			RPS4X	1.50638		U2SURP	11.6359		RPS3A	1.24988	14.2546
	RECQL	TUBB4B	10.7828	5.33067			VAPB	9.93811		UBAP2	13.873		UTP18	1.21426	12.0053
	KIF2A	TMEM201	10.7653	5.32779			PARP1	2.41111		UBAP2L	14.77		KIF23	1.20877	10.4398
	TCF25	AURKB	10.7627	5.32155			USMG5	10.4145		UBTF	15.5679		RPS6	1.20637	16.8902
	SNRPG	SPATA5	10.7507	5.30932			IMP3	6.79896		UFL1	10.0541		RPS18	1.20609	17.8989
	SMARCA5	COX15	10.7341	5.30776			YTHDF1	7.8877		UHRF1	10.8076		GTPBP4	1.19607	14.3929
	TMEM33	NR2F1	10.7319	5.30566			GTF3C4	2.17071		UPF1	13.6747		GTF3C2	1.19185	11.2783
	THEM6	ADAM15	10.7147	5.29575			SPATA5	5.30932		UQCR10	9.48079		SLC25A3	1.19103	12.3812
	ATP2A2	WBP11	10.7144	5.27719			KIFC1	1.87412		UQCRC2	12.6366		SND1	1.18577	15.0358
	EFHD2	MRPS21	10.7143	5.27107			SAMD1	5.95934		UQCRQ	9.72108		DARS	1.18556	13.6552
	VRK2	DNAJB12	10.6841	5.26381			MARS	5.77489		USMG5	9.64336		RPS15	1.18084	16.7905
	CLINT1	EIF2B4	10.6681	5.25148			RPL32	2.10713		USP10	13.5096		HMGA1	1.17603	14.8361
	DRG1	ARID5B	10.6647	5.2382			AKAP1	8.84308		UTP18	12.0053		RPS19	1.17097	18.0805
	NOM1	TMEM209	10.662	5.23757			LSM12	1.7574		VAPA	12.3581		ASPH	1.16829	15.5956
	FBL	EIF3C	10.6587	5.19852			UQCR10	3.08625		VAPB	7.01211		RPL39	1.16503	9.04508
	TFAP2A	USP10	10.6549	5.17994			NUMA1	4.77854		VARS	9.16194		UQCRQ	1.15531	9.72108
	EXOG	TMEM131	10.654	5.16486			EIF4E	5.60742		VDAC1	9.60456		POLRMT	1.15408	12.2057
	NUMA1	PBRM1	10.6538	5.14134			TMEM131	5.16486		VDAC2	9.40168		CSNK1E	1.14483	6.03641
	AP2A1	TAMM41	10.6343	5.13336			DNAJA1	5.0159		VEZF1	9.32964		G3BP1	1.13547	16.7246
	SF3B1	ERBB2IP	10.6286	5.1161			MARK2	7.78381		VRK2	10.6841		DDX27	1.12886	9.36583
	EIF3I	SDCCAG3	10.6207	5.10182			SKP1	7.9675		WBP11	10.855		RPL10A	1.12849	18.9969
	HNRNPH3	VTI1B	10.6206	5.07829			RPLP1	3.99758		WDR61	8.58434		TRAM1	1.12704	9.86468
	TAF6L	ARCN1	10.6205	5.06711			RARS	3.03674		WDR76	6.83401		HSPA1A	1.1269	12.7404
	MRPL12	EIF3A	10.593	5.06192			MAP4	1.65377		XPC	11.9982		EIF4A1	1.11028	11.407
	PACSIN3	SLX4IP	10.5919	5.05796			MTDH	1.49681		XRCC5	11.6122		ZFP91	1.10969	7.81957
	H2AFX	PLCD3	10.59	5.04175			ZFR	1.84349		XRCC6	12.5663		RPL21	1.10532	17.485
	PCBP1	ZNF771	10.581	5.04093			SLC25A1	2.08578		XRN2	13.2789		AFAP1	1.10346	12.4906
	BRI3BP	H2AFY	10.5751	5.02775			GTF3C5	2.82876		YBX1	17.5752		HNRNPUL1	1.10131	12.2562
	DDX18	TREX1	10.5516	5.02736			SNRNP200	2.64324		YBX3	15.9463		HNRNPH2	1.08614	8.97543
	ERH	VDAC2	10.5465	5.02389			STAU1	6.60894		YME1L1	10.0123		SNRPD1	1.08447	13.7102
	KLF16	DNAJA1	10.5352	5.0159			PPIB	3.52181		YTHDC2	7.96281		RPS12	1.0841	16.0404
	GRSF1	NR2F2	10.5199	5.01177			HNRNPL	1.43348		YTHDF1	11.4078		RPS3	1.08045	17.2825
	PDCD6	TBL1XR1	10.509	5.00962			ADAR	2.19186		YTHDF2	13.7245		NPM3	1.07986	11.8207
	NOC4L	GATAD2A	10.5006	4.99308			SDAD1	1.52382		YTHDF3	11.703		HSPA5	1.07903	12.0063
	POTEE	KPNB1	10.4972	4.97918			AFAP1	1.10346		YY1	8.82205		KHDRBS1	1.06994	12.6636
	TMEM57	NDUFA13	10.4822	4.97916			EIF5B	1.57714		ZC3H15	11.7729		RPL8	1.06985	13.6721
	BECN1	NOMO1	10.4682	4.97137			SND1	1.18577		ZC3H18	10.3619		LIG3	1.068	15.6349
	TMEM43	TTI1	10.457	4.92532			BRI3BP	8.69255		ZC3H4	11.926		RPS7	1.06638	17.4124
	PRRC2B	ZNF845	10.4561	4.92256			MEPCE	5.3993		ZC3H8	9.56605		RPL13	1.06637	18.1738
	PRKRA	CTNND1	10.4543	4.9047			KPNA2	3.52155		ZFP3	7.94554		EIF6	1.06557	11.9081
	PPP1CC	KTN1	10.4456	4.90316			PEG10	3.47898		ZFP91	7.81957		HMGN4	1.05529	8.28019
	KIF23	SLC25A22	10.4398	4.90181			SLC25A6	1.65996		ZFR	12.0114		RPL26	1.04957	17.2552
	SKIV2L	PXMP2	10.4365	4.89731			RPL21	1.10532		ZNF207	8.87329		HNRNPLL	1.0421	9.21706
	DHX29	SF3B1	10.4242	4.88912			TFAM	1.36463		ZNF281	11.2257		CMSS1	1.04055	10.9928
	FARSA	XRCC6	10.4017	4.87979			EPRS	3.56182		ZNF318	8.08288		DROSHA	1.02247	8.09313
	NELFE	NAV1	10.3986	4.86555			MOGS	3.43157		ZNF609	7.80177		TRMT1L	1.02142	11.8975
	CDK13	DICER1	10.3949	4.8653			NELFE	6.5516		ZNF622	9.9966		SRSF5	1.01391	14.6878
	CCDC137	SRRT	10.382	4.85141			RSL24D1	1.34982		ZNF629	11.1688		HNRNPH1	1.00016	11.4383
	SLC25A10	PFKL	10.3798	4.84913
	PKP3	CKAP2	10.3716	4.84563
	CCDC47	DDX24	10.3637	4.83717
	SPTBN2	PFKP	10.3634	4.80755
	ZC3H18	DERL1	10.3619	4.80545
	BTF3	NDUFA9	10.3538	4.80521
	GNAI2	NUMA1	10.3468	4.77854
	WDR5	RNGTT	10.3445	4.72835
	MMTAG2	PRKDC	10.3401	4.72103
	CETN2	ERLIN2	10.3312	4.71493
	SRPRB	TMEM41B	10.3281	4.70997
	ESF1	THEM6	10.3264	4.7026
	KIAA1522	BYSL	10.3129	4.67614
	PES1	AHNAK	10.2987	4.67455
	NOL7	NUP107	10.2728	4.67428
	NOP58	LSG1	10.2528	4.63756
	CHMP4B	ALDH3A2	10.2523	4.60789
	ATXN2	ACAD9	10.2497	4.56812
	MYO19	TMEM160	10.2351	4.56023
	EXOSC5	FAM207A	10.2278	4.55251
	PEO1	ATP5J2	10.2202	4.51636
	SUZ12	NDNL2	10.2112	4.51323
	TOE1	FAM120A	10.1931	4.49854
	BBX	RPS21	10.1877	4.47835
	ARHGEF11	OTX1	10.1846	4.4692
	ATP5C1	SNRPA1	10.1826	4.46123
	EIF3H	LAMB3	10.1818	4.452
	MAGT1	TIMM23	10.1607	4.41838
	ASCC3	UQCRC2	10.1605	4.41745
	RAD23B	MSH6	10.154	4.33873
	ANKZF1	EIF3L	10.1525	4.33628
	THAP11	MCU	10.1486	4.32638
	POLB	SF3B2	10.1375	4.32231
	POLDIP3	XRCC5	10.1285	4.31712
	RSL24D1	DNAJC13	10.1277	4.29293
	SSR3	RUVBL2	10.1228	4.22449
	QARS	MSL1	10.1227	4.21589
	ISG20L2	TBC1D10B	10.1214	4.21573
	TIMM50	CDK9	10.1167	4.20849
	NOL12	BTAF1	10.1127	4.19499
	MEPCE	PHB2	10.1086	4.17581
	DHX37	TIMM17B	10.1025	4.17007
	TDRD3	IK	10.0963	4.14806
	DGAT1	CYP1B1	10.077	4.141
	GTF2H2C	SPATA5L1	10.068	4.11926
	CLTA	TMED5	10.0559	4.09367
	SART1	TIMM50	10.0541	4.09032
	UFL1	RPSA	10.0541	4.07924
	BASP1	DDX52	10.0536	4.06467
	TMEM97	LARP4B	10.0355	4.0575
	DIDO1	IARS	10.0344	4.04243
	EIF3D	ING5	10.0283	4.0374
	JPH1	RPLP1	10.0267	3.99758
	SPATS2L	PEO1	10.0185	3.97901
	YME1L1	SLC25A13	10.0123	3.97735
	FLII	MT-CO2	10.008	3.95478
	RER1	LARP1B	10.0079	3.913
	POLR2H	RUVBL1	10.0055	3.90232
	ZNF622	MBOAT7	9.9966	3.89215
	MORC2	SMARCA5	9.98236	3.89096
	PNO1	KRT7	9.97419	3.87216
	LRPPRC	LARP7	9.97359	3.87118
	SPATA5	EIF3B	9.96351	3.85729
	NEMF	KRT18	9.95123	3.84706
	TRRAP	SLC39A7	9.94778	3.84341
	TRIOBP	ZGPAT	9.94312	3.8373
	RRP15	XPC	9.9348	3.81701
	RPL38	CHRNB2	9.93089	3.79325
	ATP5J2	ZNF622	9.93008	3.77479
	RPS25	ASCC1	9.92907	3.75831
	PPIB	TIMM21	9.92563	3.75057
	SCAF4	ZNF207	9.87313	3.74277
	TRAM1	SCD	9.86468	3.7301
	PPIA	PRPF6	9.85295	3.71913
	TADA1	NOB1	9.84729	3.71352
	CELF1	DSP	9.84459	3.70924
	UPF3B	BCOR	9.84195	3.70086
	NMNAT1	ASCC3	9.83152	3.6954
	COX7A2	KRT8	9.82559	3.68377
	ARPC5	TOE1	9.82424	3.66143
	FARP1	COG3	9.82021	3.65527
	UTP15	AIMP1	9.81878	3.62795
	NFIC	RPN1	9.80189	3.62238
	SNRPB2	RBBP4	9.78742	3.58621
	MRPS34	ABCF2	9.78283	3.5813
	ADAR	EPRS	9.77338	3.56182
	LARP7	TFAP2A	9.77179	3.53713
	UACA	PPIB	9.76526	3.52181
	PSRC1	KPNA2	9.75942	3.52155
	MYO1B	SRP68	9.75593	3.49541
	HSPA8	KIF4A	9.75459	3.48309
	UTP14A	TMPO	9.74962	3.48064
	SRSF10	PEG10	9.74517	3.47898
	GIGYF2	TMTC3	9.73883	3.46286
	GNB2	EXOC6B	9.73878	3.44086
	SF1	EIF4G1	9.72831	3.43814
	MPG	MOGS	9.72592	3.43157
	HP1BP3	TOR1AIP1	9.72155	3.37907
	UQCRQ	UBAP2L	9.72108	3.35514
	DNAJC21	UHRF1	9.72013	3.33695
	DDX54	CCDC127	9.71128	3.33043
	MISP	DPM1	9.68353	3.3239
	AFF1	FANCG	9.67767	3.29525
	TMEM160	DHRS7B	9.67383	3.29505
	TIMM17A	CLASP1	9.67314	3.29113
	DPM1	SNRPF	9.66853	3.26369
	PRKDC	SRP19	9.656	3.2632
	HDLBP	ZC3H18	9.6484	3.21497
	USMG5	VAPA	9.64336	3.20686
	BAIAP2	LRRC59	9.63761	3.18589
	AGO2	QARS	9.63213	3.18446
	MECP2	FARSA	9.62799	3.18243
	SLC7A5	SQSTM1	9.61305	3.17755
	TIMM21	SEC61A1	9.61163	3.17691
	OXA1L	EEF1D	9.60743	3.17531
	ZNF598	RBBP7	9.60546	3.14643
	VDAC1	EMD	9.60456	3.13223
	ABCD1	CEP170	9.59877	3.1265
	ATXN10	SRSF2	9.59446	3.11869
	SRBD1	SSRP1	9.59132	3.11249
	EIF3G	SRP72	9.58006	3.10911
	ANTXR1	TRIM28	9.57747	3.09985
	PIK3C3	YTHDC2	9.57625	3.09124
	KRT77	UQCR10	9.56799	3.08625
	C9orf114	GAPDH	9.56622	3.05956
	ZC3H8	PDCD6	9.56605	3.05281
	LUC7L	LARP4	9.56479	3.04311
	RRP8	MRPL40	9.56035	3.03849
	PFKM	RARS	9.55909	3.03674
	RSBN1L	THAP11	9.55349	3.01997
	NMT1	EXOSC8	9.54724	3.01992
	ECT2	PWP1	9.54208	3.00284
	AIF1L	SNRPE	9.53254	3.00161
	RBM26	CETN2	9.52473	2.99265
	UQCR10	DNAJC25	9.48079	2.98627
	ERLIN1	NSUN2	9.4724	2.96108
	DNAJC9	ATP5C1	9.46656	2.95978
	MPHOSPH10	TRMT10C	9.45432	2.9597
	NDUFA13	MRTO4	9.45304	2.93481
	CDC6	SP110	9.45222	2.93169
	INPP5F	TRIM26	9.45044	2.92655
	SMOC1	NCAPD3	9.44784	2.92214
	PARP2	SNRPD3	9.43608	2.90718
	NCAPH2	TOMM7	9.43115	2.89858
	CNOT1	MTCL1	9.42679	2.89609
	INTS3	RPS26	9.4186	2.88018
	TARDBP	RPS27A	9.40497	2.84033
	TRIM56	GTF3C5	9.40457	2.82876
	VDAC2	TOP2B	9.40168	2.82117
	TRA2B	CPT1A	9.38281	2.81685
	HSP90AB1	SNRPD2	9.37674	2.8012
	DDX27	RAD23B	9.36583	2.79984
	ATAD1	EXOSC6	9.36352	2.79665
	SPECC1	SEC61B	9.35902	2.78608
	TAF10	FAM98A	9.34463	2.78585
	SCRIB	RNMTL1	9.34444	2.75108
	SSBP1	GNL3L	9.34073	2.75023
	LSM14B	LARP1	9.33521	2.74324
	DOCK7	SSR1	9.33491	2.73919
	VEZF1	TSR1	9.32964	2.72648
	ZCRB1	PRRC2C	9.3193	2.72217
	WDR82	EXOSC7	9.31622	2.72199
	SQSTM1	HDLBP	9.31476	2.71729
	TAF8	SLC25A11	9.30063	2.70667
	DHX8	DNAJB11	9.28756	2.70517
	PCF11	GATAD2B	9.27552	2.69801
	SURF6	BLM	9.26491	2.69245
	MACF1	MTX2	9.26279	2.69009
	DAZAP1	PTRF	9.25822	2.6869
	NDUFB4	SSR4	9.25629	2.68579
	TMEM201	STT3B	9.25567	2.66635
	HIST1H2AC	SNRNP200	9.24668	2.64324
	IFRD1	AIMP2	9.22047	2.62557
	CHD7	NFIC	9.2191	2.61585
	HNRNPLL	HSPD1	9.21706	2.61326
	SUB1	RBM26	9.21638	2.61153
	SRFBP1	SRPK1	9.1978	2.60912
	CHMP1A	HIST2H3A	9.19271	2.59982
	MTFR1	TEX10	9.18876	2.59667
	MT-CO2	EEF1A1	9.17718	2.59382
	SLC35B2	STAU2	9.16816	2.57768
	TXLNA	KARS	9.16462	2.56706
	VARS	SNRPB2	9.16194	2.56418
	NCAPG2	CDC7	9.14921	2.55611
	KRR1	SMC3	9.14862	2.5343
	TRIM26	SURF4	9.1425	2.50641
	HDAC1	GNL2	9.13215	2.50382
	PCID2	KAT7	9.11517	2.49636
	GCN1L1	HNRNPC	9.10115	2.47301
	SF3B4	HIST1H4A	9.09056	2.46179
	CEPT1	KRT6B	9.06963	2.44883
	MSN	CKAP4	9.05165	2.44228
	NVL	SAMM50	9.04955	2.43595
	RPL39	ZBTB7A	9.04508	2.42369
	EXO1	CLASP2	9.04272	2.41515
	SLC16A1	UPF1	9.028	2.41372
	DGCR8	PARP1	9.01271	2.41111
	JAK1	SSR3	9.00151	2.39485
	EXD2	BAG2	8.98928	2.37396
	HNRNPH2	SERBP1	8.97543	2.37279
	BAG1	EEF1E1	8.95866	2.3592
	PRR14L	YBX3	8.95392	2.3571
	POLR1C	UBTF	8.94381	2.35023
	MLH1	MTCH1	8.90687	2.34274
	MAP4K4	KRT14	8.90442	2.33455
	TSPYL1	SUPT16H	8.8951	2.32218
	TTC17	CBX3	8.89055	2.31387
	METAP2	AFF4	8.88503	2.31304
	EIF2B1	HIST1H2BB	8.88338	2.29698
	ZNF207	CPSF2	8.87329	2.29364
	CCDC102A	HIST1H2BH	8.8721	2.28585
	SNRNP200	SRP9	8.86853	2.28469
	NFIA	EIF2AK2	8.85933	2.261
	RPF2	HIST2H2AA3	8.85728	2.24913
	EIF2B2	DDX23	8.83207	2.24729
	YY1	RBFOX2	8.82205	2.2422
	PKP2	LMNA	8.81677	2.21547
	NME4	SRPK2	8.81496	2.20981
	SMARCC1	TMEM43	8.79508	2.20315
	SMC3	RPL22L1	8.77248	2.19645
	MGST2	EXOSC4	8.77185	2.19313
	AURKA	ADAR	8.76221	2.19186
	CSNK1A1	HMGN2	8.76212	2.18448
	ARL6IP4	SPATS2L	8.76162	2.17185
	PHB2	GTF3C4	8.76062	2.17071
	MORF4L2	DDX18	8.76033	2.16821
	ZFC3H1	U2SURP	8.75861	2.16222
	GATAD2A	HIST2H3PS2	8.75289	2.14255
	C3orf17	H2AFX	8.74954	2.10779
	SMU1	CDKN2AIP	8.73873	2.10767
	NUFIP1	RPL32	8.73553	2.10713
	CPSF7	SLC7A5	8.73523	2.10235
	CDKN2AIP	PRRC2A	8.71082	2.09984
	EXOSC7	RFC2	8.70736	2.09777
	ARHGAP21	LACTB	8.70395	2.08831
	TRIM29	IMMT	8.6994	2.08752
	BCAS2	SLC25A1	8.69558	2.08578
	SPAG5	C8orf33	8.69519	2.06936
	PEX3	XRN2	8.69131	2.05197
	ZNF787	RPS29	8.67344	2.05066
	MBOAT7	APTX	8.64846	2.04749
	TNRC6B	IGF2BP1	8.644	2.04746
	GTF2H4	TCOF1	8.64054	2.03562
	PRPF6	HNRNPR	8.63614	2.03475
	WBSCR22	ATAD3B	8.63576	2.03305
	BCCIP	BANF1	8.61855	2.03081
	NOLC1	QPCTL	8.60754	2.01989
	ENAH	ATP1A1	8.59338	2.01573
	RBM34	RPL10	8.58852	1.99915
	TLK2	H2AFV	8.58811	1.99862
	TOP3B	GTF2H1	8.58484	1.99814
	WDR61	RPL38	8.58434	1.98372
	NDUFA11	SPATS2	8.58166	1.9767
	ITPR3	RPL12	8.57486	1.97035
	RBM4	GTF3C1	8.56991	1.97025
	FAU	YBX1	8.54003	1.9693
	SRPR	TMCO1	8.53944	1.94836
	SKP1	RPS5	8.52356	1.94356
	NFIB	TMEM33	8.50968	1.94337
	KDM4C	CBX8	8.50878	1.94329
	CCDC101	DHX30	8.49224	1.94104
	AIFM1	PRPF3	8.47616	1.91222
	C8orf59	RRP1B	8.46687	1.90992
	FAR1	NDUFA4	8.4573	1.90525
	TOR1AIP1	SNRPB	8.45532	1.90215
	EFTUD2	KRT5	8.45509	1.89873
	SMC2	PELP1	8.45333	1.88238
	KIF4A	ZCCHC6	8.4532	1.87832
	MTPAP	KIFC1	8.44419	1.87412
	SEC61A1	SNRNP70	8.44395	1.87399
	PARL	RPS17	8.44111	1.87172
	LUC7L2	CHCHD3	8.43789	1.85155
	ESYT2	RPL28	8.4369	1.84912
	CFL1	ZFR	8.43679	1.84349
	RBM15	RPS11	8.43467	1.8414
	NUDT16L1	EXO1	8.42561	1.837
	ANKHD1	RPL34	8.40563	1.8367
	IFRD2	SMIM4	8.40516	1.83449
	DMAP1	PNO1	8.40407	1.82111
	TRIM28	C12orf29	8.39744	1.82078
	SAMM50	HNRNPU	8.39437	1.78911
	RBPMS2	DDX1	8.39029	1.7881
	TMEM131	ZC3H4	8.38064	1.77796
	ACTR1A	ESF1	8.36181	1.77206
	RPP40	ZNF629	8.35379	1.76807
	MLLT1	YTHDF2	8.33267	1.75841
	CD2BP2	LSM12	8.32118	1.7574
	AKAP9	ATXN2L	8.32094	1.75461
	GTF2I	LLPH	8.31117	1.75121
	RASAL2	KRT2	8.30474	1.74895
	MB21D1	RPL30	8.30059	1.73471
	MED1	MAGT1	8.29091	1.72448
	TEX10	RPS13	8.28766	1.72325
	HMGN4	TRIM27	8.28019	1.71972
	CMAS	IGF2BP3	8.26038	1.71748
	SIPA1	PGAM5	8.25421	1.71424
	SLC25A4	EXOSC5	8.24297	1.71267
	MGA	RBMX	8.24292	1.71092
	TERF2IP	RPL23	8.24214	1.6954
	RRS1	SLC25A4	8.24184	1.69153
	KIAA1211	RRP1	8.23972	1.68006
	TMEM126A	EXOSC2	8.22874	1.67454
	RGPD8	DRG1	8.21086	1.67376
	BST2	RPS2	8.2039	1.66873
	ZNF800	SLC25A6	8.20242	1.65996
	MFAP1	RPS20	8.19768	1.65902
	SLC35E1	MAP4	8.19539	1.65377
	ATR	TAF15	8.19107	1.6501
	HMGN2	C11orf98	8.17654	1.64331
	CHAF1B	PCBP2	8.16887	1.63976
	TPX2	LBR	8.16886	1.62545
	MRGBP	HSPA6	8.16462	1.61971
	PPP1R12C	TOP2A	8.15811	1.61552
	LIMA1	NUFIP2	8.15626	1.61069
	SETX	PA2G4	8.15374	1.59916
	TIAL1	RPS9	8.13925	1.59055
	EEF1B2	EIF5B	8.11402	1.57714
	STT3A	UBAP2	8.10263	1.57114
	PHLDB2	TMA16	8.09848	1.53958
	CAPZA2	BBX	8.09744	1.53772
	DROSHA	DNAJC21	8.09313	1.53636
	GTF2H1	RPL23A	8.09295	1.532
	TUFM	SDAD1	8.08757	1.52382
	ZNF318	FMR1	8.08288	1.51667
	POLR2A	RPL31	8.08135	1.51235
	SCAF11	RPS4X	8.07929	1.50638
	ATG14	G3BP2	8.07715	1.5042
	PPP1CB	MTDH	8.07249	1.49681
	ZBTB11	RPS10	8.03328	1.49296
	DHCR24	NKRF	8.02485	1.48043
	TOPBP1	RFC3	8.01337	1.46995
	EZR	PABPC1	8.00083	1.46693
	ELMSAN1	RPL4	7.96842	1.46601
	YTHDC2	TOP1	7.96281	1.46575
	ZFP3	DNAJA3	7.94554	1.45859
	AP2M1	MAP7	7.94063	1.45549
	AHDC1	VEZF1	7.93526	1.45216
	PKP4	RPS15A	7.93144	1.45054
	SENP5	TRIM29	7.92663	1.44907
	CYP1B1	SUB1	7.91617	1.44515
	METTL5	FTSJ3	7.91438	1.44345
	AURKAIP1	RPLP2	7.87572	1.4349
	SAMD1	HNRNPL	7.83625	1.43348
	IK	RPS14	7.82864	1.42067
	ZFP91	RPS27	7.81957	1.41902
	MSL1	RPL24	7.81913	1.41766
	ZNF609	ATAD3A	7.80177	1.40799
	PICALM	MTA2	7.78799	1.40383
	SDCBP	DECR1	7.77959	1.4038
	BUB3	RFC5	7.76629	1.3964
	DDOST	HSP90AB1	7.75558	1.39006
	SMG7	SYNCRIP	7.75504	1.38787
	YAF2	FBL	7.74622	1.38181
	CKAP2	NOP16	7.74472	1.37489
	IMP3	ILF3	7.7278	1.37359
	ZC3H11A	EFTUD2	7.68203	1.37246
	PHF8	ILF2	7.67945	1.37046
	LUZP1	TFAM	7.66846	1.36463
	TERF2	TDRD3	7.66398	1.35996
	TIMMDC1	RPS24	7.6543	1.35461
	PURA	RSL24D1	7.65185	1.34982
	C17orf85	HIST1H2AC	7.65087	1.34801
	TRMT112	RPL22	7.64459	1.34692
	PHGDH	RRBP1	7.63206	1.34618
	PPAN	PHF6	7.61474	1.334
	NDE1	HSPA8	7.61212	1.32604
	DNAJC19	RPL14	7.59936	1.32593
	ERCC6	POLB	7.58315	1.3234
	GTSE1	PSIP1	7.57549	1.31833
	UPF2	RPL7	7.5743	1.31692
	OASL	RPL29	7.55545	1.30628
	NOB1	RPL19	7.54376	1.30589
	SMIM4	SLC25A5	7.53919	1.30476
	LTV1	RPLP0	7.51528	1.30149
	AKAP1	EXOSC1	7.50906	1.30098
	PATZ1	RPL35	7.47397	1.2947
	AKAP2	RPL36	7.47083	1.28992
	CASC3	RFC4	7.44712	1.28865
	MBD4	C7orf50	7.44043	1.28769
	PRPF8	POLR2H	7.4296	1.28678
	TNFAIP2	SRBD1	7.39856	1.27871
	RBM39	RPL18	7.37711	1.27534
	MUS81	RPL11	7.36316	1.27229
	TOP2B	RTCB	7.35065	1.26963
	BLM	GTF2H4	7.33106	1.26931
	EXOC2	RPL17	7.32383	1.26777
	SUPT7L	FXR2	7.28854	1.26482
	TFB1M	RPL9	7.26908	1.25853
	CYFIP1	EXOSC10	7.26405	1.25657
	UBC	RPS3A	7.25559	1.24988
	MCU	UTP18	7.24332	1.21426
	TAF5L	KIF23	7.23766	1.20877
	ATP5D	RPS6	7.21959	1.20637
	SSFA2	RPS18	7.2112	1.20609
	CCNT1	GTPBP4	7.20184	1.19607
	NUDT21	GTF3C2	7.19235	1.19185
	H1F0	SLC25A3	7.18995	1.19103
	RPL7L1	SND1	7.18918	1.18577
	RBPMS	DARS	7.18508	1.18556
	MYO9B	RPS15	7.18298	1.18084
	NDUFA10	HMGA1	7.13181	1.17603
	HSPA6	RPS19	7.12848	1.17097
	SUPT3H	ASPH	7.12098	1.16829
	FTH1	RPL39	7.09321	1.16503
	TFRC	UQCRQ	7.06742	1.15531
	CDK12	POLRMT	7.05248	1.15408
	VAPB	CSNK1E	7.01211	1.14483
	EXOC4	G3BP1	6.97964	1.13547
	TMEM161A	DDX27	6.96951	1.12886
	SLC39A7	RPL10A	6.93064	1.12849
	TERF1	TRAM1	6.91088	1.12704
	MRPL40	HSPA1A	6.91074	1.1269
	TEFM	HRNR	6.86624	1.11048
	EIF4G2	EIF4A1	6.86026	1.11028
	WDR76	ZFP91	6.83401	1.10969
	TAF12	RPL21	6.82782	1.10532
	CCNK	AFAP1	6.79644	1.10346
	EIF5	HNRNPUL1	6.78368	1.10131
	SLC25A22	HNRNPH2	6.74389	1.08614
	EBP	SNRPD1	6.74096	1.08447
	SLTM	RPS12	6.73503	1.0841
	LARS	RPS3	6.71579	1.08045
	EIF2D	NPM3	6.67742	1.07986
	FAF2	HSPA5	6.64085	1.07903
	NOP56	KHDRBS1	6.59405	1.06994
	CWF19L2	RPL8	6.56964	1.06985
	SOAT1	LIG3	6.56554	1.068
	CHD1	RPS7	6.5573	1.06638
	DDX50	RPL13	6.55517	1.06637
	PARD3	EIF6	6.50254	1.06557
	FAM60A	HMGN4	6.48279	1.05529
	NIPBL	RPL26	6.42759	1.04957
	SNW1	HNRNPLL	6.35473	1.0421
	MPHOSPH8	CMSS1	6.31156	1.04055
	KRI1	DROSHA	6.30325	1.02247
	TRMT6	TRMT1L	6.2403	1.02142
	DNAJC25	SRSF5	6.16243	1.01391
	TRIP12	VTN	6.16024	1.00965
	RPL26L1	HNRNPH1	6.14862	1.00016
	SCAF8		6.14082
	TBC1D10B		6.13182
	FAM83H		6.12193
	LSM14A		6.11475
	ANXA2		6.10742
	TWISTNB		6.08559
	CSNK1E		6.03641
	SPIN1		6.00428
	KIAA0020		5.99859
	ACTBL2		5.98707
	VPS13C		5.90883
	FAM98A		5.90331
	MAPKAP1		5.89169
	CEP170B		5.80999
	NR2F1		5.72645
	PUF60		5.71601
	TTC4		5.64591
	WHSC1L1		5.45774
	POLR1A		5.43904
	ADD1		5.39544
	HOXD11		5.21827
	DIP2B		5.17941
	AKAP13		5.16666
	PRSS21		5.02482
	BLMH		3.93359
	GAPDH		3.46105
	CHRNB2		2.95386
	SLC25A19		2.86564
	ARGLU1		2.74328
	SBSN		2.58479
	FLG2		2.56848
	IGHG1		2.29937
	RP9		2.29277
	KRT10		1.91643
	DSP		1.83287
	KRT1		1.36531
	IGLL5		1.11463

## Sheet: BECLN unique
						GENE	BAIT-BCLN	BCLN Relative INTENSITY	BAIT	BAIT Relative INTENSITY	BCLN/BAIT, with ε=5	LOG2 enrichment, bait-scaled	LOG2 (ABS)	Rank	ERCENTRANK	Cut-offs
					RPSA	PARP1	BCLN	12559000000	CONTROL	10313	1.21719e+06	20.2151	20.2151	1	1	Tier 1 — Extreme		RPSA	BCLN	808250000	CONTROL	17724	45589.1	15.4764	15.4764	106	0.904	Tier 1 — Extreme
					DNAJA1	RPL6	BCLN	10554000000	CONTROL	12605	836955	19.6748	19.6748	2	0.999	Tier 1 — Extreme		DNAJA1	BCLN	353830000	CONTROL	10650	33207.9	15.0192	15.0192	127	0.885	Tier 1 — Extreme
					RPL36AL	RPL7	BCLN	13957000000	CONTROL	21020	663829	19.3405	19.3405	3	0.998	Tier 1 — Extreme		RPL36AL	BCLN	674640000	CONTROL	31216	21608.5	14.3993	14.3993	150	0.864	Tier 1 — Extreme
					KTN1	MYH9	BCLN	21285000000	CONTROL	33576	633841	19.2738	19.2738	4	0.997	Tier 1 — Extreme		KTN1	BCLN	500250000	CONTROL	32178	15543.9	13.9241	13.9241	184	0.834	Tier 1 — Extreme
					CCDC124	RPL15	BCLN	5642300000	CONTROL	10588	532644	19.0228	19.0228	5	0.996	Tier 1 — Extreme		CCDC124	BCLN	300260000	CONTROL	21973	13661.8	13.7379	13.7379	201	0.818	Tier 1 — Extreme
					DNAJC13	RPL10A	BCLN	9164500000	CONTROL	17513	523148	18.9969	18.9969	6	0.995	Tier 1 — Extreme		DNAJC13	BCLN	268070000	CONTROL	20553	13039.7	13.6706	13.6706	211	0.809	Tier 1 — Extreme
					USP10	PLEC	BCLN	8715300000	CONTROL	18570	469195	18.8398	18.8398	7	0.994	Tier 1 — Extreme		USP10	BCLN	336170000	CONTROL	28820	11662.4	13.5096	13.5096	222	0.799	Tier 1 — Extreme
					EIF3E	NPM1	BCLN	13075000000	CONTROL	29016	450536	18.7813	18.7813	8	0.993	Tier 1 — Extreme		EIF3E	BCLN	98809000	CONTROL	11101	8896.9	13.1191	13.1191	255	0.769	Tier 1 — Extreme
					EIF3A	RPL7A	BCLN	10131000000	CONTROL	25595	395742	18.5942	18.5942	9	0.992	Tier 1 — Extreme		EIF3A	BCLN	152450000	CONTROL	17513	8702.48	13.0872	13.0872	258	0.766	Tier 1 — Extreme
					IARS	RPLP2	BCLN	11916000000	CONTROL	37076	321351	18.2938	18.2938	10	0.991	Tier 1 — Extreme		IARS	BCLN	209400000	CONTROL	24147	8670.09	13.0818	13.0818	261	0.764	Tier 1 — Extreme
					FAM120A	RPS11	BCLN	3234500000	CONTROL	10754	300632	18.1976	18.1976	11	0.99	Tier 1 — Extreme		FAM120A	BCLN	95909000	CONTROL	12201	7857.53	12.9399	12.9399	270	0.756	Tier 1 — Extreme
					EEF1G	RPL13	BCLN	7394900000	CONTROL	25003	295701	18.1738	18.1738	12	0.99	Tier 1 — Extreme		EEF1G	BCLN	195130000	CONTROL	25402	7680.17	12.9069	12.9069	271	0.755	Tier 1 — Extreme
					TUBB	MYBBP1A	BCLN	3295500000	CONTROL	11145	295561	18.1731	18.1731	13	0.989	Tier 1 — Extreme		TUBB	BCLN	290750000	CONTROL	38380	7574.57	12.8869	12.8869	273	0.753	Tier 1 — Extreme
					DNAJB12	RPL23A	BCLN	6032500000	CONTROL	21236	284003	18.1155	18.1155	14	0.988	Tier 1 — Extreme		DNAJB12	BCLN	73251000	CONTROL	10079	7264.08	12.8266	12.8266	277	0.749	Tier 1 — Extreme
					DDX24	RPS19	BCLN	3955900000	CONTROL	14267	277179	18.0805	18.0805	15	0.987	Tier 1 — Extreme		DDX24	BCLN	70973000	CONTROL	10985	6457.96	12.6569	12.6569	298	0.73	Tier 1 — Extreme
					UQCRC2	RPL5	BCLN	3268200000	CONTROL	12947	252332	17.945	17.945	16	0.986	Tier 1 — Extreme		UQCRC2	BCLN	226310000	CONTROL	35534	6367.93	12.6366	12.6366	302	0.727	Tier 1 — Extreme
					CYC1	RPS9	BCLN	5717600000	CONTROL	22710	251710	17.9414	17.9414	17	0.985	Tier 1 — Extreme		CYC1	BCLN	150270000	CONTROL	23594	6367.64	12.6365	12.6365	303	0.726	Tier 1 — Extreme
					EXOSC3	ACTC1	BCLN	4383000000	CONTROL	17495	250457	17.9342	17.9342	18	0.984	Tier 1 — Extreme		EXOSC3	BCLN	117710000	CONTROL	19005	6192	12.5962	12.5962	308	0.721	Tier 1 — Extreme
					XRCC6	RPS18	BCLN	5900300000	CONTROL	24137	244400	17.8989	17.8989	19	0.983	Tier 1 — Extreme		XRCC6	BCLN	218300000	CONTROL	35987	6065.24	12.5663	12.5663	310	0.719	Tier 1 — Extreme
					DDRGK1	RPL35	BCLN	3461900000	CONTROL	14615	236792	17.8533	17.8533	20	0.982	Tier 1 — Extreme		DDRGK1	BCLN	69108000	CONTROL	11824	5842.25	12.5123	12.5123	315	0.715	Tier 1 — Extreme
					CKAP5	RPS8	BCLN	4849600000	CONTROL	22790	212748	17.6988	17.6988	21	0.981	Tier 1 — Extreme		CKAP5	BCLN	63068000	CONTROL	10859	5805.23	12.5031	12.5031	317	0.713	Tier 1 — Extreme
					RPS21	RPLP0	BCLN	5590300000	CONTROL	28072	199106	17.6032	17.6032	22	0.98	Tier 1 — Extreme		RPS21	BCLN	177940000	CONTROL	31597	5630.66	12.4591	12.4591	322	0.708	Tier 1 — Extreme
					GNB2L1	RPS2	BCLN	3823000000	CONTROL	19507	195931	17.58	17.58	23	0.98	Tier 1 — Extreme		GNB2L1	BCLN	157050000	CONTROL	28781	5455.78	12.4136	12.4136	325	0.706	Tier 1 — Extreme
					STAU1	YBX1	BCLN	2493700000	CONTROL	12765	195278	17.5752	17.5752	24	0.979	Tier 1 — Extreme		STAU1	BCLN	50320000	CONTROL	10114	4972.82	12.2798	12.2798	338	0.694	Tier 1 — Extreme
					TUBA1B	RPS13	BCLN	4922400000	CONTROL	25733	191250	17.5451	17.5451	25	0.978	Tier 1 — Extreme		TUBA1B	BCLN	160540000	CONTROL	33486	4793.53	12.2269	12.2269	347	0.686	Tier 1 — Extreme
					EIF3C	RPL14	BCLN	3243000000	CONTROL	17536	184881	17.4962	17.4962	26	0.977	Tier 1 — Extreme		EIF3C	BCLN	56489000	CONTROL	11961	4720.79	12.2048	12.2048	349	0.684	Tier 1 — Extreme
					MSH6	RPL21	BCLN	3306800000	CONTROL	18021	183446	17.485	17.485	27	0.976	Tier 1 — Extreme		MSH6	BCLN	69001000	CONTROL	15139	4556.33	12.1537	12.1537	355	0.679	Tier 1 — Extreme
					KIFC3	RPS23	BCLN	1872000000	CONTROL	10276	182083	17.4742	17.4742	28	0.975	Tier 1 — Extreme		KIFC3	BCLN	46005000	CONTROL	10671	4309.2	12.0732	12.0732	361	0.673	Tier 1 — Extreme
					LARP4B	RPL12	BCLN	3446400000	CONTROL	19125	180157	17.4589	17.4589	29	0.974	Tier 1 — Extreme		LARP4B	BCLN	68888000	CONTROL	16519	4168.97	12.0255	12.0255	366	0.669	Tier 1 — Extreme
					NAV1	RPS7	BCLN	5046700000	CONTROL	28926	174439	17.4124	17.4124	30	0.973	Tier 1 — Extreme		NAV1	BCLN	88834000	CONTROL	21577	4116.12	12.0071	12.0071	369	0.666	Tier 1 — Extreme
					PDS5A	SFPQ	BCLN	3118800000	CONTROL	17980	173411	17.4038	17.4038	31	0.972	Tier 1 — Extreme		PDS5A	BCLN	82153000	CONTROL	20328	4040.38	11.9803	11.9803	373	0.662	Tier 1 — Extreme
					DDX20	RPL28	BCLN	1755300000	CONTROL	10647	164786	17.3302	17.3302	32	0.971	Tier 1 — Extreme		DDX20	BCLN	72239000	CONTROL	18364	3932.66	11.9413	11.9413	378	0.658	Tier 1 — Extreme
					HLTF	RPS3	BCLN	5425400000	CONTROL	34026	159425	17.2825	17.2825	33	0.97	Tier 1 — Extreme		HLTF	BCLN	130170000	CONTROL	33297	3908.77	11.9325	11.9325	379	0.657	Tier 1 — Extreme
					DNAJA2	RPL26	BCLN	2143100000	CONTROL	13695	156431	17.2552	17.2552	34	0.97	Tier 1 — Extreme		DNAJA2	BCLN	80462000	CONTROL	20673	3891.19	11.926	11.926	382	0.654	Tier 1 — Extreme
					MARS	RPS20	BCLN	3860700000	CONTROL	24956	154669	17.2388	17.2388	35	0.969	Tier 1 — Extreme		MARS	BCLN	64211000	CONTROL	16811	3818.45	11.8988	11.8988	387	0.65	Tier 1 — Extreme
					ZC3H15	MYH10	BCLN	1674600000	CONTROL	10951	152848	17.2217	17.2217	36	0.968	Tier 1 — Extreme		ZC3H15	BCLN	97694000	CONTROL	27913	3499.32	11.7729	11.7729	396	0.641	Tier 1 — Extreme
					SLC25A12	RPS14	BCLN	4537600000	CONTROL	29754	152478	17.2182	17.2182	37	0.967	Tier 1 — Extreme		SLC25A12	BCLN	37100000	CONTROL	11023	3364.16	11.716	11.716	402	0.636	Tier 1 — Extreme
					ATP5L	RPS15A	BCLN	3587200000	CONTROL	23647	151666	17.2105	17.2105	38	0.966	Tier 1 — Extreme		ATP5L	BCLN	47987000	CONTROL	14368	3338.69	11.7051	11.7051	403	0.635	Tier 1 — Extreme
					YTHDF3	RPL18	BCLN	5725100000	CONTROL	38333	149332	17.1882	17.1882	39	0.965	Tier 1 — Extreme		YTHDF3	BCLN	55914000	CONTROL	16766	3333.97	11.703	11.703	404	0.634	Tier 1 — Extreme
					EIF4E	RPL4	BCLN	14972000000	CONTROL	106020	141212	17.1075	17.1075	40	0.964	Tier 1 — Extreme		EIF4E	BCLN	91753000	CONTROL	27569	3327.52	11.7002	11.7002	405	0.633	Tier 1 — Extreme
					CDK9	RPL35A	BCLN	1685000000	CONTROL	11937	141099	17.1063	17.1063	41	0.963	Tier 1 — Extreme		CDK9	BCLN	63818000	CONTROL	19964	3195.85	11.642	11.642	409	0.63	Tier 1 — Extreme
					XRCC5	RPL17	BCLN	4596900000	CONTROL	33439	137451	17.0686	17.0686	42	0.962	Tier 1 — Extreme		XRCC5	BCLN	88102000	CONTROL	28137	3130.62	11.6122	11.6122	415	0.624	Tier 1 — Extreme
					CCDC86	SERBP1	BCLN	2743700000	CONTROL	20222	135645	17.0495	17.0495	43	0.961	Tier 1 — Extreme		CCDC86	BCLN	89979000	CONTROL	28822	3121.34	11.608	11.608	416	0.623	Tier 1 — Extreme
					EIF2B4	RPS17	BCLN	1397100000	CONTROL	10348	134946	17.042	17.042	44	0.961	Tier 1 — Extreme		EIF2B4	BCLN	38969000	CONTROL	12511	3113.54	11.6043	11.6043	421	0.619	Tier 1 — Extreme
					GEMIN4	RPS16	BCLN	4568500000	CONTROL	36212	126142	16.9447	16.9447	45	0.96	Tier 1 — Extreme		GEMIN4	BCLN	61423000	CONTROL	19906	3084.88	11.591	11.591	424	0.616	Tier 1 — Extreme
					NDUFA9	RPL3	BCLN	3570300000	CONTROL	28702	124370	16.9243	16.9243	46	0.959	Tier 1 — Extreme		NDUFA9	BCLN	39037000	CONTROL	13227	2950.2	11.5266	11.5266	429	0.611	Tier 1 — Extreme
					EIF3L	DHX9	BCLN	1342800000	CONTROL	10866	123521	16.9144	16.9144	47	0.958	Tier 1 — Extreme		EIF3L	BCLN	56283000	CONTROL	19385	2902.68	11.5032	11.5032	431	0.61	Tier 1 — Extreme
					SF3B2	RPL11	BCLN	3549500000	CONTROL	29138	121796	16.8941	16.8941	48	0.957	Tier 1 — Extreme		SF3B2	BCLN	115470000	CONTROL	39987	2887.33	11.4955	11.4955	434	0.607	Tier 1 — Extreme
					EIF3F	RPS6	BCLN	3725000000	CONTROL	30661	121470	16.8902	16.8902	49	0.956	Tier 1 — Extreme		EIF3F	BCLN	36540000	CONTROL	12847	2843.14	11.4733	11.4733	437	0.604	Tier 1 — Extreme
					ATP5A1	RPL13A	BCLN	4053000000	CONTROL	33681	120317	16.8765	16.8765	50	0.955	Tier 1 — Extreme		ATP5A1	BCLN	53234000	CONTROL	19135	2781.3	11.4415	11.4415	441	0.601	Tier 1 — Extreme
					GEMIN5	MTDH	BCLN	1802100000	CONTROL	15186	118629	16.8561	16.8561	51	0.954	Tier 1 — Extreme		GEMIN5	BCLN	87750000	CONTROL	31926	2748.11	11.4242	11.4242	444	0.598	Tier 1 — Extreme
					MPHOSPH6	RPL27A	BCLN	2143700000	CONTROL	18699	114612	16.8064	16.8064	52	0.953	Tier 1 — Extreme		MPHOSPH6	BCLN	40113000	CONTROL	14624	2742.02	11.421	11.421	445	0.597	Tier 1 — Extreme
					MARK2	RPS15	BCLN	1520900000	CONTROL	13412	113356	16.7905	16.7905	53	0.952	Tier 1 — Extreme		MARK2	BCLN	30389000	CONTROL	11128	2729.63	11.4145	11.4145	446	0.596	Tier 1 — Extreme
					YTHDF1	NONO	BCLN	1968100000	CONTROL	17397	113096	16.7872	16.7872	54	0.951	Tier 1 — Extreme		YTHDF1	BCLN	28548000	CONTROL	10502	2717.05	11.4078	11.4078	447	0.595	Tier 1 — Extreme
					LSG1	RPL22	BCLN	3933200000	CONTROL	35761	109970	16.7468	16.7468	55	0.951	Tier 1 — Extreme		LSG1	BCLN	32537000	CONTROL	12188	2668.5	11.3818	11.3818	452	0.591	Tier 1 — Extreme
					TIMM23	FLNA	BCLN	3408700000	CONTROL	31053	109753	16.7439	16.7439	56	0.95	Tier 1 — Extreme		TIMM23	BCLN	65359000	CONTROL	24902	2624.12	11.3576	11.3576	453	0.59	Tier 1 — Extreme
					H2AFY	RPL9	BCLN	3303200000	CONTROL	30250	109179	16.7363	16.7363	57	0.949	Tier 1 — Extreme		H2AFY	BCLN	84936000	CONTROL	33330	2547.95	11.3151	11.3151	459	0.584	Tier 1 — Extreme
					SMC4	G3BP1	BCLN	2847300000	CONTROL	26288	108291	16.7246	16.7246	58	0.948	Tier 1 — Extreme		SMC4	BCLN	77626000	CONTROL	30750	2524.01	11.3015	11.3015	461	0.582	Tier 1 — Extreme
					DYNLL1	RPL24	BCLN	2610000000	CONTROL	24344	107191	16.7098	16.7098	59	0.947	Tier 1 — Extreme		DYNLL1	BCLN	42458000	CONTROL	16831	2521.86	11.3003	11.3003	462	0.582	Tier 1 — Extreme
					DEK	SPTBN1	BCLN	1412800000	CONTROL	13466	104877	16.6783	16.6783	60	0.946	Tier 1 — Extreme		DEK	BCLN	63424000	CONTROL	25910	2447.39	11.257	11.257	467	0.577	Tier 1 — Extreme
					RUVBL2	PTBP1	BCLN	1807400000	CONTROL	17599	102670	16.6477	16.6477	61	0.945	Tier 1 — Extreme		RUVBL2	BCLN	95538000	CONTROL	39653	2409.05	11.2342	11.2342	469	0.575	Tier 1 — Extreme
					AHNAK	ATAD3A	BCLN	1456900000	CONTROL	14378	101293	16.6282	16.6282	62	0.944	Tier 1 — Extreme		AHNAK	BCLN	54843000	CONTROL	22773	2407.72	11.2335	11.2335	470	0.574	Tier 1 — Extreme
					ZNF281	RPS28	BCLN	1000400000	CONTROL	10365	96470.6	16.5578	16.5578	63	0.943	Tier 1 — Extreme		ZNF281	BCLN	51509000	CONTROL	21504	2394.77	11.2257	11.2257	471	0.573	Tier 1 — Extreme
					ASCC2	RPL29	BCLN	3315900000	CONTROL	36093	91858.3	16.4871	16.4871	64	0.942	Tier 1 — Extreme		ASCC2	BCLN	50504000	CONTROL	21792	2317.02	11.1781	11.1781	478	0.567	Tier 1 — Extreme
					TRIP4	ALYREF	BCLN	1103200000	CONTROL	12087	91233.9	16.4773	16.4773	65	0.941	Tier 1 — Extreme		TRIP4	BCLN	39866000	CONTROL	17437	2285.63	11.1584	11.1584	480	0.565	Tier 1 — Extreme
					STRAP	RPS10	BCLN	1819600000	CONTROL	21401	85004.2	16.3752	16.3752	66	0.941	Tier 1 — Extreme		STRAP	BCLN	46569000	CONTROL	20752	2243.53	11.1316	11.1316	488	0.558	Tier 1 — Extreme
					SNRPA1	G3BP2	BCLN	1803700000	CONTROL	21970	82079.6	16.3247	16.3247	67	0.94	Tier 1 — Extreme		SNRPA1	BCLN	85499000	CONTROL	38466	2222.43	11.1179	11.1179	490	0.556	Tier 1 — Extreme
					BYSL	MYL6	BCLN	1838700000	CONTROL	22898	80282.1	16.2928	16.2928	68	0.939	Tier 1 — Extreme		BYSL	BCLN	32855000	CONTROL	14912	2202.52	11.1049	11.1049	493	0.553	Tier 1 — Extreme
					ATP5B	SSRP1	BCLN	1943300000	CONTROL	24334	79843.1	16.2849	16.2849	69	0.938	Tier 1 — Extreme		ATP5B	BCLN	34768000	CONTROL	16249	2139.04	11.0627	11.0627	498	0.549	Tier 1 — Extreme
					FAM195A	RRBP1	BCLN	2150400000	CONTROL	27353	78602.2	16.2623	16.2623	70	0.937	Tier 1 — Extreme		FAM195A	BCLN	28422000	CONTROL	13461	2110.65	11.0435	11.0435	501	0.546	Tier 1 — Extreme
					C14orf166	TPM3	BCLN	1737400000	CONTROL	22796	76198.4	16.2175	16.2175	71	0.936	Tier 1 — Extreme		C14orf166	BCLN	62138000	CONTROL	29909	2077.22	11.0204	11.0204	504	0.543	Tier 1 — Extreme
					NOP9	HNRNPF	BCLN	908280000	CONTROL	12370	73396.4	16.1634	16.1634	72	0.935	Tier 1 — Extreme		NOP9	BCLN	63931000	CONTROL	32619	1959.63	10.9364	10.9364	513	0.535	Tier 1 — Extreme
					WBP11	RPL10	BCLN	2586500000	CONTROL	35305	73251.2	16.1606	16.1606	73	0.934	Tier 1 — Extreme		WBP11	BCLN	19525000	CONTROL	10537	1852.12	10.855	10.855	521	0.528	Tier 1 — Extreme
					AFG3L2	SUPT16H	BCLN	2450000000	CONTROL	33962	72128.8	16.1383	16.1383	74	0.933	Tier 1 — Extreme		AFG3L2	BCLN	52861000	CONTROL	28864	1831.06	10.8385	10.8385	523	0.526	Tier 1 — Extreme
					ANKRD17	EIF2S3	BCLN	1292400000	CONTROL	17994	71804	16.1318	16.1318	75	0.932	Tier 1 — Extreme		ANKRD17	BCLN	55992000	CONTROL	30898	1811.86	10.8233	10.8233	526	0.524	Tier 1 — Extreme
					PAM16	RPL36	BCLN	2017800000	CONTROL	28768	70128.2	16.0977	16.0977	76	0.932	Tier 1 — Extreme		PAM16	BCLN	26771000	CONTROL	14773	1811.54	10.823	10.823	527	0.523	Tier 1 — Extreme
					NACA	ILF2	BCLN	1112100000	CONTROL	15994	69510.6	16.0849	16.0849	77	0.931	Tier 1 — Extreme		NACA	BCLN	40689000	CONTROL	22498	1808.16	10.8203	10.8203	528	0.522	Tier 1 — Extreme
					HIST1H3A	DDX5	BCLN	2686900000	CONTROL	39036	68822.5	16.0706	16.0706	78	0.93	Tier 1 — Extreme		HIST1H3A	BCLN	1935800000	CONTROL	1080600	1791.4	10.8069	10.8069	533	0.517	Tier 1 — Extreme
					FUBP3	RPS26	BCLN	1474900000	CONTROL	21727	67867.7	16.0504	16.0504	79	0.929	Tier 1 — Extreme		FUBP3	BCLN	29101000	CONTROL	16318	1782.82	10.7999	10.7999	534	0.516	Tier 1 — Extreme
					KIF2A	RPS12	BCLN	1824800000	CONTROL	27070	67398	16.0404	16.0404	80	0.928	Tier 1 — Extreme		KIF2A	BCLN	43991000	CONTROL	25269	1740.56	10.7653	10.7653	538	0.513	Tier 1 — Extreme
					TCF25	SRP72	BCLN	684790000	CONTROL	10777	63512.3	15.9547	15.9547	81	0.927	Tier 1 — Extreme		TCF25	BCLN	41033000	CONTROL	23613	1737.36	10.7627	10.7627	539	0.512	Tier 1 — Extreme
					THEM6	YBX3	BCLN	1567800000	CONTROL	24825	63141.4	15.9463	15.9463	82	0.926	Tier 1 — Extreme		THEM6	BCLN	41949000	CONTROL	24957	1680.51	10.7147	10.7147	543	0.508	Tier 1 — Extreme
					ATP2A2	RPL34	BCLN	1780400000	CONTROL	29380	60588.7	15.8868	15.8868	83	0.925	Tier 1 — Extreme		ATP2A2	BCLN	24520000	CONTROL	14589	1680.14	10.7144	10.7144	544	0.507	Tier 1 — Extreme
					VRK2	IQGAP1	BCLN	1688100000	CONTROL	27959	60366.9	15.8815	15.8815	84	0.924	Tier 1 — Extreme		VRK2	BCLN	33974000	CONTROL	20645	1645.23	10.6841	10.6841	546	0.505	Tier 1 — Extreme
					NUMA1	HNRNPK	BCLN	955190000	CONTROL	15931	59939.1	15.8712	15.8712	85	0.923	Tier 1 — Extreme		NUMA1	BCLN	33387000	CONTROL	20718	1611.11	10.6538	10.6538	553	0.499	Tier 1 — Extreme
					SF3B1	PABPC4	BCLN	772490000	CONTROL	13155	58699.8	15.8411	15.8411	86	0.922	Tier 1 — Extreme		SF3B1	BCLN	45660000	CONTROL	28835	1583.22	10.6286	10.6286	555	0.497	Tier 1 — Extreme
					EIF3I	KRT18	BCLN	2087500000	CONTROL	35895	58147.6	15.8274	15.8274	87	0.922	Tier 1 — Extreme		EIF3I	BCLN	55911000	CONTROL	35504	1574.56	10.6207	10.6207	556	0.496	Tier 1 — Extreme
					BRI3BP	KRT8	BCLN	1585800000	CONTROL	28100	56424.1	15.784	15.784	88	0.921	Tier 1 — Extreme		BRI3BP	BCLN	28452000	CONTROL	18646	1525.49	10.5751	10.5751	563	0.49	Tier 1 — Extreme
					KLF16	RFC1	BCLN	738520000	CONTROL	13167	56067.4	15.7749	15.7749	89	0.92	Tier 1 — Extreme		KLF16	BCLN	25665000	CONTROL	17290	1483.96	10.5352	10.5352	566	0.487	Tier 1 — Extreme
					PRRC2B	EIF5B	BCLN	1973700000	CONTROL	36552	53989.7	15.7204	15.7204	90	0.919	Tier 1 — Extreme		PRRC2B	BCLN	25105000	CONTROL	17866	1404.79	10.4561	10.4561	574	0.48	Tier 1 — Extreme
					PRKRA	FXR1	BCLN	1003000000	CONTROL	18585	53953.7	15.7194	15.7194	91	0.918	Tier 1 — Extreme		PRKRA	BCLN	48426000	CONTROL	34510	1403.04	10.4543	10.4543	575	0.479	Tier 1 — Extreme
					DHX29	ABCF1	BCLN	1277700000	CONTROL	23712	53872.7	15.7173	15.7173	92	0.917	Tier 1 — Extreme		DHX29	BCLN	14592000	CONTROL	10615	1374.01	10.4242	10.4242	579	0.475	Tier 1 — Extreme
					NELFE	DHX30	BCLN	1013700000	CONTROL	18879	53680.4	15.7121	15.7121	93	0.916	Tier 1 — Extreme		NELFE	BCLN	16116000	CONTROL	11934	1349.86	10.3986	10.3986	581	0.474	Tier 1 — Extreme
					CCDC137	LIMCH1	BCLN	1337800000	CONTROL	25069	53354.1	15.7033	15.7033	94	0.915	Tier 1 — Extreme		CCDC137	BCLN	15328000	CONTROL	11482	1334.38	10.382	10.382	583	0.472	Tier 1 — Extreme
					CCDC47	PABPC1	BCLN	4332400000	CONTROL	81933	52874.1	15.6903	15.6903	95	0.914	Tier 1 — Extreme		CCDC47	BCLN	47961000	CONTROL	36394	1317.65	10.3637	10.3637	586	0.469	Tier 1 — Extreme
					BTF3	ILF3	BCLN	1944000000	CONTROL	37381	51998.1	15.6662	15.6662	96	0.913	Tier 1 — Extreme		BTF3	BCLN	20967000	CONTROL	16018	1308.56	10.3538	10.3538	589	0.466	Tier 1 — Extreme
					SRPRB	ATXN2L	BCLN	1269500000	CONTROL	24687	51413.4	15.6499	15.6499	97	0.912	Tier 1 — Extreme		SRPRB	BCLN	39863000	CONTROL	31006	1285.45	10.3281	10.3281	594	0.462	Tier 1 — Extreme
					NOP58	GNL3	BCLN	952690000	CONTROL	18575	51275	15.646	15.646	98	0.912	Tier 1 — Extreme		NOP58	BCLN	19310000	CONTROL	15821	1220.14	10.2528	10.2528	599	0.457	Tier 1 — Extreme
					ATXN2	LIG3	BCLN	1105600000	CONTROL	21723	50883.7	15.6349	15.6349	99	0.911	Tier 1 — Extreme		ATXN2	BCLN	47285000	CONTROL	38833	1217.49	10.2497	10.2497	601	0.456	Tier 1 — Extreme
					ANKZF1	NUFIP2	BCLN	767780000	CONTROL	15210	50462	15.6229	15.6229	100	0.91	Tier 1 — Extreme		ANKZF1	BCLN	37577000	CONTROL	33011	1138.15	10.1525	10.1525	614	0.444	Tier 1 — Extreme
					ISG20L2	ASPH	BCLN	1046700000	CONTROL	21133	49517.5	15.5956	15.5956	101	0.909	Tier 1 — Extreme		ISG20L2	BCLN	15244000	CONTROL	13680	1113.92	10.1214	10.1214	621	0.437	Tier 1 — Extreme
					TIMM50	DBN1	BCLN	1326100000	CONTROL	27183	48775.2	15.5739	15.5739	102	0.908	Tier 1 — Extreme		TIMM50	BCLN	34236000	CONTROL	30830	1110.3	10.1167	10.1167	622	0.436	Tier 1 — Extreme
					MEPCE	UBTF	BCLN	649660000	CONTROL	13370	48572.7	15.5679	15.5679	103	0.907	Tier 1 — Extreme		MEPCE	BCLN	40629000	CONTROL	36795	1104.05	10.1086	10.1086	624	0.435	Tier 1 — Extreme
					UFL1	MYL12A	BCLN	1809300000	CONTROL	37354	48430.1	15.5636	15.5636	104	0.906	Tier 1 — Extreme		UFL1	BCLN	34652000	CONTROL	32590	1063.11	10.0541	10.0541	631	0.428	Tier 1 — Extreme
					TMEM97	HIST1H1B	BCLN	1327900000	CONTROL	28278	46950.5	15.5189	15.5189	105	0.905	Tier 1 — Extreme		TMEM97	BCLN	27028000	CONTROL	25748	1049.51	10.0355	10.0355	633	0.427	Tier 1 — Extreme
					DIDO1	ABCF2	BCLN	746780000	CONTROL	17828	41876.3	15.3538	15.3538	107	0.903	Tier 1 — Extreme		DIDO1	BCLN	24617000	CONTROL	23469	1048.69	10.0344	10.0344	634	0.426	Tier 1 — Extreme
					EIF3D	RPS5	BCLN	1506700000	CONTROL	36409	41376.9	15.3365	15.3365	108	0.902	Tier 1 — Extreme		EIF3D	BCLN	37924000	CONTROL	36310	1044.31	10.0283	10.0283	635	0.425	Tier 1 — Extreme
					JPH1	PRRC2A	BCLN	662210000	CONTROL	16042	41266.9	15.3327	15.3327	109	0.902	Tier 1 — Extreme		JPH1	BCLN	30491000	CONTROL	29226	1043.11	10.0267	10.0267	636	0.424	Tier 1 — Extreme
					YME1L1	RPS27	BCLN	645840000	CONTROL	16329	39539.6	15.271	15.271	110	0.901	Tier 1 — Extreme		YME1L1	BCLN	36530000	CONTROL	35367	1032.74	10.0123	10.0123	638	0.422	Tier 1 — Extreme
					LRPPRC	RFC2	BCLN	523540000	CONTROL	13494	38783.6	15.2432	15.2432	111	0.9	Tier 1 — Extreme		LRPPRC	BCLN	13722000	CONTROL	13643	1005.42	9.97359	9.97359	645	0.416	Tier 1 — Extreme
					SPATA5	RPLP1	BCLN	628880000	CONTROL	16357	38435.4	15.2301	15.2301	112	0.899	Tier 1 — Extreme		SPATA5	BCLN	23418000	CONTROL	23450	998.423	9.96351	9.96351	646	0.415	Tier 1 — Extreme
					NEMF	DDX17	BCLN	1356300000	CONTROL	35325	38389.5	15.2284	15.2284	113	0.898	Tier 1 — Extreme		NEMF	BCLN	13712000	CONTROL	13846	989.965	9.95123	9.95123	647	0.414	Tier 1 — Extreme
					ATP5J2	PPP1R12A	BCLN	598730000	CONTROL	15664	38211.1	15.2217	15.2217	114	0.897	Tier 1 — Extreme		ATP5J2	BCLN	23066000	CONTROL	23639	975.554	9.93008	9.93008	652	0.409	Tier 1 — Extreme
					COX7A2	LRRC59	BCLN	696230000	CONTROL	18938	36753.9	15.1656	15.1656	115	0.896	Tier 1 — Extreme		COX7A2	BCLN	16119000	CONTROL	17759	907.397	9.82559	9.82559	662	0.4	Tier 1 — Extreme
					MRPS34	FSCN1	BCLN	902070000	CONTROL	24730	36469.4	15.1544	15.1544	116	0.895	Tier 1 — Extreme		MRPS34	BCLN	12965000	CONTROL	14713	880.894	9.78283	9.78283	668	0.395	Tier 1 — Extreme
					GIGYF2	CKAP4	BCLN	1077400000	CONTROL	29651	36329.9	15.1489	15.1489	117	0.894	Tier 1 — Extreme		GIGYF2	BCLN	18414000	CONTROL	21546	854.439	9.73883	9.73883	677	0.387	Tier 1 — Extreme
					MPG	SRP14	BCLN	909620000	CONTROL	25068	36278.9	15.1468	15.1468	118	0.893	Tier 1 — Extreme		MPG	BCLN	29688000	CONTROL	35053	846.825	9.72592	9.72592	680	0.384	Tier 1 — Extreme
					TMEM160	H1FX	BCLN	574650000	CONTROL	15911	36105.2	15.1399	15.1399	119	0.893	Tier 1 — Extreme		TMEM160	BCLN	15065000	CONTROL	18439	816.797	9.67383	9.67383	687	0.378	Tier 1 — Extreme
					TIMM17A	RPS24	BCLN	1363800000	CONTROL	38542	35380.2	15.1107	15.1107	120	0.892	Tier 1 — Extreme		TIMM17A	BCLN	13416000	CONTROL	16428	816.406	9.67314	9.67314	688	0.377	Tier 1 — Extreme
					PRKDC	HIST1H1C	BCLN	613840000	CONTROL	17417	35233.6	15.1047	15.1047	121	0.891	Tier 1 — Extreme		PRKDC	BCLN	1724300000	CONTROL	2137300	806.764	9.656	9.656	690	0.375	Tier 1 — Extreme
					USMG5	EBNA1BP2	BCLN	799150000	CONTROL	22953	34809.2	15.0872	15.0872	122	0.89	Tier 1 — Extreme		USMG5	BCLN	18125000	CONTROL	22659	799.727	9.64336	9.64336	692	0.373	Tier 1 — Extreme
					MECP2	IMMT	BCLN	545420000	CONTROL	16089	33889.6	15.0486	15.0486	123	0.889	Tier 1 — Extreme		MECP2	BCLN	10977000	CONTROL	13868	791.25	9.62799	9.62799	695	0.37	Tier 1 — Extreme
					OXA1L	RPL32	BCLN	580410000	CONTROL	17132	33868.8	15.0477	15.0477	124	0.888	Tier 1 — Extreme		OXA1L	BCLN	16623000	CONTROL	21305	780.057	9.60743	9.60743	698	0.368	Tier 1 — Extreme
					VDAC1	FUS	BCLN	1000100000	CONTROL	29547	33842	15.0465	15.0465	125	0.887	Tier 1 — Extreme		VDAC1	BCLN	8138500	CONTROL	10449	778.506	9.60456	9.60456	700	0.366	Tier 1 — Extreme
					ABCD1	SND1	BCLN	1160300000	CONTROL	34537	33591	15.0358	15.0358	126	0.886	Tier 1 — Extreme		ABCD1	BCLN	9632600	CONTROL	12418	775.385	9.59877	9.59877	701	0.365	Tier 1 — Extreme
					ATXN10	RPL18A	BCLN	990450000	CONTROL	29862	33162	15.0172	15.0172	128	0.884	Tier 1 — Extreme		ATXN10	BCLN	8715600	CONTROL	11269	773.071	9.59446	9.59446	702	0.364	Tier 1 — Extreme
					EIF3G	EPRS	BCLN	754810000	CONTROL	23035	32760.9	14.9997	14.9997	129	0.883	Tier 1 — Extreme		EIF3G	BCLN	19862000	CONTROL	25945	765.395	9.58006	9.58006	704	0.362	Tier 1 — Extreme
					ANTXR1	MYO18A	BCLN	794280000	CONTROL	24498	32415.6	14.9844	14.9844	130	0.883	Tier 1 — Extreme		ANTXR1	BCLN	19915000	CONTROL	26061	764.022	9.57747	9.57747	705	0.361	Tier 1 — Extreme
					C9orf114	TJP1	BCLN	695320000	CONTROL	22827	30453.7	14.8943	14.8943	131	0.882	Tier 1 — Extreme		C9orf114	BCLN	9100100	CONTROL	11999	758.089	9.56622	9.56622	708	0.359	Tier 1 — Extreme
					ZC3H8	U2AF2	BCLN	350070000	CONTROL	11512	30395.9	14.8916	14.8916	132	0.881	Tier 1 — Extreme		ZC3H8	BCLN	19764000	CONTROL	26069	757.997	9.56605	9.56605	709	0.358	Tier 1 — Extreme
					PFKM	HMGA1	BCLN	961240000	CONTROL	32858	29249.9	14.8361	14.8361	133	0.88	Tier 1 — Extreme		PFKM	BCLN	23139000	CONTROL	30669	754.352	9.55909	9.55909	712	0.355	Tier 1 — Extreme
					ECT2	CLTC	BCLN	486190000	CONTROL	16709	29088.8	14.8282	14.8282	134	0.879	Tier 1 — Extreme		ECT2	BCLN	14234000	CONTROL	19088	745.509	9.54208	9.54208	715	0.352	Tier 1 — Extreme
					ERLIN1	SRSF1	BCLN	434470000	CONTROL	15301	28385.6	14.7929	14.7929	135	0.878	Tier 1 — Extreme		ERLIN1	BCLN	27282000	CONTROL	38401	710.358	9.4724	9.4724	719	0.349	Tier 1 — Extreme
					NDUFA13	UBAP2L	BCLN	643290000	CONTROL	23019	27940	14.77	14.77	136	0.877	Tier 1 — Extreme		NDUFA13	BCLN	26183000	CONTROL	37352	700.886	9.45304	9.45304	722	0.346	Tier 1 — Extreme
					CDC6	EIF4G1	BCLN	520160000	CONTROL	19435	26757.2	14.7076	14.7076	137	0.876	Tier 1 — Extreme		CDC6	BCLN	9628200	CONTROL	13740	700.488	9.45222	9.45222	723	0.345	Tier 1 — Extreme
					PARP2	ZC3HAV1	BCLN	917590000	CONTROL	34401	26669.5	14.7029	14.7029	138	0.875	Tier 1 — Extreme		PARP2	BCLN	18975000	CONTROL	27388	692.695	9.43608	9.43608	726	0.342	Tier 1 — Extreme
					NCAPH2	SRSF5	BCLN	583610000	CONTROL	22109	26391	14.6878	14.6878	139	0.874	Tier 1 — Extreme		NCAPH2	BCLN	17921000	CONTROL	25955	690.331	9.43115	9.43115	727	0.341	Tier 1 — Extreme
					CNOT1	RFC3	BCLN	655830000	CONTROL	25265	25952.9	14.6636	14.6636	140	0.873	Tier 1 — Extreme		CNOT1	BCLN	8266600	CONTROL	12006	688.253	9.42679	9.42679	728	0.34	Tier 1 — Extreme
					INTS3	GPATCH4	BCLN	341560000	CONTROL	13301	25669.6	14.6478	14.6478	141	0.873	Tier 1 — Extreme		INTS3	BCLN	13774000	CONTROL	20122	684.355	9.4186	9.4186	729	0.339	Tier 1 — Extreme
					TARDBP	SLC25A5	BCLN	872460000	CONTROL	34151	25543.4	14.6407	14.6407	142	0.872	Tier 1 — Extreme		TARDBP	BCLN	24243000	CONTROL	35756	677.917	9.40497	9.40497	730	0.339	Tier 1 — Extreme
					VDAC2	TBL2	BCLN	559790000	CONTROL	22154	25262.4	14.6247	14.6247	143	0.871	Tier 1 — Extreme		VDAC2	BCLN	22689000	CONTROL	33540	676.375	9.40168	9.40168	732	0.337	Tier 1 — Extreme
					ATAD1	RPL30	BCLN	695370000	CONTROL	27538	25246.7	14.6238	14.6238	144	0.87	Tier 1 — Extreme		ATAD1	BCLN	9955200	CONTROL	15108	658.718	9.36352	9.36352	736	0.333	Tier 1 — Extreme
					NDUFB4	HNRNPU	BCLN	802450000	CONTROL	34054	23560.6	14.5241	14.5241	145	0.869	Tier 1 — Extreme		NDUFB4	BCLN	13030000	CONTROL	21302	611.536	9.25629	9.25629	753	0.318	Tier 1 — Extreme
					TMEM201	SRSF3	BCLN	764350000	CONTROL	34154	22376.2	14.4497	14.4497	146	0.868	Tier 1 — Extreme		TMEM201	BCLN	12418000	CONTROL	20310	611.273	9.25567	9.25567	754	0.317	Tier 1 — Extreme
					IFRD1	RPL27	BCLN	8421100000	CONTROL	377960	22280.1	14.4435	14.4435	147	0.867	Tier 1 — Extreme		IFRD1	BCLN	8010300	CONTROL	13423	596.537	9.22047	9.22047	756	0.315	Tier 1 — Extreme
					CHD7	PRPF19	BCLN	699620000	CONTROL	31721	22051.9	14.4286	14.4286	148	0.866	Tier 1 — Extreme		CHD7	BCLN	11830000	CONTROL	19845	595.97	9.2191	9.2191	757	0.314	Tier 1 — Extreme
					SLC35B2	RFC4	BCLN	526870000	CONTROL	24027	21923.7	14.4202	14.4202	149	0.865	Tier 1 — Extreme		SLC35B2	BCLN	9238700	CONTROL	16054	575.298	9.16816	9.16816	764	0.308	Tier 1 — Extreme
					VARS	GTPBP4	BCLN	644590000	CONTROL	29959	21512.1	14.3929	14.3929	151	0.864	Tier 1 — Extreme		VARS	BCLN	8523000	CONTROL	14874	572.821	9.16194	9.16194	766	0.306	Tier 1 — Extreme
					NCAPG2	HNRNPA1	BCLN	2748300000	CONTROL	128880	21323.7	14.3802	14.3802	152	0.863	Tier 1 — Extreme		NCAPG2	BCLN	18473000	CONTROL	32530	567.789	9.14921	9.14921	767	0.305	Tier 1 — Extreme
					HDAC1	EIF2S2	BCLN	743700000	CONTROL	35538	20924	14.3529	14.3529	153	0.862	Tier 1 — Extreme		HDAC1	BCLN	12285000	CONTROL	21889	561.113	9.13215	9.13215	770	0.302	Tier 1 — Extreme
					GCN1L1	HNRNPM	BCLN	487150000	CONTROL	23533	20696.3	14.3371	14.3371	154	0.861	Tier 1 — Extreme		GCN1L1	BCLN	8049400	CONTROL	14652	549.185	9.10115	9.10115	772	0.3	Tier 1 — Extreme
					SF3B4	ABCD3	BCLN	434880000	CONTROL	21242	20467.8	14.3211	14.3211	155	0.86	Tier 1 — Extreme		SF3B4	BCLN	8709600	CONTROL	15971	545.168	9.09056	9.09056	773	0.3	Tier 1 — Extreme
					CEPT1	EIF2S1	BCLN	630870000	CONTROL	31797	19837.4	14.2759	14.2759	156	0.859	Tier 1 — Extreme		CEPT1	BCLN	6531600	CONTROL	12151	537.315	9.06963	9.06963	774	0.299	Tier 1 — Extreme
					NVL	DDX3X	BCLN	680510000	CONTROL	34413	19771.9	14.2712	14.2712	157	0.858	Tier 1 — Extreme		NVL	BCLN	12144000	CONTROL	22913	529.889	9.04955	9.04955	776	0.297	Tier 1 — Extreme
					SLC16A1	IGF2BP1	BCLN	568100000	CONTROL	28985	19596.4	14.2583	14.2583	158	0.857	Tier 1 — Extreme		SLC16A1	BCLN	10448000	CONTROL	20009	522.035	9.028	9.028	779	0.294	Tier 1 — Extreme
					JAK1	RPS3A	BCLN	5342400000	CONTROL	273320	19546	14.2546	14.2546	159	0.856	Tier 1 — Extreme		JAK1	BCLN	9951400	CONTROL	19411	512.536	9.00151	9.00151	781	0.292	Tier 1 — Extreme
					EXD2	LARP1	BCLN	400130000	CONTROL	20591	19427.6	14.2458	14.2458	160	0.855	Tier 1 — Extreme		EXD2	BCLN	7899600	CONTROL	15539	508.209	8.98928	8.98928	782	0.291	Tier 1 — Extreme
					MLH1	TJP2	BCLN	658560000	CONTROL	34476	19099.2	14.2212	14.2212	161	0.854	Tier 1 — Extreme		MLH1	BCLN	12295000	CONTROL	25610	479.992	8.90687	8.90687	787	0.287	Tier 1 — Extreme
					TSPYL1	CAPZA1	BCLN	276230000	CONTROL	14556	18970.5	14.2115	14.2115	162	0.854	Tier 1 — Extreme		TSPYL1	BCLN	16082000	CONTROL	33774	476.095	8.8951	8.8951	789	0.285	Tier 1 — Extreme
					TTC17	RFC5	BCLN	456550000	CONTROL	24098	18941.6	14.2093	14.2093	163	0.853	Tier 1 — Extreme		TTC17	BCLN	6857400	CONTROL	14444	474.594	8.89055	8.89055	790	0.284	Tier 1 — Extreme
					EIF2B1	BRIX1	BCLN	729080000	CONTROL	39625	18397.2	14.1672	14.1672	164	0.852	Tier 1 — Extreme		EIF2B1	BCLN	13576000	CONTROL	28743	472.242	8.88338	8.88338	792	0.282	Tier 1 — Extreme
					NFIA	EXOSC6	BCLN	186240000	CONTROL	10133	18370.5	14.1651	14.1651	165	0.851	Tier 1 — Extreme		NFIA	BCLN	15468000	CONTROL	33300	464.435	8.85933	8.85933	796	0.279	Tier 1 — Extreme
					EIF2B2	LBR	BCLN	264840000	CONTROL	14612	18118.6	14.1452	14.1452	166	0.85	Tier 1 — Extreme		EIF2B2	BCLN	16743000	CONTROL	36733	455.741	8.83207	8.83207	798	0.277	Tier 1 — Extreme
					YY1	FLNB	BCLN	224640000	CONTROL	12853	17470.8	14.0927	14.0927	167	0.849	Tier 1 — Extreme		YY1	BCLN	7721600	CONTROL	17056	452.588	8.82205	8.82205	799	0.276	Tier 1 — Extreme
					NME4	EWSR1	BCLN	502650000	CONTROL	28882	17400.6	14.0868	14.0868	168	0.848	Tier 1 — Extreme		NME4	BCLN	10639000	CONTROL	23618	450.366	8.81496	8.81496	801	0.274	Tier 1 — Extreme
					AURKA	NCL	BCLN	16455000000	CONTROL	948830	17342.3	14.082	14.082	169	0.847	Tier 1 — Extreme		AURKA	BCLN	11597000	CONTROL	26704	434.198	8.76221	8.76221	805	0.271	Tier 1 — Extreme
					ARL6IP4	RPS29	BCLN	398140000	CONTROL	22991	17313.4	14.0796	14.0796	170	0.846	Tier 1 — Extreme		ARL6IP4	BCLN	10949000	CONTROL	25222	434.019	8.76162	8.76162	807	0.269	Tier 1 — Extreme
					PHB2	SRP68	BCLN	658260000	CONTROL	38211	17224.7	14.0722	14.0722	171	0.845	Tier 1 — Extreme		PHB2	BCLN	13287000	CONTROL	30630	433.72	8.76062	8.76062	808	0.268	Tier 1 — Extreme
					GATAD2A	TSR1	BCLN	464260000	CONTROL	27150	17096.7	14.0614	14.0614	172	0.844	Tier 1 — Extreme		GATAD2A	BCLN	7183700	CONTROL	16647	431.402	8.75289	8.75289	811	0.265	Tier 1 — Extreme
					NUFIP1	ATAD3B	BCLN	276620000	CONTROL	16249	17018.6	14.0548	14.0548	173	0.844	Tier 1 — Extreme		NUFIP1	BCLN	6151100	CONTROL	14426	426.242	8.73553	8.73553	814	0.262	Tier 1 — Extreme
					SPAG5	PRPF4	BCLN	461040000	CONTROL	27397	16825	14.0383	14.0383	174	0.843	Tier 1 — Extreme		SPAG5	BCLN	15945000	CONTROL	38464	414.49	8.69519	8.69519	821	0.256	Tier 1 — Extreme
					PEX3	CALD1	BCLN	294580000	CONTROL	17624	16710	14.0284	14.0284	175	0.842	Tier 1 — Extreme		PEX3	BCLN	4144100	CONTROL	10020	413.377	8.69131	8.69131	822	0.255	Tier 1 — Extreme
					WDR61	U2AF1	BCLN	257120000	CONTROL	15570	16508.5	14.0109	14.0109	176	0.841	Tier 1 — Extreme		WDR61	BCLN	8792100	CONTROL	22901	383.834	8.58434	8.58434	835	0.243	Tier 1 — Extreme
					SRPR	LMO7	BCLN	430570000	CONTROL	26175	16446.5	14.0055	14.0055	177	0.84	Tier 1 — Extreme		SRPR	BCLN	11602000	CONTROL	31177	372.074	8.53944	8.53944	840	0.239	Tier 1 — Extreme
					SKP1	LARP4	BCLN	419300000	CONTROL	25794	16252.6	13.9884	13.9884	178	0.839	Tier 1 — Extreme		SKP1	BCLN	8765000	CONTROL	23813	367.999	8.52356	8.52356	841	0.238	Tier 1 — Extreme
					CCDC101	XRCC1	BCLN	486790000	CONTROL	30058	16192.3	13.983	13.983	179	0.838	Tier 1 — Extreme		CCDC101	BCLN	11060000	CONTROL	30709	360.097	8.49224	8.49224	844	0.235	Tier 1 — Extreme
					AIFM1	SSR1	BCLN	262300000	CONTROL	16319	16068.4	13.9719	13.9719	180	0.837	Tier 1 — Extreme		AIFM1	BCLN	10644000	CONTROL	29885	356.106	8.47616	8.47616	845	0.234	Tier 1 — Extreme
					FAR1	MRTO4	BCLN	233300000	CONTROL	14670	15897.8	13.9565	13.9565	181	0.836	Tier 1 — Extreme		FAR1	BCLN	6881300	CONTROL	19573	351.482	8.4573	8.4573	847	0.233	Tier 1 — Extreme
					SMC2	TFAM	BCLN	486700000	CONTROL	30743	15828.7	13.9503	13.9503	182	0.835	Tier 1 — Extreme		SMC2	BCLN	207980000	CONTROL	593350	350.515	8.45333	8.45333	850	0.23	Tier 1 — Extreme
					ESYT2	HIST2H2AA3	BCLN	4528900000	CONTROL	291100	15557.6	13.9253	13.9253	183	0.834	Tier 1 — Extreme		ESYT2	BCLN	9795100	CONTROL	28260	346.545	8.4369	8.4369	856	0.224	Tier 1 — Extreme
					ANKHD1	INF2	BCLN	199490000	CONTROL	12933	15418.9	13.9124	13.9124	185	0.833	Tier 1 — Extreme		ANKHD1	BCLN	3953400	CONTROL	11653	339.115	8.40563	8.40563	860	0.221	Tier 1 — Extreme
					IFRD2	LRRFIP2	BCLN	225960000	CONTROL	14816	15245.9	13.8961	13.8961	186	0.832	Tier 1 — Extreme		IFRD2	BCLN	6261400	CONTROL	18465	339.004	8.40516	8.40516	861	0.22	Tier 1 — Extreme
					RBPMS2	GRWD1	BCLN	330420000	CONTROL	21898	15085.6	13.8809	13.8809	187	0.831	Tier 1 — Extreme		RBPMS2	BCLN	10699000	CONTROL	31882	335.529	8.39029	8.39029	865	0.216	Tier 1 — Extreme
					TMEM131	UBAP2	BCLN	349980000	CONTROL	23321	15003.9	13.873	13.873	188	0.83	Tier 1 — Extreme		TMEM131	BCLN	13104000	CONTROL	39312	333.291	8.38064	8.38064	866	0.215	Tier 1 — Extreme
					RPP40	PA2G4	BCLN	497980000	CONTROL	33497	14864.2	13.8596	13.8596	189	0.829	Tier 1 — Extreme		RPP40	BCLN	4449500	CONTROL	13596	327.145	8.35379	8.35379	868	0.213	Tier 1 — Extreme
					GTF2I	MGST3	BCLN	401940000	CONTROL	27181	14784.8	13.8518	13.8518	190	0.828	Tier 1 — Extreme		GTF2I	BCLN	9532800	CONTROL	30008	317.623	8.31117	8.31117	872	0.21	Tier 1 — Extreme
					RASAL2	DNAJA3	BCLN	314560000	CONTROL	21299	14765.3	13.8499	13.8499	191	0.827	Tier 1 — Extreme		RASAL2	BCLN	11504000	CONTROL	36376	316.209	8.30474	8.30474	873	0.209	Tier 1 — Extreme
					MB21D1	EXOSC4	BCLN	155160000	CONTROL	10507	14760.3	13.8494	13.8494	192	0.826	Tier 1 — Extreme		MB21D1	BCLN	10468000	CONTROL	33195	315.301	8.30059	8.30059	874	0.208	Tier 1 — Extreme
					MED1	FXR2	BCLN	352310000	CONTROL	23880	14750.3	13.8485	13.8485	193	0.825	Tier 1 — Extreme		MED1	BCLN	9747200	CONTROL	31117	313.193	8.29091	8.29091	875	0.207	Tier 1 — Extreme
					TMEM126A	RPL37A	BCLN	329770000	CONTROL	22387	14727.1	13.8462	13.8462	194	0.825	Tier 1 — Extreme		TMEM126A	BCLN	7044200	CONTROL	23477	299.983	8.22874	8.22874	885	0.198	Tier 1 — Extreme
					ATR	TMOD3	BCLN	257290000	CONTROL	17496	14701.4	13.8437	13.8437	195	0.824	Tier 1 — Extreme		ATR	BCLN	8354900	CONTROL	28583	292.252	8.19107	8.19107	891	0.193	Tier 1 — Extreme
					EEF1B2	HNRNPL	BCLN	192830000	CONTROL	13222	14578.5	13.8316	13.8316	196	0.823	Tier 1 — Extreme		EEF1B2	BCLN	9321700	CONTROL	33641	277.052	8.11402	8.11402	900	0.184	Tier 1 — Extreme
					STT3A	MYL3	BCLN	159370000	CONTROL	11116	14330.5	13.8068	13.8068	197	0.822	Tier 1 — Extreme		STT3A	BCLN	9780600	CONTROL	35577	274.875	8.10263	8.10263	901	0.184	Tier 1 — Extreme
					TUFM	NUSAP1	BCLN	169160000	CONTROL	11914	14192.5	13.7928	13.7928	198	0.821	Tier 1 — Extreme		TUFM	BCLN	8644000	CONTROL	31772	272.021	8.08757	8.08757	906	0.179	Tier 1 — Extreme
					ZNF318	PEX14	BCLN	189170000	CONTROL	13488	14019.9	13.7752	13.7752	199	0.82	Tier 1 — Extreme		ZNF318	BCLN	4614200	CONTROL	17013	271.137	8.08288	8.08288	907	0.178	Tier 1 — Extreme
					DHCR24	HIST1H1E	BCLN	3905900000	CONTROL	282450	13828.4	13.7553	13.7553	200	0.819	Tier 1 — Extreme		DHCR24	BCLN	9657400	CONTROL	37075	260.448	8.02485	8.02485	913	0.173	Tier 1 — Extreme
					ZFP3	YTHDF2	BCLN	430860000	CONTROL	31827	13535.4	13.7245	13.7245	202	0.817	Tier 1 — Extreme		ZFP3	BCLN	8029300	CONTROL	32566	246.517	7.94554	7.94554	918	0.168	Tier 1 — Extreme
					CYP1B1	SLC25A13	BCLN	540860000	CONTROL	39959	13533.7	13.7243	13.7243	203	0.816	Tier 1 — Extreme		CYP1B1	BCLN	5890400	CONTROL	24381	241.549	7.91617	7.91617	923	0.164	Tier 1 — Extreme
					SAMD1	MYO1C	BCLN	313450000	CONTROL	23165	13528.3	13.7237	13.7237	204	0.815	Tier 1 — Extreme		SAMD1	BCLN	6425600	CONTROL	28112	228.531	7.83625	7.83625	926	0.161	Tier 1 — Extreme
					IK	DDX6	BCLN	405360000	CONTROL	30177	13430.5	13.7132	13.7132	205	0.815	Tier 1 — Extreme		IK	BCLN	3903700	CONTROL	17167	227.33	7.82864	7.82864	927	0.16	Tier 1 — Extreme
					MSL1	RBM14	BCLN	460350000	CONTROL	34315	13413.5	13.7114	13.7114	206	0.814	Tier 1 — Extreme		MSL1	BCLN	7388200	CONTROL	32710	225.835	7.81913	7.81913	929	0.158	Tier 1 — Extreme
					ZNF609	SNRPD1	BCLN	379330000	CONTROL	28298	13402.5	13.7102	13.7102	207	0.813	Tier 1 — Extreme		ZNF609	BCLN	4076900	CONTROL	18266	223.135	7.80177	7.80177	930	0.157	Tier 1 — Extreme
					SDCBP	SLC25A1	BCLN	491720000	CONTROL	36979	13295.5	13.6986	13.6986	208	0.812	Tier 1 — Extreme		SDCBP	BCLN	4005900	CONTROL	18226	219.73	7.77959	7.77959	932	0.155	Tier 1 — Extreme
					DDOST	UPF1	BCLN	482720000	CONTROL	36910	13076.5	13.6747	13.6747	209	0.811	Tier 1 — Extreme		DDOST	BCLN	7828800	CONTROL	36222	216.104	7.75558	7.75558	934	0.154	Tier 1 — Extreme
					CKAP2	RPL8	BCLN	7227200000	CONTROL	553660	13053.4	13.6721	13.6721	210	0.81	Tier 1 — Extreme		CKAP2	BCLN	5424900	CONTROL	25288	214.482	7.74472	7.74472	937	0.151	Tier 1 — Extreme
					IMP3	NAT10	BCLN	149020000	CONTROL	11503	12949.3	13.6606	13.6606	212	0.808	Tier 1 — Extreme		IMP3	BCLN	6954500	CONTROL	32802	211.982	7.7278	7.7278	938	0.15	Tier 1 — Extreme
					PHF8	DARS	BCLN	256610000	CONTROL	19886	12900.8	13.6552	13.6552	213	0.807	Tier 1 — Extreme		PHF8	BCLN	5655400	CONTROL	27583	204.995	7.67945	7.67945	940	0.148	Tier 1 — Extreme
					TIMMDC1	HNRNPD	BCLN	242700000	CONTROL	19066	12726.1	13.6355	13.6355	214	0.806	Tier 1 — Extreme		TIMMDC1	BCLN	2482900	CONTROL	12320	201.453	7.6543	7.6543	943	0.145	Tier 1 — Extreme
					PHGDH	POP1	BCLN	478690000	CONTROL	39121	12234.6	13.5787	13.5787	215	0.805	Tier 1 — Extreme		PHGDH	BCLN	5202100	CONTROL	26219	198.372	7.63206	7.63206	947	0.142	Tier 1 — Extreme
					DNAJC19	MYH14	BCLN	403580000	CONTROL	33132	12179.1	13.5721	13.5721	216	0.805	Tier 1 — Extreme		DNAJC19	BCLN	5711300	CONTROL	29446	193.926	7.59936	7.59936	950	0.139	Tier 1 — Extreme
					AKAP1	SYNCRIP	BCLN	345120000	CONTROL	28422	12140.6	13.5675	13.5675	217	0.804	Tier 1 — Extreme		AKAP1	BCLN	4905000	CONTROL	26922	182.159	7.50906	7.50906	958	0.132	Tier 1 — Extreme
					PATZ1	MATR3	BCLN	478260000	CONTROL	39493	12108.5	13.5637	13.5637	218	0.803	Tier 1 — Extreme		PATZ1	BCLN	5102000	CONTROL	28693	177.783	7.47397	7.47397	959	0.131	Tier 1 — Extreme
					EXOC2	IGF2BP3	BCLN	406160000	CONTROL	33713	12045.8	13.5562	13.5562	219	0.802	Tier 1 — Extreme		EXOC2	BCLN	4198000	CONTROL	26198	160.211	7.32383	7.32383	969	0.122	Tier 1 — Extreme
					MCU	HNRNPA3	BCLN	399780000	CONTROL	34037	11743.7	13.5196	13.5196	220	0.801	Tier 1 — Extreme		MCU	BCLN	2560900	CONTROL	16897	151.515	7.24332	7.24332	974	0.117	Tier 1 — Extreme
					ATP5D	PGAM5	BCLN	1441500000	CONTROL	123030	11716.2	13.5162	13.5162	221	0.8	Tier 1 — Extreme		ATP5D	BCLN	5142000	CONTROL	34495	149.044	7.21959	7.21959	976	0.116	Tier 1 — Extreme
					NUDT21	EXOSC10	BCLN	250850000	CONTROL	21785	11512.2	13.4909	13.4909	223	0.798	Tier 1 — Extreme		NUDT21	BCLN	4616700	CONTROL	31561	146.256	7.19235	7.19235	979	0.113	Tier 1 — Extreme
					RBPMS	DECR1	BCLN	265210000	CONTROL	23264	11397.6	13.4764	13.4764	224	0.797	Tier 1 — Extreme		RBPMS	BCLN	5325600	CONTROL	36592	145.52	7.18508	7.18508	982	0.11	Tier 1 — Extreme
					NDUFA10	C7orf50	BCLN	396900000	CONTROL	35207	11271.7	13.4604	13.4604	225	0.796	Tier 1 — Extreme		NDUFA10	BCLN	4205100	CONTROL	29979	140.245	7.13181	7.13181	984	0.108	Tier 1 — Extreme
					FTH1	NOP16	BCLN	337090000	CONTROL	30306	11121	13.441	13.441	226	0.796	Tier 1 — Extreme		FTH1	BCLN	3728700	CONTROL	27303	136.543	7.09321	7.09321	987	0.106	Tier 1 — Extreme
					VAPB	RPL31	BCLN	3981700000	CONTROL	361000	11029.5	13.4291	13.4291	227	0.795	Tier 1 — Extreme		VAPB	BCLN	4956900	CONTROL	38397	129.079	7.01211	7.01211	990	0.103	Tier 1 — Extreme
					EXOC4	SRSF7	BCLN	163420000	CONTROL	15071	10839.7	13.404	13.404	228	0.794	Tier 1 — Extreme		EXOC4	BCLN	3630700	CONTROL	28763	126.206	6.97964	6.97964	991	0.102	Tier 1 — Extreme
					EIF4G2	UTP20	BCLN	274640000	CONTROL	25728	10672.7	13.3816	13.3816	229	0.793	Tier 1 — Extreme		EIF4G2	BCLN	1654100	CONTROL	14232	116.184	6.86026	6.86026	997	0.097	Tier 1 — Extreme
					WDR76	TPM2	BCLN	146360000	CONTROL	13811	10593.5	13.3709	13.3709	230	0.792	Tier 1 — Extreme		WDR76	BCLN	3552600	CONTROL	31134	114.089	6.83401	6.83401	998	0.096	Tier 1 — Extreme
					SLC25A22	PRRC2C	BCLN	1635500000	CONTROL	156350	10460.2	13.3526	13.3526	231	0.791	Tier 1 — Extreme		SLC25A22	BCLN	2612500	CONTROL	24370	107.18	6.74389	6.74389	1002	0.092	Tier 1 — Extreme
					EBP	PRPF3	BCLN	302540000	CONTROL	29025	10421.6	13.3473	13.3473	232	0.79	Tier 1 — Extreme		EBP	BCLN	1095400	CONTROL	10236	106.963	6.74096	6.74096	1003	0.091	Tier 1 — Extreme
					SLTM	RBMX	BCLN	201770000	CONTROL	19471	10359.9	13.3387	13.3387	233	0.789	Tier 1 — Extreme		SLTM	BCLN	2704100	CONTROL	25380	106.524	6.73503	6.73503	1004	0.09	Tier 1 — Extreme
					LARS	RTCB	BCLN	237710000	CONTROL	23629	10058	13.2961	13.2961	234	0.788	Tier 1 — Extreme		LARS	BCLN	1799000	CONTROL	17110	105.113	6.71579	6.71579	1005	0.089	Tier 1 — Extreme
					FAF2	XRN2	BCLN	226290000	CONTROL	22763	9938.95	13.2789	13.2789	235	0.787	Tier 1 — Extreme		FAF2	BCLN	2542600	CONTROL	25474	99.7922	6.64085	6.64085	1007	0.087	Tier 1 — Extreme
					CWF19L2	HIST1H2BB	BCLN	156780000	CONTROL	15826	9903.35	13.2737	13.2737	236	0.786	Tier 1 — Extreme		CWF19L2	BCLN	1670800	CONTROL	17585	94.9861	6.56964	6.56964	1009	0.086	Tier 1 — Extreme
					SOAT1	RRP1B	BCLN	119500000	CONTROL	12186	9802.31	13.2589	13.2589	237	0.786	Tier 1 — Extreme		SOAT1	BCLN	3092100	CONTROL	32641	94.7162	6.56554	6.56554	1010	0.085	Tier 1 — Extreme
					CHD1	SKIV2L2	BCLN	160910000	CONTROL	16423	9794.86	13.2578	13.2578	238	0.785	Tier 1 — Extreme		CHD1	BCLN	2390300	CONTROL	25376	94.1769	6.5573	6.5573	1011	0.084	Tier 1 — Extreme
					NIPBL	AIMP1	BCLN	230830000	CONTROL	23857	9673.54	13.2398	13.2398	239	0.784	Tier 1 — Extreme		NIPBL	BCLN	2376300	CONTROL	27601	86.0793	6.42759	6.42759	1015	0.08	Tier 1 — Extreme
					TBC1D10B	MYO1E	BCLN	332980000	CONTROL	34700	9594.58	13.228	13.228	240	0.783	Tier 1 — Extreme		TBC1D10B	BCLN	2712500	CONTROL	38677	70.1232	6.13182	6.13182	1024	0.072	Tier 1 — Extreme
					MAPKAP1	STAU2	BCLN	204790000	CONTROL	21342	9593.39	13.2278	13.2278	241	0.782	Tier 1 — Extreme		MAPKAP1	BCLN	1319100	CONTROL	22213	59.371	5.89169	5.89169	1035	0.062	Tier 2 — Strong
					NR2F1	HS2ST1	BCLN	184960000	CONTROL	19293	9584.41	13.2265	13.2265	242	0.781	Tier 1 — Extreme		NR2F1	BCLN	1816100	CONTROL	34296	52.9461	5.72645	5.72645	1037	0.06	Tier 2 — Strong
					PUF60	TPM4	BCLN	252160000	CONTROL	26461	9527.7	13.2179	13.2179	243	0.78	Tier 1 — Extreme		PUF60	BCLN	74053000	CONTROL	1408800	52.5644	5.71601	5.71601	1038	0.059	Tier 2 — Strong
					HOXD11	KARS	BCLN	312400000	CONTROL	32856	9506.71	13.2147	13.2147	244	0.779	Tier 1 — Extreme		HOXD11	BCLN	1463600	CONTROL	39311	37.2267	5.21827	5.21827	1043	0.055	Tier 2 — Strong
					AKAP13	RBM27	BCLN	234530000	CONTROL	24815	9449.23	13.206	13.206	245	0.778	Tier 1 — Extreme		AKAP13	BCLN	1325500	CONTROL	36898	35.9186	5.16666	5.16666	1045	0.053	Tier 2 — Strong
					PRSS21	NKRF	BCLN	372310000	CONTROL	39874	9335.99	13.1886	13.1886	246	0.777	Tier 1 — Extreme		PRSS21	BCLN	1036200	CONTROL	31824	32.5554	5.02482	5.02482	1046	0.052	Tier 2 — Strong
						DDX47	BCLN	300790000	CONTROL	32695	9198.47	13.1672	13.1672	247	0.776	Tier 1 — Extreme
						ACTG1	BCLN	82895000000	CONTROL	9060700	9148.85	13.1594	13.1594	248	0.776	Tier 1 — Extreme
						RPL23	BCLN	1605100000	CONTROL	176130	9112.9	13.1537	13.1537	249	0.775	Tier 1 — Extreme
						TECR	BCLN	198660000	CONTROL	21845	9091.99	13.1504	13.1504	250	0.774	Tier 1 — Extreme
						SRSF2	BCLN	184970000	CONTROL	20494	9023.37	13.1395	13.1395	251	0.773	Tier 1 — Extreme
						SNRPD2	BCLN	209430000	CONTROL	23423	8939.3	13.1259	13.1259	252	0.772	Tier 1 — Extreme
						LYAR	BCLN	239270000	CONTROL	26777	8933.99	13.1251	13.1251	253	0.771	Tier 1 — Extreme
						GTF2F2	BCLN	104240000	CONTROL	11676	8923.89	13.1235	13.1235	254	0.77	Tier 1 — Extreme
						EXOSC2	BCLN	96477000	CONTROL	10886	8858.42	13.1128	13.1128	256	0.768	Tier 1 — Extreme
						ELAVL1	BCLN	224910000	CONTROL	25457	8833.16	13.1087	13.1087	257	0.767	Tier 1 — Extreme
						PCBP2	BCLN	315330000	CONTROL	36247	8698.28	13.0865	13.0865	259	0.766	Tier 1 — Extreme
						HSPD1	BCLN	150290000	CONTROL	17323	8673.25	13.0824	13.0824	260	0.765	Tier 1 — Extreme
						C11orf98	BCLN	120510000	CONTROL	14028	8587.62	13.068	13.068	262	0.763	Tier 1 — Extreme
						DDX56	BCLN	134550000	CONTROL	15900	8459.6	13.0464	13.0464	263	0.762	Tier 1 — Extreme
						CDC5L	BCLN	294760000	CONTROL	35340	8339.51	13.0257	13.0257	264	0.761	Tier 1 — Extreme
						PRC1	BCLN	90676000	CONTROL	10929	8293.03	13.0177	13.0177	265	0.76	Tier 1 — Extreme
						PSIP1	BCLN	317810000	CONTROL	38877	8173.71	12.9968	12.9968	266	0.759	Tier 1 — Extreme
						HIST1H4A	BCLN	5457300000	CONTROL	671990	8121.04	12.9874	12.9874	267	0.758	Tier 1 — Extreme
						MOV10	BCLN	86796000	CONTROL	11010	7879.8	12.9439	12.9439	268	0.757	Tier 1 — Extreme
						RRP12	BCLN	215070000	CONTROL	27363	7858.45	12.94	12.94	269	0.757	Tier 1 — Extreme
						SSR4	BCLN	135170000	CONTROL	17611	7673.14	12.9056	12.9056	272	0.754	Tier 1 — Extreme
						SLC25A6	BCLN	2905000000	CONTROL	394260	7368.14	12.8471	12.8471	274	0.752	Tier 1 — Extreme
						RCC2	BCLN	96836000	CONTROL	13176	7346.64	12.8429	12.8429	275	0.751	Tier 1 — Extreme
						RSBN1	BCLN	107650000	CONTROL	14678	7331.61	12.8399	12.8399	276	0.75	Tier 1 — Extreme
						RPL19	BCLN	3877000000	CONTROL	541880	7154.65	12.8047	12.8047	278	0.748	Tier 1 — Extreme
						HNRNPDL	BCLN	72146000	CONTROL	10089	7147.41	12.8032	12.8032	279	0.747	Tier 1 — Extreme
						RPL22L1	BCLN	231080000	CONTROL	32655	7075.32	12.7886	12.7886	280	0.747	Tier 1 — Extreme
						PPP1R18	BCLN	177600000	CONTROL	25201	7045.94	12.7826	12.7826	281	0.746	Tier 1 — Extreme
						DHX15	BCLN	126490000	CONTROL	18351	6890.94	12.7505	12.7505	282	0.745	Tier 1 — Extreme
						PNKP	BCLN	85979000	CONTROL	12540	6853.65	12.7427	12.7427	283	0.744	Tier 1 — Extreme
						PPP1CA	BCLN	163490000	CONTROL	23877	6845.74	12.741	12.741	284	0.743	Tier 1 — Extreme
						HSPA1A	BCLN	104060000	CONTROL	15202	6842.9	12.7404	12.7404	285	0.742	Tier 1 — Extreme
						HNRNPC	BCLN	142910000	CONTROL	20915	6831.26	12.7379	12.7379	286	0.741	Tier 1 — Extreme
						FTSJ3	BCLN	203860000	CONTROL	30137	6763.32	12.7235	12.7235	287	0.74	Tier 1 — Extreme
						HACD3	BCLN	236720000	CONTROL	35321	6701.01	12.7102	12.7102	288	0.739	Tier 1 — Extreme
						AP2B1	BCLN	68973000	CONTROL	10324	6677.61	12.7051	12.7051	289	0.738	Tier 1 — Extreme
						EMG1	BCLN	118160000	CONTROL	17734	6661.03	12.7015	12.7015	290	0.737	Tier 1 — Extreme
						MYL6B	BCLN	1243600000	CONTROL	188700	6590.18	12.6861	12.6861	291	0.737	Tier 1 — Extreme
						CTTN	BCLN	231410000	CONTROL	35158	6581.07	12.6841	12.6841	292	0.736	Tier 1 — Extreme
						DDX23	BCLN	82004000	CONTROL	12461	6578.21	12.6835	12.6835	293	0.735	Tier 1 — Extreme
						MOGS	BCLN	71699000	CONTROL	10911	6568.25	12.6813	12.6813	294	0.734	Tier 1 — Extreme
						ARHGEF2	BCLN	65933000	CONTROL	10075	6540.97	12.6753	12.6753	295	0.733	Tier 1 — Extreme
						DDX1	BCLN	185260000	CONTROL	28490	6501.49	12.6666	12.6666	296	0.732	Tier 1 — Extreme
						KHDRBS1	BCLN	212290000	CONTROL	32714	6488.28	12.6636	12.6636	297	0.731	Tier 1 — Extreme
						APTX	BCLN	75862000	CONTROL	11798	6427.35	12.65	12.65	299	0.729	Tier 1 — Extreme
						DDX21	BCLN	246500000	CONTROL	38356	6425.8	12.6497	12.6497	300	0.728	Tier 1 — Extreme
						BAG2	BCLN	113190000	CONTROL	17696	6394.55	12.6426	12.6426	301	0.728	Tier 1 — Extreme
						RARS	BCLN	225480000	CONTROL	35715	6312.43	12.624	12.624	304	0.725	Tier 1 — Extreme
						WIBG	BCLN	229520000	CONTROL	36871	6224.1	12.6037	12.6037	305	0.724	Tier 1 — Extreme
						ARPC3	BCLN	70707000	CONTROL	11356	6223.66	12.6035	12.6035	306	0.723	Tier 1 — Extreme
						SNRPB	BCLN	129990000	CONTROL	20971	6197.08	12.5974	12.5974	307	0.722	Tier 1 — Extreme
						RPN1	BCLN	170740000	CONTROL	27965	6104.4	12.5756	12.5756	309	0.72	Tier 1 — Extreme
						CLASP1	BCLN	224830000	CONTROL	38281	5872.38	12.5197	12.5197	311	0.718	Tier 1 — Extreme
						TMCO1	BCLN	226440000	CONTROL	38670	5854.95	12.5154	12.5154	312	0.718	Tier 1 — Extreme
						KRT7	BCLN	215290000	CONTROL	36787	5851.54	12.5146	12.5146	313	0.717	Tier 1 — Extreme
						RBM10	BCLN	60344000	CONTROL	10317	5846.15	12.5133	12.5133	314	0.716	Tier 1 — Extreme
						RBM3	BCLN	227520000	CONTROL	38991	5834.44	12.5104	12.5104	316	0.714	Tier 1 — Extreme
						AFAP1	BCLN	191760000	CONTROL	33315	5755.1	12.4906	12.4906	318	0.712	Tier 1 — Extreme
						NOP2	BCLN	193860000	CONTROL	33821	5731.09	12.4846	12.4846	319	0.711	Tier 1 — Extreme
						ACTR2	BCLN	60256000	CONTROL	10532	5718.52	12.4814	12.4814	320	0.71	Tier 1 — Extreme
						GTF3C4	BCLN	66741000	CONTROL	11702	5700.95	12.477	12.477	321	0.709	Tier 1 — Extreme
						RSL1D1	BCLN	99641000	CONTROL	18035	5523.34	12.4313	12.4313	323	0.708	Tier 1 — Extreme
						TRMT10C	BCLN	145600000	CONTROL	26363	5521.84	12.4309	12.4309	324	0.707	Tier 1 — Extreme
						UQCRFS1	BCLN	60141000	CONTROL	11034	5448.05	12.4115	12.4115	326	0.705	Tier 1 — Extreme
						SRSF6	BCLN	177340000	CONTROL	33203	5340.28	12.3827	12.3827	327	0.704	Tier 1 — Extreme
						TMPO	BCLN	120860000	CONTROL	22642	5336.69	12.3817	12.3817	328	0.703	Tier 1 — Extreme
						SLC25A3	BCLN	157390000	CONTROL	29498	5334.71	12.3812	12.3812	329	0.702	Tier 1 — Extreme
						VIM	BCLN	160660000	CONTROL	30185	5321.63	12.3777	12.3777	330	0.701	Tier 1 — Extreme
						SNRPA	BCLN	199980000	CONTROL	37624	5314.52	12.3757	12.3757	331	0.7	Tier 1 — Extreme
						SLC25A11	BCLN	109620000	CONTROL	20836	5259.82	12.3608	12.3608	332	0.699	Tier 1 — Extreme
						VAPA	BCLN	147990000	CONTROL	28184	5249.92	12.3581	12.3581	333	0.699	Tier 1 — Extreme
						EMD	BCLN	164410000	CONTROL	31883	5155.86	12.332	12.332	334	0.698	Tier 1 — Extreme
						EIF2AK2	BCLN	195890000	CONTROL	38766	5052.49	12.3028	12.3028	335	0.697	Tier 1 — Extreme
						SRPK2	BCLN	55385000	CONTROL	10997	5034.09	12.2975	12.2975	336	0.696	Tier 1 — Extreme
						SNRPD3	BCLN	178900000	CONTROL	35739	5005.04	12.2892	12.2892	337	0.695	Tier 1 — Extreme
						NIFK	BCLN	62881000	CONTROL	12670	4961.03	12.2764	12.2764	339	0.693	Tier 1 — Extreme
						ACTR3	BCLN	128140000	CONTROL	26150	4899.25	12.2583	12.2583	340	0.692	Tier 1 — Extreme
						HNRNPUL1	BCLN	68504000	CONTROL	13998	4892.09	12.2562	12.2562	341	0.691	Tier 1 — Extreme
						HNRNPA0	BCLN	190150000	CONTROL	38900	4887.55	12.2549	12.2549	342	0.69	Tier 1 — Extreme
						GTF3C3	BCLN	51267000	CONTROL	10531	4865.89	12.2485	12.2485	343	0.689	Tier 1 — Extreme
						EEF1D	BCLN	155040000	CONTROL	31913	4857.45	12.246	12.246	344	0.689	Tier 1 — Extreme
						EEF1E1	BCLN	89262000	CONTROL	18395	4851.2	12.2441	12.2441	345	0.688	Tier 1 — Extreme
						SPATS2	BCLN	188250000	CONTROL	39093	4814.82	12.2333	12.2333	346	0.687	Tier 1 — Extreme
						POLRMT	BCLN	151530000	CONTROL	32073	4723.8	12.2057	12.2057	348	0.685	Tier 1 — Extreme
						CAPRIN1	BCLN	2123900000	CONTROL	450130	4718.36	12.2041	12.2041	350	0.683	Tier 1 — Extreme
						TAF15	BCLN	84738000	CONTROL	18247	4642.67	12.1807	12.1807	351	0.682	Tier 1 — Extreme
						DIMT1	BCLN	150560000	CONTROL	32466	4636.75	12.1789	12.1789	352	0.681	Tier 1 — Extreme
						SRPK1	BCLN	184070000	CONTROL	39710	4634.77	12.1783	12.1783	353	0.68	Tier 1 — Extreme
						STT3B	BCLN	58900000	CONTROL	12801	4599.41	12.1672	12.1672	354	0.679	Tier 1 — Extreme
						SEC61B	BCLN	58993000	CONTROL	12954	4552.28	12.1524	12.1524	356	0.678	Tier 1 — Extreme
						MPRIP	BCLN	72115000	CONTROL	16145	4465.33	12.1245	12.1245	357	0.677	Tier 1 — Extreme
						SRGAP2	BCLN	92172000	CONTROL	20954	4397.73	12.1025	12.1025	358	0.676	Tier 1 — Extreme
						CORO1C	BCLN	125240000	CONTROL	28536	4388.07	12.0994	12.0994	359	0.675	Tier 1 — Extreme
						CHCHD3	BCLN	153200000	CONTROL	35399	4327.19	12.0792	12.0792	360	0.674	Tier 1 — Extreme
						CAPZB	BCLN	168280000	CONTROL	39748	4233.14	12.0475	12.0475	362	0.672	Tier 1 — Extreme
						GTF3C1	BCLN	148570000	CONTROL	35185	4221.94	12.0437	12.0437	363	0.671	Tier 1 — Extreme
						LSM12	BCLN	144070000	CONTROL	34182	4214.18	12.041	12.041	364	0.67	Tier 1 — Extreme
						SVIL	BCLN	89309000	CONTROL	21206	4210.5	12.0398	12.0398	365	0.669	Tier 1 — Extreme
						SPTAN1	BCLN	2246600000	CONTROL	543600	4132.78	12.0129	12.0129	367	0.668	Tier 1 — Extreme
						ZFR	BCLN	153770000	CONTROL	37242	4128.39	12.0114	12.0114	368	0.667	Tier 1 — Extreme
						HSPA5	BCLN	303190000	CONTROL	73694	4113.9	12.0063	12.0063	370	0.665	Tier 1 — Extreme
						UTP18	BCLN	55772000	CONTROL	13561	4111.16	12.0053	12.0053	371	0.664	Tier 1 — Extreme
						XPC	BCLN	69100000	CONTROL	16886	4090.94	11.9982	11.9982	372	0.663	Tier 1 — Extreme
						MTCL1	BCLN	47043000	CONTROL	11677	4026.96	11.9755	11.9755	374	0.661	Tier 1 — Extreme
						RRP1	BCLN	149030000	CONTROL	37695	3953.05	11.9488	11.9488	375	0.66	Tier 1 — Extreme
						AFF4	BCLN	44370000	CONTROL	11247	3943.3	11.9452	11.9452	376	0.66	Tier 1 — Extreme
						GTF2F1	BCLN	106200000	CONTROL	26947	3940.34	11.9441	11.9441	377	0.659	Tier 1 — Extreme
						DNAJB11	BCLN	100100000	CONTROL	25609	3908.02	11.9322	11.9322	380	0.656	Tier 1 — Extreme
						CHD3	BCLN	46305000	CONTROL	11877	3897.07	11.9282	11.9282	381	0.655	Tier 1 — Extreme
						ZC3H4	BCLN	148260000	CONTROL	38097	3891.13	11.926	11.926	383	0.653	Tier 1 — Extreme
						MSH2	BCLN	49609000	CONTROL	12849	3859.42	11.9142	11.9142	384	0.652	Tier 1 — Extreme
						EIF6	BCLN	145920000	CONTROL	37964	3843.14	11.9081	11.9081	385	0.651	Tier 1 — Extreme
						HCK	BCLN	67630000	CONTROL	17703	3819.18	11.899	11.899	386	0.65	Tier 1 — Extreme
						TRMT1L	BCLN	54145000	CONTROL	14187	3815.18	11.8975	11.8975	388	0.649	Tier 1 — Extreme
						C8orf33	BCLN	100840000	CONTROL	26733	3771.41	11.8809	11.8809	389	0.648	Tier 1 — Extreme
						NIP7	BCLN	56956000	CONTROL	15161	3755.51	11.8748	11.8748	390	0.647	Tier 1 — Extreme
						HIST1H2BL	BCLN	3390800000	CONTROL	916610	3699.26	11.853	11.853	391	0.646	Tier 1 — Extreme
						RPS4X	BCLN	5912000000	CONTROL	1619600	3650.27	11.8338	11.8338	392	0.645	Tier 1 — Extreme
						NPM3	BCLN	106140000	CONTROL	29337	3617.34	11.8207	11.8207	393	0.644	Tier 1 — Extreme
						NSUN2	BCLN	119510000	CONTROL	33529	3563.85	11.7992	11.7992	394	0.643	Tier 1 — Extreme
						TOP2A	BCLN	98883000	CONTROL	28108	3517.34	11.7803	11.7803	395	0.642	Tier 1 — Extreme
						PTDSS1	BCLN	92377000	CONTROL	26783	3448.45	11.7517	11.7517	397	0.64	Tier 1 — Extreme
						GNL3L	BCLN	120400000	CONTROL	35394	3401.23	11.7318	11.7318	398	0.64	Tier 1 — Extreme
						TOP1	BCLN	639480000	CONTROL	188210	3397.6	11.7303	11.7303	399	0.639	Tier 1 — Extreme
						LLPH	BCLN	70797000	CONTROL	20838	3396.68	11.7299	11.7299	400	0.638	Tier 1 — Extreme
						EXOSC9	BCLN	44839000	CONTROL	13217	3391.24	11.7276	11.7276	401	0.637	Tier 1 — Extreme
						ERCC3	BCLN	41389000	CONTROL	12484	3314.04	11.6944	11.6944	406	0.632	Tier 1 — Extreme
						RPP38	BCLN	49594000	CONTROL	15314	3237.42	11.6606	11.6606	407	0.631	Tier 1 — Extreme
						DHX57	BCLN	45353000	CONTROL	14159	3201.99	11.6448	11.6448	408	0.631	Tier 1 — Extreme
						U2SURP	BCLN	117370000	CONTROL	36876	3182.4	11.6359	11.6359	410	0.629	Tier 1 — Extreme
						MAP4	BCLN	80382000	CONTROL	25293	3177.41	11.6336	11.6336	411	0.628	Tier 1 — Extreme
						PSPC1	BCLN	44098000	CONTROL	13927	3165.23	11.6281	11.6281	412	0.627	Tier 1 — Extreme
						ARPC4	BCLN	93991000	CONTROL	29762	3157.56	11.6246	11.6246	413	0.626	Tier 1 — Extreme
						DST	BCLN	90889000	CONTROL	28963	3137.57	11.6154	11.6154	414	0.625	Tier 1 — Extreme
						KIFC1	BCLN	113890000	CONTROL	36515	3118.57	11.6067	11.6067	417	0.622	Tier 1 — Extreme
						TPM1	BCLN	109130000	CONTROL	35006	3117.02	11.606	11.606	418	0.621	Tier 1 — Extreme
						KIF14	BCLN	48590000	CONTROL	15585	3116.74	11.6058	11.6058	419	0.621	Tier 1 — Extreme
						RBBP4	BCLN	40680000	CONTROL	13055	3114.85	11.6049	11.6049	420	0.62	Tier 1 — Extreme
						GNL2	BCLN	87370000	CONTROL	28182	3099.66	11.5979	11.5979	422	0.618	Tier 1 — Extreme
						TCOF1	BCLN	54804000	CONTROL	17759	3085.12	11.5911	11.5911	423	0.617	Tier 1 — Extreme
						ZNF593	BCLN	55337000	CONTROL	17989	3075.3	11.5865	11.5865	425	0.615	Tier 1 — Extreme
						MINA	BCLN	61944000	CONTROL	20191	3067.14	11.5827	11.5827	426	0.614	Tier 1 — Extreme
						RUVBL1	BCLN	98482000	CONTROL	32354	3043.42	11.5715	11.5715	427	0.613	Tier 1 — Extreme
						KRT35	BCLN	51684000	CONTROL	17141	3014.35	11.5576	11.5576	428	0.612	Tier 1 — Extreme
						KPNA2	BCLN	100040000	CONTROL	34072	2935.7	11.5195	11.5195	430	0.611	Tier 1 — Extreme
						NFX1	BCLN	59329000	CONTROL	20486	2895.37	11.4995	11.4995	432	0.609	Tier 1 — Extreme
						PHF6	BCLN	65328000	CONTROL	22603	2889.6	11.4967	11.4967	433	0.608	Tier 1 — Extreme
						SLAIN2	BCLN	29370000	CONTROL	10201	2877.72	11.4907	11.4907	435	0.606	Tier 1 — Extreme
						CIRBP	BCLN	54734000	CONTROL	19027	2875.89	11.4898	11.4898	436	0.605	Tier 1 — Extreme
						CEP170	BCLN	63670000	CONTROL	22663	2808.81	11.4557	11.4557	438	0.603	Tier 1 — Extreme
						SDAD1	BCLN	98207000	CONTROL	35037	2802.55	11.4525	11.4525	439	0.602	Tier 1 — Extreme
						EXOSC8	BCLN	65660000	CONTROL	23533	2789.53	11.4458	11.4458	440	0.601	Tier 1 — Extreme
						HNRNPH1	BCLN	746930000	CONTROL	269150	2775.09	11.4383	11.4383	442	0.6	Tier 1 — Extreme
						CPT1A	BCLN	60240000	CONTROL	21739	2770.42	11.4359	11.4359	443	0.599	Tier 1 — Extreme
						EIF4A1	BCLN	55419000	CONTROL	20403	2715.55	11.407	11.407	448	0.594	Tier 1 — Extreme
						EIF2A	BCLN	105890000	CONTROL	39015	2713.74	11.4061	11.4061	449	0.593	Tier 1 — Extreme
						FMR1	BCLN	38267000	CONTROL	14138	2705.72	11.4018	11.4018	450	0.592	Tier 1 — Extreme
						SRP9	BCLN	90697000	CONTROL	33754	2686.6	11.3916	11.3916	451	0.592	Tier 1 — Extreme
						NAP1L1	BCLN	34081000	CONTROL	13119	2596.85	11.3425	11.3425	454	0.589	Tier 1 — Extreme
						CLASP2	BCLN	64344000	CONTROL	24894	2584.2	11.3355	11.3355	455	0.588	Tier 1 — Extreme
						HNRNPAB	BCLN	87656000	CONTROL	33926	2583.36	11.335	11.335	456	0.587	Tier 1 — Extreme
						PELP1	BCLN	42930000	CONTROL	16665	2575.29	11.3305	11.3305	457	0.586	Tier 1 — Extreme
						BANF1	BCLN	37595000	CONTROL	14695	2557.48	11.3205	11.3205	458	0.585	Tier 1 — Extreme
						NCAPD3	BCLN	59786000	CONTROL	23616	2531.05	11.3055	11.3055	460	0.583	Tier 1 — Extreme
						ACAP1	BCLN	37202000	CONTROL	14797	2513.31	11.2954	11.2954	463	0.581	Tier 1 — Extreme
						TCEB3	BCLN	76451000	CONTROL	30709	2489.13	11.2814	11.2814	464	0.58	Tier 1 — Extreme
						GTF3C2	BCLN	33476000	CONTROL	13473	2483.75	11.2783	11.2783	465	0.579	Tier 1 — Extreme
						PIK3R4	BCLN	38856000	CONTROL	15643	2483.13	11.2779	11.2779	466	0.578	Tier 1 — Extreme
						EIF4B	BCLN	79962000	CONTROL	32750	2441.22	11.2534	11.2534	468	0.576	Tier 1 — Extreme
						TMA16	BCLN	85052000	CONTROL	35557	2391.65	11.2238	11.2238	472	0.572	Tier 1 — Extreme
						DHX36	BCLN	77771000	CONTROL	32528	2390.53	11.2231	11.2231	473	0.572	Tier 1 — Extreme
						RBM28	BCLN	29331000	CONTROL	12362	2371.72	11.2117	11.2117	474	0.571	Tier 1 — Extreme
						PAWR	BCLN	26737000	CONTROL	11302	2364.64	11.2074	11.2074	475	0.57	Tier 1 — Extreme
						MKI67	BCLN	31680000	CONTROL	13602	2328.21	11.185	11.185	476	0.569	Tier 1 — Extreme
						AIMP2	BCLN	88788000	CONTROL	38296	2318.16	11.1788	11.1788	477	0.568	Tier 1 — Extreme
						ZNF629	BCLN	57808000	CONTROL	25104	2302.28	11.1688	11.1688	479	0.566	Tier 1 — Extreme
						SNRPF	BCLN	38402000	CONTROL	16838	2280	11.1548	11.1548	481	0.564	Tier 1 — Extreme
						TOMM7	BCLN	74434000	CONTROL	32646	2279.69	11.1546	11.1546	482	0.563	Tier 1 — Extreme
						MTCH1	BCLN	35651000	CONTROL	15661	2275.69	11.1521	11.1521	483	0.563	Tier 1 — Extreme
						NFXL1	BCLN	63445000	CONTROL	27894	2274.1	11.1511	11.1511	484	0.562	Tier 1 — Extreme
						NSUN5	BCLN	73191000	CONTROL	32184	2273.79	11.1509	11.1509	485	0.561	Tier 1 — Extreme
						PPIH	BCLN	54825000	CONTROL	24143	2270.37	11.1487	11.1487	486	0.56	Tier 1 — Extreme
						RPS27L	BCLN	69566000	CONTROL	30825	2256.44	11.1398	11.1398	487	0.559	Tier 1 — Extreme
						UTP3	BCLN	27966000	CONTROL	12487	2238.71	11.1285	11.1285	489	0.557	Tier 1 — Extreme
						LACTB	BCLN	79096000	CONTROL	35587	2222.3	11.1178	11.1178	491	0.555	Tier 1 — Extreme
						HNRNPR	BCLN	72290000	CONTROL	32614	2216.19	11.1139	11.1139	492	0.554	Tier 1 — Extreme
						ARPC1B	BCLN	68234000	CONTROL	31020	2199.32	11.1028	11.1028	494	0.553	Tier 1 — Extreme
						EEFSEC	BCLN	49143000	CONTROL	22343	2198.99	11.1026	11.1026	495	0.552	Tier 1 — Extreme
						SGPL1	BCLN	39396000	CONTROL	17937	2195.74	11.1005	11.1005	496	0.551	Tier 1 — Extreme
						MAP7	BCLN	35012000	CONTROL	15978	2190.58	11.0971	11.0971	497	0.55	Tier 1 — Extreme
						PRKAR2A	BCLN	24126000	CONTROL	11276	2138.64	11.0625	11.0625	499	0.548	Tier 1 — Extreme
						CD3EAP	BCLN	52558000	CONTROL	24884	2111.7	11.0442	11.0442	500	0.547	Tier 1 — Extreme
						NOP14	BCLN	47107000	CONTROL	22447	2098.12	11.0349	11.0349	502	0.545	Tier 1 — Extreme
						UIMC1	BCLN	25626000	CONTROL	12262	2089.02	11.0286	11.0286	503	0.544	Tier 1 — Extreme
						ARPC2	BCLN	34676000	CONTROL	16843	2058.17	11.0071	11.0071	505	0.543	Tier 1 — Extreme
						RACGAP1	BCLN	80095000	CONTROL	39298	2037.89	10.9929	10.9929	506	0.542	Tier 1 — Extreme
						CMSS1	BCLN	61049000	CONTROL	29953	2037.82	10.9928	10.9928	507	0.541	Tier 1 — Extreme
						ASCC1	BCLN	30818000	CONTROL	15176	2030.04	10.9873	10.9873	508	0.54	Tier 1 — Extreme
						PEG10	BCLN	70224000	CONTROL	34974	2007.6	10.9713	10.9713	509	0.539	Tier 1 — Extreme
						LMNA	BCLN	78059000	CONTROL	39031	1999.67	10.9655	10.9655	510	0.538	Tier 1 — Extreme
						PWP1	BCLN	51619000	CONTROL	26092	1977.97	10.9498	10.9498	511	0.537	Tier 1 — Extreme
						GTF3C5	BCLN	70698000	CONTROL	35996	1963.78	10.9394	10.9394	512	0.536	Tier 1 — Extreme
						DDX55	BCLN	36052000	CONTROL	18457	1952.77	10.9313	10.9313	514	0.534	Tier 1 — Extreme
						HNRNPA2B1	BCLN	1276900000	CONTROL	655140	1949.03	10.9285	10.9285	515	0.533	Tier 1 — Extreme
						HSD17B10	BCLN	40526000	CONTROL	21035	1926.14	10.9115	10.9115	516	0.533	Tier 1 — Extreme
						C19orf53	BCLN	20076000	CONTROL	10430	1923.91	10.9098	10.9098	517	0.532	Tier 1 — Extreme
						EEF1A1	BCLN	838700000	CONTROL	438100	1914.38	10.9027	10.9027	518	0.531	Tier 1 — Extreme
						CCDC59	BCLN	45769000	CONTROL	24069	1901.18	10.8927	10.8927	519	0.53	Tier 1 — Extreme
						QPCTL	BCLN	43736000	CONTROL	23189	1885.66	10.8809	10.8809	520	0.529	Tier 1 — Extreme
						NEXN	BCLN	29304000	CONTROL	15845	1848.83	10.8524	10.8524	522	0.527	Tier 1 — Extreme
						EIF3B	BCLN	53774000	CONTROL	29393	1829.17	10.837	10.837	524	0.525	Tier 1 — Extreme
						NCBP1	BCLN	63911000	CONTROL	35172	1816.84	10.8272	10.8272	525	0.524	Tier 1 — Extreme
						ACTA1	BCLN	29517000	CONTROL	16327	1807.31	10.8196	10.8196	529	0.521	Tier 1 — Extreme
						SNRNP70	BCLN	69935000	CONTROL	38775	1803.38	10.8165	10.8165	530	0.52	Tier 1 — Extreme
						TRIM4	BCLN	42232000	CONTROL	23527	1794.66	10.8095	10.8095	531	0.519	Tier 1 — Extreme
						UHRF1	BCLN	41884000	CONTROL	23364	1792.29	10.8076	10.8076	532	0.518	Tier 1 — Extreme
						RPP30	BCLN	44840000	CONTROL	25277	1773.59	10.7925	10.7925	535	0.515	Tier 1 — Extreme
						PAK1IP1	BCLN	29582000	CONTROL	16776	1762.83	10.7837	10.7837	536	0.514	Tier 1 — Extreme
						RECQL	BCLN	41547000	CONTROL	23578	1761.74	10.7828	10.7828	537	0.514	Tier 1 — Extreme
						SNRPG	BCLN	29059000	CONTROL	16860	1723.04	10.7507	10.7507	540	0.511	Tier 1 — Extreme
						SMARCA5	BCLN	29264000	CONTROL	17176	1703.28	10.7341	10.7341	541	0.51	Tier 1 — Extreme
						TMEM33	BCLN	62051000	CONTROL	36482	1700.63	10.7319	10.7319	542	0.509	Tier 1 — Extreme
						EFHD2	BCLN	56620000	CONTROL	33697	1680.02	10.7143	10.7143	545	0.506	Tier 1 — Extreme
						CLINT1	BCLN	40726000	CONTROL	25024	1627.15	10.6681	10.6681	547	0.504	Tier 1 — Extreme
						DRG1	BCLN	51624000	CONTROL	31797	1623.29	10.6647	10.6647	548	0.504	Tier 1 — Extreme
						NOM1	BCLN	52128000	CONTROL	32168	1620.24	10.662	10.662	549	0.503	Tier 1 — Extreme
						FBL	BCLN	58615000	CONTROL	36254	1616.56	10.6587	10.6587	550	0.502	Tier 1 — Extreme
						TFAP2A	BCLN	22577000	CONTROL	13998	1612.3	10.6549	10.6549	551	0.501	Tier 1 — Extreme
						EXOG	BCLN	16767000	CONTROL	10401	1611.28	10.654	10.654	552	0.5	Tier 1 — Extreme
						AP2A1	BCLN	28539000	CONTROL	17951	1589.39	10.6343	10.6343	554	0.498	Tier 1 — Extreme
						HNRNPH3	BCLN	26834000	CONTROL	17039	1574.4	10.6206	10.6206	557	0.495	Tier 1 — Extreme
						TAF6L	BCLN	28240000	CONTROL	17933	1574.31	10.6205	10.6205	558	0.495	Tier 1 — Extreme
						MRPL12	BCLN	17370000	CONTROL	11241	1544.55	10.593	10.593	559	0.494	Tier 1 — Extreme
						PACSIN3	BCLN	44116000	CONTROL	28579	1543.38	10.5919	10.5919	560	0.493	Tier 1 — Extreme
						H2AFX	BCLN	58866000	CONTROL	38185	1541.4	10.59	10.59	561	0.492	Tier 1 — Extreme
						PCBP1	BCLN	60999000	CONTROL	39816	1531.83	10.581	10.581	562	0.491	Tier 1 — Extreme
						DDX18	BCLN	28342000	CONTROL	18879	1500.85	10.5516	10.5516	564	0.489	Tier 1 — Extreme
						ERH	BCLN	39563000	CONTROL	26449	1495.54	10.5465	10.5465	565	0.488	Tier 1 — Extreme
						GRSF1	BCLN	31864000	CONTROL	21697	1468.25	10.5199	10.5199	567	0.486	Tier 1 — Extreme
						PDCD6	BCLN	30924000	CONTROL	21217	1457.17	10.509	10.509	568	0.485	Tier 1 — Extreme
						NOC4L	BCLN	40801000	CONTROL	28158	1448.74	10.5006	10.5006	569	0.485	Tier 1 — Extreme
						POTEE	BCLN	51667000	CONTROL	35742	1445.35	10.4972	10.4972	570	0.484	Tier 1 — Extreme
						TMEM57	BCLN	37350000	CONTROL	26106	1430.43	10.4822	10.4822	571	0.483	Tier 1 — Extreme
						BECN1	BCLN	25332000	CONTROL	17877	1416.62	10.4682	10.4682	572	0.482	Tier 1 — Extreme
						TMEM43	BCLN	14073000	CONTROL	10007	1405.61	10.457	10.457	573	0.481	Tier 1 — Extreme
						PPP1CC	BCLN	29322000	CONTROL	21021	1394.56	10.4456	10.4456	576	0.478	Tier 1 — Extreme
						KIF23	BCLN	42680000	CONTROL	30722	1389.01	10.4398	10.4398	577	0.477	Tier 1 — Extreme
						SKIV2L	BCLN	19240000	CONTROL	13879	1385.77	10.4365	10.4365	578	0.476	Tier 1 — Extreme
						FARSA	BCLN	17295000	CONTROL	12780	1352.76	10.4017	10.4017	580	0.475	Tier 1 — Extreme
						CDK13	BCLN	26894000	CONTROL	19969	1346.45	10.3949	10.3949	582	0.473	Tier 1 — Extreme
						SLC25A10	BCLN	51827000	CONTROL	38893	1332.38	10.3798	10.3798	584	0.471	Tier 1 — Extreme
						PKP3	BCLN	44435000	CONTROL	33534	1324.88	10.3716	10.3716	585	0.47	Tier 1 — Extreme
						SPTBN2	BCLN	22521000	CONTROL	17091	1317.33	10.3634	10.3634	587	0.468	Tier 1 — Extreme
						ZC3H18	BCLN	32916000	CONTROL	25008	1315.96	10.3619	10.3619	588	0.467	Tier 1 — Extreme
						GNAI2	BCLN	13141000	CONTROL	10086	1302.25	10.3468	10.3468	590	0.466	Tier 1 — Extreme
						WDR5	BCLN	28761000	CONTROL	22116	1300.17	10.3445	10.3445	591	0.465	Tier 1 — Extreme
						MMTAG2	BCLN	30671000	CONTROL	23657	1296.21	10.3401	10.3401	592	0.464	Tier 1 — Extreme
						CETN2	BCLN	22845000	CONTROL	17728	1288.28	10.3312	10.3312	593	0.463	Tier 1 — Extreme
						ESF1	BCLN	22091000	CONTROL	17200	1283.99	10.3264	10.3264	595	0.461	Tier 1 — Extreme
						KIAA1522	BCLN	27002000	CONTROL	21223	1272	10.3129	10.3129	596	0.46	Tier 1 — Extreme
						PES1	BCLN	35543000	CONTROL	28214	1259.54	10.2987	10.2987	597	0.459	Tier 1 — Extreme
						NOL7	BCLN	49472000	CONTROL	39984	1237.14	10.2728	10.2728	598	0.458	Tier 1 — Extreme
						CHMP4B	BCLN	17071000	CONTROL	13991	1219.71	10.2523	10.2523	600	0.456	Tier 1 — Extreme
						MYO19	BCLN	25745000	CONTROL	21356	1205.23	10.2351	10.2351	602	0.455	Tier 1 — Extreme
						EXOSC5	BCLN	45775000	CONTROL	38169	1199.11	10.2278	10.2278	603	0.454	Tier 1 — Extreme
						PEO1	BCLN	40863000	CONTROL	34252	1192.84	10.2202	10.2202	604	0.453	Tier 1 — Extreme
						SUZ12	BCLN	20641000	CONTROL	17407	1185.45	10.2112	10.2112	605	0.452	Tier 1 — Extreme
						TOE1	BCLN	40904000	CONTROL	34936	1170.66	10.1931	10.1931	606	0.451	Tier 1 — Extreme
						BBX	BCLN	20414000	CONTROL	17498	1166.31	10.1877	10.1877	607	0.45	Tier 1 — Extreme
						ARHGEF11	BCLN	25115000	CONTROL	21575	1163.81	10.1846	10.1846	608	0.449	Tier 1 — Extreme
						ATP5C1	BCLN	41639000	CONTROL	35823	1162.19	10.1826	10.1826	609	0.448	Tier 1 — Extreme
						EIF3H	BCLN	43105000	CONTROL	37105	1161.55	10.1818	10.1818	610	0.447	Tier 1 — Extreme
						MAGT1	BCLN	27324000	CONTROL	23866	1144.65	10.1607	10.1607	611	0.446	Tier 1 — Extreme
						ASCC3	BCLN	26204000	CONTROL	22890	1144.53	10.1605	10.1605	612	0.446	Tier 1 — Extreme
						RAD23B	BCLN	34470000	CONTROL	30250	1139.32	10.154	10.154	613	0.445	Tier 1 — Extreme
						THAP11	BCLN	23454000	CONTROL	20657	1135.13	10.1486	10.1486	615	0.443	Tier 1 — Extreme
						POLB	BCLN	44617000	CONTROL	39604	1126.44	10.1375	10.1375	616	0.442	Tier 1 — Extreme
						POLDIP3	BCLN	42567000	CONTROL	38022	1119.39	10.1285	10.1285	617	0.441	Tier 1 — Extreme
						RSL24D1	BCLN	39518000	CONTROL	35318	1118.76	10.1277	10.1277	618	0.44	Tier 1 — Extreme
						SSR3	BCLN	42891000	CONTROL	38462	1115.01	10.1228	10.1228	619	0.439	Tier 1 — Extreme
						QARS	BCLN	268000000	CONTROL	240380	1114.88	10.1227	10.1227	620	0.438	Tier 1 — Extreme
						NOL12	BCLN	19890000	CONTROL	17959	1107.21	10.1127	10.1127	623	0.436	Tier 1 — Extreme
						DHX37	BCLN	29852000	CONTROL	27148	1099.4	10.1025	10.1025	625	0.434	Tier 1 — Extreme
						TDRD3	BCLN	28554000	CONTROL	26079	1094.69	10.0963	10.0963	626	0.433	Tier 1 — Extreme
						DGAT1	BCLN	35425000	CONTROL	32792	1080.13	10.077	10.077	627	0.432	Tier 1 — Extreme
						GTF2H2C	BCLN	24829000	CONTROL	23125	1073.45	10.068	10.068	628	0.431	Tier 1 — Extreme
						CLTA	BCLN	37842000	CONTROL	35546	1064.44	10.0559	10.0559	629	0.43	Tier 1 — Extreme
						SART1	BCLN	37547000	CONTROL	35313	1063.11	10.0541	10.0541	630	0.429	Tier 1 — Extreme
						BASP1	BCLN	41763000	CONTROL	39292	1062.75	10.0536	10.0536	632	0.427	Tier 1 — Extreme
						SPATS2L	BCLN	21755000	CONTROL	20970	1037.19	10.0185	10.0185	637	0.423	Tier 1 — Extreme
						FLII	BCLN	40127000	CONTROL	38965	1029.69	10.008	10.008	639	0.421	Tier 1 — Extreme
						RER1	BCLN	18592000	CONTROL	18052	1029.63	10.0079	10.0079	640	0.42	Tier 1 — Extreme
						POLR2H	BCLN	40650000	CONTROL	39541	1027.92	10.0055	10.0055	641	0.419	Tier 1 — Extreme
						ZNF622	BCLN	25414000	CONTROL	24872	1021.59	9.9966	9.9966	642	0.418	Tier 1 — Extreme
						MORC2	BCLN	36684000	CONTROL	36260	1011.55	9.98236	9.98236	643	0.417	Tier 1 — Extreme
						PNO1	BCLN	28221000	CONTROL	28052	1005.85	9.97419	9.97419	644	0.417	Tier 1 — Extreme
						TRRAP	BCLN	28751000	CONTROL	29107	987.6	9.94778	9.94778	648	0.413	Tier 1 — Extreme
						TRIOBP	BCLN	32521000	CONTROL	33031	984.411	9.94312	9.94312	649	0.412	Tier 1 — Extreme
						RRP15	BCLN	21280000	CONTROL	21737	978.751	9.9348	9.9348	650	0.411	Tier 1 — Extreme
						RPL38	BCLN	1564700000	CONTROL	1603000	976.104	9.93089	9.93089	651	0.41	Tier 1 — Extreme
						RPS25	BCLN	3705400000	CONTROL	3800900	974.873	9.92907	9.92907	653	0.408	Tier 1 — Extreme
						PPIB	BCLN	27886000	CONTROL	28668	972.553	9.92563	9.92563	654	0.407	Tier 1 — Extreme
						SCAF4	BCLN	25087000	CONTROL	26746	937.797	9.87313	9.87313	655	0.407	Tier 1 — Extreme
						TRAM1	BCLN	20636000	CONTROL	22129	932.322	9.86468	9.86468	656	0.406	Tier 1 — Extreme
						PPIA	BCLN	11825000	CONTROL	12782	924.768	9.85295	9.85295	657	0.405	Tier 1 — Extreme
						TADA1	BCLN	10841000	CONTROL	11764	921.149	9.84729	9.84729	658	0.404	Tier 1 — Extreme
						CELF1	BCLN	23667000	CONTROL	25736	919.428	9.84459	9.84459	659	0.403	Tier 1 — Extreme
						UPF3B	BCLN	35301000	CONTROL	38460	917.744	9.84195	9.84195	660	0.402	Tier 1 — Extreme
						NMNAT1	BCLN	19686000	CONTROL	21601	911.136	9.83152	9.83152	661	0.401	Tier 1 — Extreme
						ARPC5	BCLN	30587000	CONTROL	33735	906.55	9.82424	9.82424	663	0.399	Tier 1 — Extreme
						FARP1	BCLN	18602000	CONTROL	20572	904.019	9.82021	9.82021	664	0.398	Tier 1 — Extreme
						UTP15	BCLN	10842000	CONTROL	12000	903.124	9.81878	9.81878	665	0.398	Tier 1 — Extreme
						NFIC	BCLN	28535000	CONTROL	31963	892.612	9.80189	9.80189	666	0.397	Tier 1 — Extreme
						SNRPB2	BCLN	30160000	CONTROL	34124	883.706	9.78742	9.78742	667	0.396	Tier 1 — Extreme
						ADAR	BCLN	27974000	CONTROL	31960	875.145	9.77338	9.77338	669	0.394	Tier 1 — Extreme
						LARP7	BCLN	16849000	CONTROL	19269	874.183	9.77179	9.77179	670	0.393	Tier 1 — Extreme
						UACA	BCLN	15223000	CONTROL	17488	870.234	9.76526	9.76526	671	0.392	Tier 1 — Extreme
						PSRC1	BCLN	9973300	CONTROL	11502	866.716	9.75942	9.75942	672	0.391	Tier 1 — Extreme
						MYO1B	BCLN	10187000	CONTROL	11777	864.624	9.75593	9.75593	673	0.39	Tier 1 — Extreme
						HSPA8	BCLN	749490000	CONTROL	867640	863.821	9.75459	9.75459	674	0.389	Tier 1 — Extreme
						UTP14A	BCLN	16345000	CONTROL	18982	860.852	9.74962	9.74962	675	0.388	Tier 1 — Extreme
						SRSF10	BCLN	30019000	CONTROL	34974	858.201	9.74517	9.74517	676	0.388	Tier 1 — Extreme
						GNB2	BCLN	10880000	CONTROL	12729	854.406	9.73878	9.73878	678	0.386	Tier 1 — Extreme
						SF1	BCLN	9731700	CONTROL	11468	848.227	9.72831	9.72831	679	0.385	Tier 1 — Extreme
						HP1BP3	BCLN	20757000	CONTROL	24581	844.261	9.72155	9.72155	681	0.383	Tier 1 — Extreme
						UQCRQ	BCLN	28207000	CONTROL	33416	843.99	9.72108	9.72108	682	0.382	Tier 1 — Extreme
						DNAJC21	BCLN	15983000	CONTROL	18945	843.43	9.72013	9.72013	683	0.381	Tier 1 — Extreme
						DDX54	BCLN	19987000	CONTROL	23838	838.276	9.71128	9.71128	684	0.38	Tier 1 — Extreme
						MISP	BCLN	24138000	CONTROL	29349	822.307	9.68353	9.68353	685	0.379	Tier 1 — Extreme
						AFF1	BCLN	18657000	CONTROL	22776	818.972	9.67767	9.67767	686	0.378	Tier 1 — Extreme
						DPM1	BCLN	12504000	CONTROL	15360	813.798	9.66853	9.66853	689	0.376	Tier 1 — Extreme
						HDLBP	BCLN	25716000	CONTROL	32039	802.522	9.6484	9.6484	691	0.374	Tier 1 — Extreme
						BAIAP2	BCLN	15578000	CONTROL	19552	796.544	9.63761	9.63761	693	0.372	Tier 1 — Extreme
						AGO2	BCLN	22129000	CONTROL	27882	793.524	9.63213	9.63213	694	0.371	Tier 1 — Extreme
						SLC7A5	BCLN	12900000	CONTROL	16468	783.1	9.61305	9.61305	696	0.369	Tier 1 — Extreme
						TIMM21	BCLN	21403000	CONTROL	27353	782.331	9.61163	9.61163	697	0.368	Tier 1 — Extreme
						ZNF598	BCLN	13711000	CONTROL	17596	778.99	9.60546	9.60546	699	0.367	Tier 1 — Extreme
						SRBD1	BCLN	21359000	CONTROL	27684	771.39	9.59132	9.59132	703	0.363	Tier 1 — Extreme
						PIK3C3	BCLN	13182000	CONTROL	17263	763.378	9.57625	9.57625	706	0.36	Tier 1 — Extreme
						KRT77	BCLN	27100000	CONTROL	35699	759.019	9.56799	9.56799	707	0.359	Tier 1 — Extreme
						LUC7L	BCLN	21556000	CONTROL	28458	757.334	9.56479	9.56479	710	0.357	Tier 1 — Extreme
						RRP8	BCLN	18306000	CONTROL	24241	755.011	9.56035	9.56035	711	0.356	Tier 1 — Extreme
						RSBN1L	BCLN	24054000	CONTROL	32006	751.429	9.55349	9.55349	713	0.354	Tier 1 — Extreme
						NMT1	BCLN	19532000	CONTROL	26101	748.181	9.54724	9.54724	714	0.353	Tier 1 — Extreme
						AIF1L	BCLN	15825000	CONTROL	21363	740.594	9.53254	9.53254	716	0.351	Tier 1 — Extreme
						RBM26	BCLN	12682000	CONTROL	17212	736.598	9.52473	9.52473	717	0.35	Tier 1 — Extreme
						UQCR10	BCLN	17193000	CONTROL	24058	714.5	9.48079	9.48079	718	0.349	Tier 1 — Extreme
						DNAJC9	BCLN	27732000	CONTROL	39193	707.485	9.46656	9.46656	720	0.348	Tier 1 — Extreme
						MPHOSPH10	BCLN	19053000	CONTROL	27155	701.51	9.45432	9.45432	721	0.347	Tier 1 — Extreme
						INPP5F	BCLN	22353000	CONTROL	31945	699.625	9.45044	9.45044	724	0.344	Tier 1 — Extreme
						SMOC1	BCLN	8041000	CONTROL	11509	698.368	9.44784	9.44784	725	0.343	Tier 1 — Extreme
						TRIM56	BCLN	9152100	CONTROL	13499	677.733	9.40457	9.40457	731	0.338	Tier 1 — Extreme
						TRA2B	BCLN	24246000	CONTROL	36314	667.585	9.38281	9.38281	733	0.336	Tier 1 — Extreme
						HSP90AB1	BCLN	16450000	CONTROL	24740	664.781	9.37674	9.37674	734	0.335	Tier 1 — Extreme
						DDX27	BCLN	25204000	CONTROL	38196	659.773	9.36583	9.36583	735	0.334	Tier 1 — Extreme
						SPECC1	BCLN	11843000	CONTROL	18030	656.668	9.35902	9.35902	737	0.332	Tier 1 — Extreme
						TAF10	BCLN	7436400	CONTROL	11433	650.149	9.34463	9.34463	738	0.331	Tier 1 — Extreme
						SCRIB	BCLN	15454000	CONTROL	23768	650.065	9.34444	9.34444	739	0.33	Tier 1 — Extreme
						SSBP1	BCLN	451590000	CONTROL	696470	648.394	9.34073	9.34073	740	0.33	Tier 1 — Extreme
						LSM14B	BCLN	21865000	CONTROL	33846	645.919	9.33521	9.33521	741	0.329	Tier 1 — Extreme
						DOCK7	BCLN	25130000	CONTROL	38909	645.783	9.33491	9.33491	742	0.328	Tier 1 — Extreme
						VEZF1	BCLN	15921000	CONTROL	24739	643.429	9.32964	9.32964	743	0.327	Tier 1 — Extreme
						ZCRB1	BCLN	11531000	CONTROL	18045	638.837	9.3193	9.3193	744	0.326	Tier 1 — Extreme
						WDR82	BCLN	10415000	CONTROL	16333	637.471	9.31622	9.31622	745	0.325	Tier 1 — Extreme
						SQSTM1	BCLN	17309000	CONTROL	27175	636.829	9.31476	9.31476	746	0.324	Tier 1 — Extreme
						TAF8	BCLN	16038000	CONTROL	25427	630.623	9.30063	9.30063	747	0.323	Tier 1 — Extreme
						DHX8	BCLN	21912000	CONTROL	35058	624.932	9.28756	9.28756	748	0.322	Tier 1 — Extreme
						PCF11	BCLN	24160000	CONTROL	38979	619.742	9.27552	9.27552	749	0.321	Tier 1 — Extreme
						SURF6	BCLN	23567000	CONTROL	38303	615.198	9.26491	9.26491	750	0.32	Tier 1 — Extreme
						MACF1	BCLN	18658000	CONTROL	30368	614.296	9.26279	9.26279	751	0.32	Tier 1 — Extreme
						DAZAP1	BCLN	19550000	CONTROL	31921	612.354	9.25822	9.25822	752	0.319	Tier 1 — Extreme
						HIST1H2AC	BCLN	15801000	CONTROL	26006	607.474	9.24668	9.24668	755	0.316	Tier 1 — Extreme
						HNRNPLL	BCLN	17298000	CONTROL	29061	595.129	9.21706	9.21706	758	0.313	Tier 1 — Extreme
						SUB1	BCLN	269570000	CONTROL	453170	594.847	9.21638	9.21638	759	0.312	Tier 1 — Extreme
						SRFBP1	BCLN	15829000	CONTROL	26950	587.238	9.1978	9.1978	760	0.311	Tier 1 — Extreme
						CHMP1A	BCLN	8916200	CONTROL	15232	585.168	9.19271	9.19271	761	0.31	Tier 1 — Extreme
						MTFR1	BCLN	12695000	CONTROL	21749	583.571	9.18876	9.18876	762	0.31	Tier 1 — Extreme
						MT-CO2	BCLN	12282000	CONTROL	21211	578.903	9.17718	9.17718	763	0.309	Tier 1 — Extreme
						TXLNA	BCLN	5826100	CONTROL	10147	573.887	9.16462	9.16462	765	0.307	Tier 1 — Extreme
						KRR1	BCLN	16668000	CONTROL	29363	567.557	9.14862	9.14862	768	0.304	Tier 1 — Extreme
						TRIM26	BCLN	21108000	CONTROL	37344	565.156	9.1425	9.1425	769	0.303	Tier 1 — Extreme
						PCID2	BCLN	11681000	CONTROL	21059	554.548	9.11517	9.11517	771	0.301	Tier 1 — Extreme
						MSN	BCLN	15793000	CONTROL	29756	530.661	9.05165	9.05165	775	0.298	Tier 1 — Extreme
						RPL39	BCLN	796920000	CONTROL	1508600	528.25	9.04508	9.04508	777	0.296	Tier 1 — Extreme
						EXO1	BCLN	12786000	CONTROL	24239	527.388	9.04272	9.04272	778	0.295	Tier 1 — Extreme
						DGCR8	BCLN	13732000	CONTROL	26580	516.532	9.01271	9.01271	780	0.293	Tier 1 — Extreme
						HNRNPH2	BCLN	17109000	CONTROL	33985	503.354	8.97543	8.97543	783	0.291	Tier 1 — Extreme
						BAG1	BCLN	14335000	CONTROL	28807	497.536	8.95866	8.95866	784	0.29	Tier 1 — Extreme
						PRR14L	BCLN	15441000	CONTROL	31132	495.905	8.95392	8.95392	785	0.289	Tier 1 — Extreme
						POLR1C	BCLN	13521000	CONTROL	27452	492.443	8.94381	8.94381	786	0.288	Tier 1 — Extreme
						MAP4K4	BCLN	5571400	CONTROL	11622	479.178	8.90442	8.90442	788	0.286	Tier 1 — Extreme
						METAP2	BCLN	13435000	CONTROL	28412	472.781	8.88503	8.88503	791	0.283	Tier 1 — Extreme
						ZNF207	BCLN	18538000	CONTROL	39526	468.949	8.87329	8.87329	793	0.281	Tier 1 — Extreme
						CCDC102A	BCLN	9694100	CONTROL	20684	468.563	8.8721	8.8721	794	0.281	Tier 1 — Extreme
						SNRNP200	BCLN	13809000	CONTROL	29539	467.405	8.86853	8.86853	795	0.28	Tier 1 — Extreme
						RPF2	BCLN	12041000	CONTROL	25958	463.776	8.85728	8.85728	797	0.278	Tier 1 — Extreme
						PKP2	BCLN	17259000	CONTROL	38269	450.933	8.81677	8.81677	800	0.275	Tier 1 — Extreme
						SMARCC1	BCLN	6632400	CONTROL	14926	444.204	8.79508	8.79508	802	0.273	Tier 1 — Extreme
						SMC3	BCLN	5812600	CONTROL	13287	437.301	8.77248	8.77248	803	0.272	Tier 1 — Extreme
						MGST2	BCLN	9157000	CONTROL	20944	437.109	8.77185	8.77185	804	0.271	Tier 1 — Extreme
						CSNK1A1	BCLN	9289500	CONTROL	21391	434.17	8.76212	8.76212	806	0.27	Tier 1 — Extreme
						MORF4L2	BCLN	4475100	CONTROL	10315	433.634	8.76033	8.76033	809	0.267	Tier 1 — Extreme
						ZFC3H1	BCLN	8450500	CONTROL	19506	433.115	8.75861	8.75861	810	0.266	Tier 1 — Extreme
						C3orf17	BCLN	4779600	CONTROL	11100	430.401	8.74954	8.74954	812	0.264	Tier 1 — Extreme
						SMU1	BCLN	6343300	CONTROL	14844	427.187	8.73873	8.73873	813	0.263	Tier 1 — Extreme
						CPSF7	BCLN	12762000	CONTROL	29942	426.153	8.73523	8.73523	815	0.262	Tier 1 — Extreme
						CDKN2AIP	BCLN	16694000	CONTROL	39837	419.005	8.71082	8.71082	816	0.261	Tier 1 — Extreme
						EXOSC7	BCLN	12489000	CONTROL	29873	418	8.70736	8.70736	817	0.26	Tier 1 — Extreme
						ARHGAP21	BCLN	16241000	CONTROL	38941	417.013	8.70395	8.70395	818	0.259	Tier 1 — Extreme
						TRIM29	BCLN	7932000	CONTROL	19076	415.702	8.6994	8.6994	819	0.258	Tier 1 — Extreme
						BCAS2	BCLN	8644000	CONTROL	20844	414.6	8.69558	8.69558	820	0.257	Tier 1 — Extreme
						ZNF787	BCLN	14219000	CONTROL	34821	408.287	8.67344	8.67344	823	0.254	Tier 1 — Extreme
						MBOAT7	BCLN	8824100	CONTROL	21985	401.278	8.64846	8.64846	824	0.253	Tier 1 — Extreme
						TNRC6B	BCLN	8780500	CONTROL	21944	400.041	8.644	8.644	825	0.252	Tier 1 — Extreme
						GTF2H4	BCLN	9250700	CONTROL	23175	399.081	8.64054	8.64054	826	0.252	Tier 1 — Extreme
						PRPF6	BCLN	14579000	CONTROL	36638	397.866	8.63614	8.63614	827	0.251	Tier 1 — Extreme
						WBSCR22	BCLN	10524000	CONTROL	26453	397.763	8.63576	8.63576	828	0.25	Tier 1 — Extreme
						BCCIP	BCLN	11778000	CONTROL	29961	393.046	8.61855	8.61855	829	0.249	Tier 1 — Extreme
						NOLC1	BCLN	5331300	CONTROL	13663	390.057	8.60754	8.60754	830	0.248	Tier 1 — Extreme
						ENAH	BCLN	12003000	CONTROL	31071	386.247	8.59338	8.59338	831	0.247	Tier 1 — Extreme
						RBM34	BCLN	8827600	CONTROL	22927	384.947	8.58852	8.58852	832	0.246	Tier 1 — Extreme
						TLK2	BCLN	7440100	CONTROL	19328	384.84	8.58811	8.58811	833	0.245	Tier 1 — Extreme
						TOP3B	BCLN	5776800	CONTROL	15040	383.968	8.58484	8.58484	834	0.244	Tier 1 — Extreme
						NDUFA11	BCLN	10791000	CONTROL	28161	383.122	8.58166	8.58166	836	0.242	Tier 1 — Extreme
						ITPR3	BCLN	4095000	CONTROL	10734	381.321	8.57486	8.57486	837	0.242	Tier 1 — Extreme
						RBM4	BCLN	12626000	CONTROL	33220	380.015	8.56991	8.56991	838	0.241	Tier 1 — Extreme
						FAU	BCLN	1135400000	CONTROL	3050300	372.225	8.54003	8.54003	839	0.24	Tier 1 — Extreme
						NFIB	BCLN	10248000	CONTROL	28112	364.477	8.50968	8.50968	842	0.237	Tier 1 — Extreme
						KDM4C	BCLN	13051000	CONTROL	35825	364.248	8.50878	8.50878	843	0.236	Tier 1 — Extreme
						C8orf59	BCLN	4845200	CONTROL	13689	353.82	8.46687	8.46687	846	0.233	Tier 1 — Extreme
						TOR1AIP1	BCLN	5756000	CONTROL	16394	350.997	8.45532	8.45532	848	0.232	Tier 1 — Extreme
						EFTUD2	BCLN	8232400	CONTROL	23453	350.942	8.45509	8.45509	849	0.231	Tier 1 — Extreme
						KIF4A	BCLN	11771000	CONTROL	33580	350.484	8.4532	8.4532	851	0.229	Tier 1 — Extreme
						MTPAP	BCLN	12303000	CONTROL	35318	348.3	8.44419	8.44419	852	0.228	Tier 1 — Extreme
						SEC61A1	BCLN	9207900	CONTROL	26436	348.243	8.44395	8.44395	853	0.227	Tier 1 — Extreme
						PARL	BCLN	13252000	CONTROL	38124	347.557	8.44111	8.44111	854	0.226	Tier 1 — Extreme
						LUC7L2	BCLN	133770000	CONTROL	385740	346.784	8.43789	8.43789	855	0.225	Tier 1 — Extreme
						CFL1	BCLN	13710000	CONTROL	39560	346.519	8.43679	8.43679	857	0.223	Tier 1 — Extreme
						RBM15	BCLN	4647600	CONTROL	13427	346.01	8.43467	8.43467	858	0.223	Tier 1 — Extreme
						NUDT16L1	BCLN	6903700	CONTROL	20073	343.844	8.42561	8.42561	859	0.222	Tier 1 — Extreme
						DMAP1	BCLN	9196000	CONTROL	27142	338.748	8.40407	8.40407	862	0.219	Tier 1 — Extreme
						TRIM28	BCLN	13333000	CONTROL	39536	337.194	8.39744	8.39744	863	0.218	Tier 1 — Extreme
						SAMM50	BCLN	9639100	CONTROL	28642	336.479	8.39437	8.39437	864	0.217	Tier 1 — Extreme
						ACTR1A	BCLN	4319700	CONTROL	13126	328.97	8.36181	8.36181	867	0.214	Tier 1 — Extreme
						MLLT1	BCLN	12208000	CONTROL	37862	322.392	8.33267	8.33267	869	0.213	Tier 1 — Extreme
						CD2BP2	BCLN	11490000	CONTROL	35920	319.833	8.32118	8.32118	870	0.212	Tier 1 — Extreme
						AKAP9	BCLN	3307500	CONTROL	10338	319.782	8.32094	8.32094	871	0.211	Tier 1 — Extreme
						TEX10	BCLN	8014700	CONTROL	25643	312.488	8.28766	8.28766	876	0.206	Tier 1 — Extreme
						HMGN4	BCLN	3548000	CONTROL	11408	310.874	8.28019	8.28019	877	0.205	Tier 1 — Extreme
						CMAS	BCLN	8281900	CONTROL	27004	306.635	8.26038	8.26038	878	0.204	Tier 1 — Extreme
						SIPA1	BCLN	4408600	CONTROL	14434	305.326	8.25421	8.25421	879	0.203	Tier 1 — Extreme
						SLC25A4	BCLN	8761500	CONTROL	28915	302.957	8.24297	8.24297	880	0.203	Tier 1 — Extreme
						MGA	BCLN	3054300	CONTROL	10077	302.946	8.24292	8.24292	881	0.202	Tier 1 — Extreme
						TERF2IP	BCLN	8642000	CONTROL	28537	302.782	8.24214	8.24214	882	0.201	Tier 1 — Extreme
						RRS1	BCLN	10225000	CONTROL	33772	302.721	8.24184	8.24184	883	0.2	Tier 1 — Extreme
						KIAA1211	BCLN	8970600	CONTROL	29672	302.275	8.23972	8.23972	884	0.199	Tier 1 — Extreme
						RGPD8	BCLN	3463600	CONTROL	11685	296.288	8.21086	8.21086	886	0.197	Tier 1 — Extreme
						BST2	BCLN	5239400	CONTROL	17764	294.862	8.2039	8.2039	887	0.196	Tier 1 — Extreme
						ZNF800	BCLN	8040900	CONTROL	27293	294.56	8.20242	8.20242	888	0.195	Tier 1 — Extreme
						MFAP1	BCLN	3244800	CONTROL	11047	293.594	8.19768	8.19768	889	0.194	Tier 1 — Extreme
						SLC35E1	BCLN	9969600	CONTROL	34006	293.129	8.19539	8.19539	890	0.194	Tier 1 — Extreme
						HMGN2	BCLN	7635800	CONTROL	26387	289.323	8.17654	8.17654	892	0.192	Tier 1 — Extreme
						CHAF1B	BCLN	9085500	CONTROL	31565	287.789	8.16887	8.16887	893	0.191	Tier 1 — Extreme
						TPX2	BCLN	6355200	CONTROL	22078	287.787	8.16886	8.16886	894	0.19	Tier 1 — Extreme
						MRGBP	BCLN	3995100	CONTROL	13918	286.943	8.16462	8.16462	895	0.189	Tier 1 — Extreme
						PPP1R12C	BCLN	3764600	CONTROL	13174	285.652	8.15811	8.15811	896	0.188	Tier 1 — Extreme
						LIMA1	BCLN	2568700000	CONTROL	9004000	285.284	8.15626	8.15626	897	0.187	Tier 1 — Extreme
						SETX	BCLN	8735000	CONTROL	30667	284.788	8.15374	8.15374	898	0.186	Tier 1 — Extreme
						TIAL1	BCLN	6658900	CONTROL	23613	281.942	8.13925	8.13925	899	0.185	Tier 1 — Extreme
						PHLDB2	BCLN	5427700	CONTROL	19798	274.085	8.09848	8.09848	902	0.183	Tier 1 — Extreme
						CAPZA2	BCLN	10331000	CONTROL	37715	273.887	8.09744	8.09744	903	0.182	Tier 1 — Extreme
						DROSHA	BCLN	3690000	CONTROL	13508	273.071	8.09313	8.09313	904	0.181	Tier 1 — Extreme
						GTF2H1	BCLN	3742500	CONTROL	13702	273.036	8.09295	8.09295	905	0.18	Tier 1 — Extreme
						POLR2A	BCLN	6315400	CONTROL	23312	270.85	8.08135	8.08135	908	0.177	Tier 1 — Extreme
						SCAF11	BCLN	6464900	CONTROL	23898	270.464	8.07929	8.07929	909	0.176	Tier 1 — Extreme
						ATG14	BCLN	10032000	CONTROL	37142	270.062	8.07715	8.07715	910	0.175	Tier 1 — Extreme
						PPP1CB	BCLN	8203900	CONTROL	30471	269.192	8.07249	8.07249	911	0.174	Tier 1 — Extreme
						ZBTB11	BCLN	5161400	CONTROL	19697	261.974	8.03328	8.03328	912	0.174	Tier 1 — Extreme
						TOPBP1	BCLN	7035500	CONTROL	27224	258.383	8.01337	8.01337	914	0.172	Tier 1 — Extreme
						EZR	BCLN	3758200	CONTROL	14667	256.148	8.00083	8.00083	915	0.171	Tier 1 — Extreme
						ELMSAN1	BCLN	7344900	CONTROL	29321	250.457	7.96842	7.96842	916	0.17	Tier 1 — Extreme
						YTHDC2	BCLN	85118000	CONTROL	341170	249.485	7.96281	7.96281	917	0.169	Tier 1 — Extreme
						AP2M1	BCLN	9765000	CONTROL	39742	245.679	7.94063	7.94063	919	0.167	Tier 1 — Extreme
						AHDC1	BCLN	7665800	CONTROL	31314	244.765	7.93526	7.93526	920	0.166	Tier 1 — Extreme
						PKP4	BCLN	3602700	CONTROL	14753	244.119	7.93144	7.93144	921	0.165	Tier 1 — Extreme
						SENP5	BCLN	7766600	CONTROL	31916	243.307	7.92663	7.92663	922	0.165	Tier 1 — Extreme
						METTL5	BCLN	3093300	CONTROL	12817	241.25	7.91438	7.91438	924	0.163	Tier 1 — Extreme
						AURKAIP1	BCLN	9275700	CONTROL	39488	234.87	7.87572	7.87572	925	0.162	Tier 1 — Extreme
						ZFP91	BCLN	8686700	CONTROL	38448	225.904	7.81957	7.81957	928	0.159	Tier 1 — Extreme
						PICALM	BCLN	8417300	CONTROL	38080	221.014	7.78799	7.78799	931	0.156	Tier 1 — Extreme
						BUB3	BCLN	6264700	CONTROL	28770	217.713	7.76629	7.76629	933	0.155	Tier 1 — Extreme
						SMG7	BCLN	4604100	CONTROL	21308	216.023	7.75504	7.75504	935	0.153	Tier 1 — Extreme
						YAF2	BCLN	4395900	CONTROL	20469	214.707	7.74622	7.74622	936	0.152	Tier 1 — Extreme
						ZC3H11A	BCLN	7648100	CONTROL	37237	205.362	7.68203	7.68203	939	0.149	Tier 1 — Extreme
						LUZP1	BCLN	7811500	CONTROL	38392	203.441	7.66846	7.66846	941	0.147	Tier 1 — Extreme
						TERF2	BCLN	6542200	CONTROL	32253	202.809	7.66398	7.66398	942	0.146	Tier 1 — Extreme
						PURA	BCLN	6590000	CONTROL	32763	201.111	7.65185	7.65185	944	0.145	Tier 1 — Extreme
						C17orf85	BCLN	4946200	CONTROL	24606	200.975	7.65087	7.65087	945	0.144	Tier 1 — Extreme
						TRMT112	BCLN	7247300	CONTROL	36213	200.102	7.64459	7.64459	946	0.143	Tier 1 — Extreme
						PPAN	BCLN	4031400	CONTROL	20563	196.004	7.61474	7.61474	948	0.141	Tier 1 — Extreme
						NDE1	BCLN	7157800	CONTROL	36580	195.649	7.61212	7.61212	949	0.14	Tier 1 — Extreme
						ERCC6	BCLN	6498900	CONTROL	33886	191.759	7.58315	7.58315	951	0.138	Tier 1 — Extreme
						GTSE1	BCLN	6208500	CONTROL	32544	190.743	7.57549	7.57549	952	0.137	Tier 1 — Extreme
						UPF2	BCLN	6387500	CONTROL	33510	190.586	7.5743	7.5743	953	0.136	Tier 1 — Extreme
						OASL	BCLN	6536500	CONTROL	34743	188.112	7.55545	7.55545	954	0.135	Tier 1 — Extreme
						NOB1	BCLN	7073400	CONTROL	37903	186.594	7.54376	7.54376	955	0.135	Tier 1 — Extreme
						SMIM4	BCLN	6218100	CONTROL	33425	186.004	7.53919	7.53919	956	0.134	Tier 1 — Extreme
						LTV1	BCLN	7196200	CONTROL	39330	182.947	7.51528	7.51528	957	0.133	Tier 1 — Extreme
						AKAP2	BCLN	4667100	CONTROL	26304	177.396	7.47083	7.47083	960	0.13	Tier 1 — Extreme
						CASC3	BCLN	5836300	CONTROL	33440	174.505	7.44712	7.44712	961	0.129	Tier 1 — Extreme
						MBD4	BCLN	2974900	CONTROL	17122	173.697	7.44043	7.44043	962	0.128	Tier 1 — Extreme
						PRPF8	BCLN	4590600	CONTROL	26623	172.398	7.4296	7.4296	963	0.127	Tier 1 — Extreme
						TNFAIP2	BCLN	5460200	CONTROL	32356	168.728	7.39856	7.39856	964	0.126	Tier 1 — Extreme
						RBM39	BCLN	238270000	CONTROL	1433300	166.238	7.37711	7.37711	965	0.126	Tier 1 — Extreme
						MUS81	BCLN	5104800	CONTROL	31001	164.639	7.36316	7.36316	966	0.125	Tier 1 — Extreme
						TOP2B	BCLN	4408500	CONTROL	27005	163.218	7.35065	7.35065	967	0.124	Tier 1 — Extreme
						BLM	BCLN	5391300	CONTROL	33478	161.016	7.33106	7.33106	968	0.123	Tier 1 — Extreme
						SUPT7L	BCLN	5211100	CONTROL	33327	156.339	7.28854	7.28854	970	0.121	Tier 1 — Extreme
						TFB1M	BCLN	2874500	CONTROL	18631	154.245	7.26908	7.26908	971	0.12	Tier 1 — Extreme
						CYFIP1	BCLN	2296700	CONTROL	14937	153.708	7.26405	7.26405	972	0.119	Tier 1 — Extreme
						UBC	BCLN	70597000	CONTROL	461990	152.809	7.25559	7.25559	973	0.118	Tier 1 — Extreme
						TAF5L	BCLN	5884600	CONTROL	38986	150.922	7.23766	7.23766	975	0.116	Tier 1 — Extreme
						SSFA2	BCLN	4410400	CONTROL	29759	148.179	7.2112	7.2112	977	0.115	Tier 1 — Extreme
						CCNT1	BCLN	2473300	CONTROL	16795	147.221	7.20184	7.20184	978	0.114	Tier 1 — Extreme
						H1F0	BCLN	4912300	CONTROL	33638	146.013	7.18995	7.18995	980	0.112	Tier 1 — Extreme
						RPL7L1	BCLN	5500000	CONTROL	37683	145.935	7.18918	7.18918	981	0.111	Tier 1 — Extreme
						MYO9B	BCLN	4033200	CONTROL	27751	145.309	7.18298	7.18298	983	0.109	Tier 1 — Extreme
						HSPA6	BCLN	71070000	CONTROL	507920	139.922	7.12848	7.12848	985	0.107	Tier 1 — Extreme
						SUPT3H	BCLN	2134300	CONTROL	15328	139.197	7.12098	7.12098	986	0.106	Tier 1 — Extreme
						TFRC	BCLN	4679300	CONTROL	34883	134.124	7.06742	7.06742	988	0.105	Tier 1 — Extreme
						CDK12	BCLN	4889400	CONTROL	36829	132.742	7.05248	7.05248	989	0.104	Tier 1 — Extreme
						TMEM161A	BCLN	4400100	CONTROL	35105	125.323	6.96951	6.96951	992	0.101	Tier 1 — Extreme
						SLC39A7	BCLN	2426900	CONTROL	19889	121.992	6.93064	6.93064	993	0.1	Tier 1 — Extreme
						TERF1	BCLN	3451600	CONTROL	28679	120.332	6.91088	6.91088	994	0.099	Tier 1 — Extreme
						MRPL40	BCLN	3364400	CONTROL	27957	120.321	6.91074	6.91074	995	0.098	Tier 1 — Extreme
						TEFM	BCLN	3933500	CONTROL	33711	116.666	6.86624	6.86624	996	0.097	Tier 1 — Extreme
						TAF12	BCLN	3870800	CONTROL	34069	113.6	6.82782	6.82782	999	0.095	Tier 1 — Extreme
						CCNK	BCLN	2333600	CONTROL	20989	111.156	6.79644	6.79644	1000	0.094	Tier 1 — Extreme
						EIF5	BCLN	2783500	CONTROL	25259	110.177	6.78368	6.78368	1001	0.093	Tier 1 — Extreme
						EIF2D	BCLN	2882900	CONTROL	28161	102.354	6.67742	6.67742	1006	0.088	Tier 1 — Extreme
						NOP56	BCLN	2237600	CONTROL	23157	96.6067	6.59405	6.59405	1008	0.087	Tier 1 — Extreme
						DDX50	BCLN	3604000	CONTROL	38320	94.038	6.55517	6.55517	1012	0.083	Tier 1 — Extreme
						PARD3	BCLN	2786800	CONTROL	30731	90.6691	6.50254	6.50254	1013	0.082	Tier 1 — Extreme
						FAM60A	BCLN	2297800	CONTROL	25687	89.4366	6.48279	6.48279	1014	0.081	Tier 1 — Extreme
						SNW1	BCLN	3001300	CONTROL	36668	81.8396	6.35473	6.35473	1016	0.079	Tier 1 — Extreme
						MPHOSPH8	BCLN	1277500	CONTROL	16079	79.4271	6.31156	6.31156	1017	0.078	Tier 1 — Extreme
						KRI1	BCLN	2770300	CONTROL	35075	78.9711	6.30325	6.30325	1018	0.077	Tier 1 — Extreme
						TRMT6	BCLN	2625700	CONTROL	34727	75.599	6.2403	6.2403	1019	0.077	Tier 1 — Extreme
						DNAJC25	BCLN	2815000	CONTROL	39296	71.6268	6.16243	6.16243	1020	0.076	Tier 1 — Extreme
						TRIP12	BCLN	1663800	CONTROL	23259	71.5184	6.16024	6.16024	1021	0.075	Tier 1 — Extreme
						RPL26L1	BCLN	2247800	CONTROL	31679	70.9445	6.14862	6.14862	1022	0.074	Tier 1 — Extreme
						SCAF8	BCLN	2751200	CONTROL	38985	70.5618	6.14082	6.14082	1023	0.073	Tier 1 — Extreme
						FAM83H	BCLN	2725800	CONTROL	39134	69.6442	6.12193	6.12193	1025	0.071	Tier 1 — Extreme
						LSM14A	BCLN	1379800	CONTROL	19906	69.2986	6.11475	6.11475	1026	0.07	Tier 1 — Extreme
						ANXA2	BCLN	118210000	CONTROL	1714500	68.947	6.10742	6.10742	1027	0.069	Tier 1 — Extreme
						TWISTNB	BCLN	2580500	CONTROL	37993	67.9116	6.08559	6.08559	1028	0.068	Tier 1 — Extreme
						CSNK1E	BCLN	1515200	CONTROL	23080	65.6359	6.03641	6.03641	1029	0.067	Tier 1 — Extreme
						SPIN1	BCLN	973440	CONTROL	15160	64.1902	6.00428	6.00428	1030	0.067	Tier 1 — Extreme
						KIAA0020	BCLN	1648300	CONTROL	25775	63.9374	5.99859	5.99859	1031	0.066	Tier 2 — Strong
						ACTBL2	BCLN	1701100	CONTROL	26814	63.4291	5.98707	5.98707	1032	0.065	Tier 2 — Strong
						VPS13C	BCLN	1773700	CONTROL	29517	60.0808	5.90883	5.90883	1033	0.064	Tier 2 — Strong
						FAM98A	BCLN	139220000	CONTROL	2326100	59.8511	5.90331	5.90331	1034	0.063	Tier 2 — Strong
						CEP170B	BCLN	2166500	CONTROL	38612	56.1024	5.80999	5.80999	1036	0.061	Tier 2 — Strong
						TTC4	BCLN	1725300	CONTROL	34452	50.0712	5.64591	5.64591	1039	0.058	Tier 2 — Strong
						WHSC1L1	BCLN	1325300	CONTROL	30151	43.9483	5.45774	5.45774	1040	0.058	Tier 2 — Strong
						POLR1A	BCLN	1226200	CONTROL	28260	43.3825	5.43904	5.43904	1041	0.057	Tier 2 — Strong
						ADD1	BCLN	1418500	CONTROL	33696	42.0909	5.39544	5.39544	1042	0.056	Tier 2 — Strong
						DIP2B	BCLN	1384300	CONTROL	38196	36.2374	5.17941	5.17941	1044	0.054	Tier 2 — Strong
						BLMH	BCLN	13129000	CONTROL	859210	15.2802	3.93359	3.93359	1047	0.051	Tier 2 — Strong
						GAPDH	BCLN	20679000	CONTROL	1877800	11.0123	3.46105	3.46105	1048	0.05	Tier 2 — Strong
						CHRNB2	BCLN	66422000	CONTROL	8572600	7.74817	2.95386	2.95386	1049	0.049	Tier 3 — Moderate
						SLC25A19	BCLN	26779000	CONTROL	3674100	7.28858	2.86564	2.86564	1050	0.048	Tier 3 — Moderate
						ARGLU1	BCLN	5171400	CONTROL	772320	6.69589	2.74328	2.74328	1051	0.048	Tier 3 — Moderate
						SBSN	BCLN	4344000	CONTROL	724080	5.9993	2.58479	2.58479	1052	0.047	Tier 3 — Moderate
						FLG2	BCLN	51493000	CONTROL	8680800	5.93182	2.56848	2.56848	1053	0.046	Tier 3 — Moderate
						IGHG1	BCLN	923200000	CONTROL	187550000	4.92242	2.29937	2.29937	1054	0.045	Tier 3 — Moderate
						RP9	BCLN	12245000	CONTROL	2499000	4.89995	2.29277	2.29277	1055	0.044	Tier 3 — Moderate
						KRT10	BCLN	4505700000	CONTROL	1193600000	3.77488	1.91643	1.91643	1056	0.043	Tier 3 — Moderate
						DSP	BCLN	84733000	CONTROL	23785000	3.56245	1.83287	1.83287	1057	0.042	Tier 3 — Moderate
						KRT1	BCLN	6487700000	CONTROL	2518200000	2.57632	1.36531	1.36531	1058	0.041	Tier 3 — Moderate
						IGLL5	BCLN	9013900	CONTROL	4162700	2.1654	1.11463	1.11463	1059	0.04	Tier 3 — Moderate

## Sheet: PI3P unique
	Common	GENE	BAIT-PI3P	PI3P Relative INTENSITY	BAIT	BAIT Relative INTENSITY	PI3P/BAIT, with ε=5	LOG2 enrichment, bait-scaled	LOG2 (ABS)	Rank	ERCENTRANK	Cut-offs
	RPSA	TOMM22	PI3P	114600000	CONTROL	13258	8640.58	13.0769	13.0769	3	0.998	Tier 1 — Extreme
	DNAJA1	TELO2	PI3P	272150000	CONTROL	33048	8233.75	13.0073	13.0073	4	0.997	Tier 1 — Extreme
	RPL36AL	FNDC3B	PI3P	79193000	CONTROL	10672	7417.16	12.8567	12.8567	5	0.997	Tier 1 — Extreme
	KTN1	DDX39A	PI3P	83976000	CONTROL	16277	5157.6	12.3325	12.3325	8	0.994	Tier 1 — Extreme
	CCDC124	XPO1	PI3P	175140000	CONTROL	34260	5111.34	12.3195	12.3195	9	0.994	Tier 1 — Extreme
	DNAJC13	DNAJC10	PI3P	66813000	CONTROL	17377	3843.8	11.9083	11.9083	13	0.991	Tier 1 — Extreme
	USP10	HELLS	PI3P	60028000	CONTROL	18081	3319.03	11.6965	11.6965	14	0.99	Tier 1 — Extreme
	EIF3E	TUBG1	PI3P	62304000	CONTROL	19009	3276.74	11.678	11.678	15	0.989	Tier 1 — Extreme
	EIF3A	ACTL6A	PI3P	33418000	CONTROL	10876	3071.23	11.5846	11.5846	20	0.986	Tier 1 — Extreme
	IARS	RNF213	PI3P	54111000	CONTROL	17716	3053.5	11.5762	11.5762	21	0.985	Tier 1 — Extreme
	FAM120A	PDS5B	PI3P	67108000	CONTROL	22246	3015.95	11.5584	11.5584	23	0.984	Tier 1 — Extreme
	EEF1G	DNAJC11	PI3P	35062000	CONTROL	11825	2963.82	11.5332	11.5332	24	0.983	Tier 1 — Extreme
	TUBB	ANAPC7	PI3P	98223000	CONTROL	33788	2906.61	11.5051	11.5051	25	0.982	Tier 1 — Extreme
	DNAJB12	SEC11A	PI3P	28843000	CONTROL	10028	2874.81	11.4893	11.4893	27	0.981	Tier 1 — Extreme
	DDX24	WAPAL	PI3P	39482000	CONTROL	15418	2559.94	11.3219	11.3219	31	0.978	Tier 1 — Extreme
	UQCRC2	CDK5RAP3	PI3P	51016000	CONTROL	21001	2428.64	11.2459	11.2459	33	0.976	Tier 1 — Extreme
	CYC1	PRSS56	PI3P	74857000	CONTROL	31285	2392.36	11.2242	11.2242	34	0.976	Tier 1 — Extreme
	EXOSC3	PHB	PI3P	76796000	CONTROL	32178	2386.23	11.2205	11.2205	35	0.975	Tier 1 — Extreme
	XRCC6	SPCS3	PI3P	24426000	CONTROL	10665	2289.22	11.1606	11.1606	37	0.974	Tier 1 — Extreme
	DDRGK1	GOLGA2	PI3P	70588000	CONTROL	32358	2181.13	11.0909	11.0909	38	0.973	Tier 1 — Extreme
	CKAP5	NDUFS3	PI3P	39110000	CONTROL	18807	2078.99	11.0217	11.0217	39	0.972	Tier 1 — Extreme
	RPS21	NCAPD2	PI3P	39837000	CONTROL	19418	2051.02	11.0021	11.0021	40	0.971	Tier 1 — Extreme
	GNB2L1	MTX1	PI3P	24439000	CONTROL	11941	2045.79	10.9984	10.9984	41	0.971	Tier 1 — Extreme
	STAU1	UQCRH	PI3P	65100000	CONTROL	32996	1972.67	10.9459	10.9459	42	0.97	Tier 1 — Extreme
	TUBA1B	NDUFS1	PI3P	46588000	CONTROL	25099	1855.8	10.8578	10.8578	45	0.968	Tier 1 — Extreme
	EIF3C	EXOC1	PI3P	28955000	CONTROL	16950	1707.76	10.7379	10.7379	47	0.966	Tier 1 — Extreme
	MSH6	GEMIN2	PI3P	24058000	CONTROL	14463	1662.84	10.6994	10.6994	48	0.966	Tier 1 — Extreme
	KIFC3	SEC63	PI3P	16708000	CONTROL	10202	1636.92	10.6768	10.6768	51	0.963	Tier 1 — Extreme
	LARP4B	CDC23	PI3P	29839000	CONTROL	18390	1622.13	10.6637	10.6637	52	0.963	Tier 1 — Extreme
	NAV1	SPCS2	PI3P	26694000	CONTROL	17775	1501.35	10.552	10.552	56	0.96	Tier 1 — Extreme
	PDS5A	TMED10	PI3P	21067000	CONTROL	14232	1479.74	10.5311	10.5311	58	0.958	Tier 1 — Extreme
	DDX20	TFB2M	PI3P	19248000	CONTROL	13600	1414.77	10.4664	10.4664	62	0.955	Tier 1 — Extreme
	HLTF	EXOC3	PI3P	46817000	CONTROL	33150	1412.06	10.4636	10.4636	63	0.955	Tier 1 — Extreme
	DNAJA2	CCT3	PI3P	48723000	CONTROL	35031	1390.66	10.4415	10.4415	65	0.953	Tier 1 — Extreme
	MARS	RMDN3	PI3P	52797000	CONTROL	38531	1370.07	10.42	10.42	66	0.953	Tier 1 — Extreme
	ZC3H15	VDAC3	PI3P	25285000	CONTROL	19062	1326.11	10.373	10.373	68	0.951	Tier 1 — Extreme
	SLC25A12	SMN1	PI3P	48977000	CONTROL	38335	1277.44	10.319	10.319	69	0.95	Tier 1 — Extreme
	ATP5L	TTK	PI3P	15650000	CONTROL	12391	1262.5	10.3021	10.3021	72	0.948	Tier 1 — Extreme
	YTHDF3	MSI2	PI3P	14239000	CONTROL	12357	1151.84	10.1697	10.1697	79	0.943	Tier 1 — Extreme
	EIF4E	EIF2B3	PI3P	40449000	CONTROL	35274	1146.55	10.1631	10.1631	80	0.942	Tier 1 — Extreme
	CDK9	SLC25A24	PI3P	36263000	CONTROL	31632	1146.22	10.1627	10.1627	81	0.942	Tier 1 — Extreme
	XRCC5	HYDIN	PI3P	17939000	CONTROL	15668	1144.58	10.1606	10.1606	82	0.941	Tier 1 — Extreme
	CCDC86	CNP	PI3P	12752000	CONTROL	11681	1091.22	10.0917	10.0917	84	0.94	Tier 1 — Extreme
	EIF2B4	C1QBP	PI3P	17786000	CONTROL	16344	1087.9	10.0873	10.0873	85	0.939	Tier 1 — Extreme
	GEMIN4	AUP1	PI3P	21134000	CONTROL	19426	1087.64	10.087	10.087	86	0.938	Tier 1 — Extreme
	NDUFA9	NCLN	PI3P	17328000	CONTROL	16084	1077.01	10.0728	10.0728	87	0.937	Tier 1 — Extreme
	EIF3L	ATM	PI3P	41405000	CONTROL	38639	1071.45	10.0653	10.0653	88	0.937	Tier 1 — Extreme
	SF3B2	CDC16	PI3P	24796000	CONTROL	23545	1052.91	10.0402	10.0402	89	0.936	Tier 1 — Extreme
	EIF3F	EIF2B5	PI3P	35833000	CONTROL	34238	1046.43	10.0313	10.0313	90	0.935	Tier 1 — Extreme
	ATP5A1	TUBA1C	PI3P	28947000	CONTROL	27897	1037.45	10.0188	10.0188	91	0.935	Tier 1 — Extreme
	GEMIN5	CLPTM1L	PI3P	15542000	CONTROL	15041	1032.97	10.0126	10.0126	92	0.934	Tier 1 — Extreme
	MPHOSPH6	ANAPC2	PI3P	14023000	CONTROL	13623	1028.98	10.007	10.007	93	0.933	Tier 1 — Extreme
	MARK2	MRPL46	PI3P	24576000	CONTROL	24154	1017.26	9.99047	9.99047	95	0.932	Tier 1 — Extreme
	YTHDF1	ANAPC5	PI3P	23963000	CONTROL	24862	963.647	9.91236	9.91236	101	0.927	Tier 1 — Extreme
	LSG1	TTC13	PI3P	11815000	CONTROL	12899	915.608	9.83859	9.83859	104	0.925	Tier 1 — Extreme
	TIMM23	SFXN1	PI3P	34862000	CONTROL	38445	906.684	9.82446	9.82446	106	0.924	Tier 1 — Extreme
	H2AFY	MRPL48	PI3P	15420000	CONTROL	17098	901.597	9.81634	9.81634	108	0.922	Tier 1 — Extreme
	SMC4	COMTD1	PI3P	17818000	CONTROL	19932	893.715	9.80367	9.80367	110	0.921	Tier 1 — Extreme
	DYNLL1	AGK	PI3P	33111000	CONTROL	37283	887.98	9.79438	9.79438	111	0.92	Tier 1 — Extreme
	DEK	GLUD1	PI3P	11813000	CONTROL	13340	885.201	9.78986	9.78986	112	0.919	Tier 1 — Extreme
	RUVBL2	DCUN1D5	PI3P	11876000	CONTROL	13438	883.434	9.78698	9.78698	113	0.919	Tier 1 — Extreme
	AHNAK	H3F3A	PI3P	26598000	CONTROL	31570	842.375	9.71832	9.71832	115	0.917	Tier 1 — Extreme
	ZNF281	SF3B3	PI3P	13452000	CONTROL	16647	807.831	9.65791	9.65791	117	0.916	Tier 1 — Extreme
	ASCC2	BAZ1A	PI3P	9458000	CONTROL	11755	804.252	9.6515	9.6515	118	0.915	Tier 1 — Extreme
	TRIP4	CNOT3	PI3P	11718000	CONTROL	15733	744.568	9.54026	9.54026	121	0.913	Tier 1 — Extreme
	STRAP	DHCR7	PI3P	7935100	CONTROL	10806	733.984	9.51961	9.51961	123	0.911	Tier 1 — Extreme
	SNRPA1	BAZ1B	PI3P	19370000	CONTROL	26676	725.985	9.5038	9.5038	124	0.911	Tier 1 — Extreme
	BYSL	CLPX	PI3P	13618000	CONTROL	18771	725.288	9.50241	9.50241	125	0.91	Tier 1 — Extreme
	ATP5B	TNKS1BP1	PI3P	9538200	CONTROL	13192	722.756	9.49736	9.49736	126	0.909	Tier 1 — Extreme
	FAM195A	SMARCA4	PI3P	12286000	CONTROL	17253	711.902	9.47553	9.47553	127	0.909	Tier 1 — Extreme
	C14orf166	PIGT	PI3P	14609000	CONTROL	20581	709.657	9.47098	9.47098	128	0.908	Tier 1 — Extreme
	NOP9	PEX16	PI3P	24975000	CONTROL	35835	696.847	9.4447	9.4447	130	0.906	Tier 1 — Extreme
	WBP11	RAD50	PI3P	19367000	CONTROL	28210	686.408	9.42292	9.42292	131	0.906	Tier 1 — Extreme
	AFG3L2	EIF4E2	PI3P	10292000	CONTROL	15051	683.582	9.41697	9.41697	132	0.905	Tier 1 — Extreme
	ANKRD17	ORC5	PI3P	12759000	CONTROL	18803	678.382	9.40595	9.40595	133	0.904	Tier 1 — Extreme
	PAM16	DMXL1	PI3P	9086400	CONTROL	13459	674.867	9.39846	9.39846	134	0.903	Tier 1 — Extreme
	NACA	ACSL3	PI3P	6954200	CONTROL	10311	674.118	9.39686	9.39686	135	0.903	Tier 1 — Extreme
	HIST1H3A	EXOC7	PI3P	25593000	CONTROL	38047	672.58	9.39356	9.39356	136	0.902	Tier 1 — Extreme
	FUBP3	TMEM11	PI3P	24440000	CONTROL	36334	672.556	9.39351	9.39351	137	0.901	Tier 1 — Extreme
	KIF2A	THOC2	PI3P	7452700	CONTROL	11084	672.081	9.39249	9.39249	138	0.901	Tier 1 — Extreme
	TCF25	TUBB8	PI3P	23616000	CONTROL	35310	668.724	9.38527	9.38527	139	0.9	Tier 1 — Extreme
	THEM6	FANCD2	PI3P	21933000	CONTROL	33009	664.355	9.37581	9.37581	140	0.899	Tier 1 — Extreme
	ATP2A2	SEC62	PI3P	8557100	CONTROL	12952	660.423	9.36725	9.36725	141	0.898	Tier 1 — Extreme
	VRK2	SSX2IP	PI3P	7989600	CONTROL	12209	654.135	9.35344	9.35344	143	0.897	Tier 1 — Extreme
	NUMA1	COPE	PI3P	23883000	CONTROL	36566	653.059	9.35107	9.35107	144	0.896	Tier 1 — Extreme
	SF3B1	INTS1	PI3P	23595000	CONTROL	36240	650.986	9.34648	9.34648	145	0.896	Tier 1 — Extreme
	EIF3I	PTPMT1	PI3P	8195700	CONTROL	13069	626.871	9.29202	9.29202	148	0.893	Tier 1 — Extreme
	BRI3BP	HIST2H2AB	PI3P	18436000	CONTROL	29509	624.653	9.28691	9.28691	149	0.893	Tier 1 — Extreme
	KLF16	PPFIBP1	PI3P	14410000	CONTROL	23147	622.409	9.28172	9.28172	150	0.892	Tier 1 — Extreme
	PRRC2B	CDC27	PI3P	12499000	CONTROL	20795	600.914	9.23101	9.23101	152	0.89	Tier 1 — Extreme
	PRKRA	NR3C1	PI3P	12757000	CONTROL	21354	597.266	9.22223	9.22223	153	0.89	Tier 1 — Extreme
	DHX29	MMGT1	PI3P	6890300	CONTROL	11549	596.357	9.22003	9.22003	154	0.889	Tier 1 — Extreme
	NELFE	DNAJC30	PI3P	6952000	CONTROL	11754	591.207	9.20752	9.20752	155	0.888	Tier 1 — Extreme
	CCDC137	MRPL55	PI3P	10817000	CONTROL	18357	589.097	9.20236	9.20236	157	0.887	Tier 1 — Extreme
	CCDC47	NCAPG	PI3P	16948000	CONTROL	28836	587.636	9.19878	9.19878	158	0.886	Tier 1 — Extreme
	BTF3	CDK1	PI3P	11111000	CONTROL	19375	573.323	9.16321	9.16321	159	0.885	Tier 1 — Extreme
	SRPRB	ERGIC1	PI3P	22473000	CONTROL	39610	567.285	9.14793	9.14793	160	0.885	Tier 1 — Extreme
	NOP58	INTS12	PI3P	9800700	CONTROL	17332	565.306	9.14289	9.14289	162	0.883	Tier 1 — Extreme
	ATXN2	SMC1A	PI3P	8719400	CONTROL	15780	552.385	9.10953	9.10953	165	0.881	Tier 1 — Extreme
	ANKZF1	MRPL14	PI3P	7022100	CONTROL	12770	549.676	9.10244	9.10244	166	0.88	Tier 1 — Extreme
	ISG20L2	CHTF18	PI3P	8760600	CONTROL	16116	543.428	9.08595	9.08595	167	0.88	Tier 1 — Extreme
	TIMM50	TUBA4A	PI3P	13205000	CONTROL	24599	536.702	9.06798	9.06798	168	0.879	Tier 1 — Extreme
	MEPCE	SMPD4	PI3P	15310000	CONTROL	28646	534.362	9.06167	9.06167	169	0.878	Tier 1 — Extreme
	UFL1	TUBA1A	PI3P	10331000	CONTROL	19339	534.068	9.06088	9.06088	170	0.877	Tier 1 — Extreme
	TMEM97	MDN1	PI3P	12429000	CONTROL	24172	514.084	9.00586	9.00586	171	0.877	Tier 1 — Extreme
	DIDO1	TUBGCP4	PI3P	6314500	CONTROL	12374	510.098	8.99463	8.99463	172	0.876	Tier 1 — Extreme
	EIF3D	FEN1	PI3P	18059000	CONTROL	35490	508.776	8.99089	8.99089	174	0.875	Tier 1 — Extreme
	JPH1	NDUFB10	PI3P	13520000	CONTROL	26732	505.666	8.98204	8.98204	177	0.872	Tier 1 — Extreme
	YME1L1	RIF1	PI3P	6964700	CONTROL	13784	505.091	8.9804	8.9804	178	0.872	Tier 1 — Extreme
	LRPPRC	PTRH2	PI3P	17292000	CONTROL	34530	500.71	8.96783	8.96783	179	0.871	Tier 1 — Extreme
	SPATA5	COPB1	PI3P	16365000	CONTROL	34453	474.926	8.89156	8.89156	186	0.866	Tier 1 — Extreme
	NEMF	45717	PI3P	16064000	CONTROL	34751	462.194	8.85235	8.85235	189	0.864	Tier 1 — Extreme
	ATP5J2	CAMK2G	PI3P	4780100	CONTROL	10338	462.158	8.85224	8.85224	190	0.863	Tier 1 — Extreme
	COX7A2	PIAS1	PI3P	9734800	CONTROL	21284	457.269	8.8369	8.8369	193	0.861	Tier 1 — Extreme
	MRPS34	SF3B6	PI3P	12138000	CONTROL	27259	445.203	8.79832	8.79832	194	0.86	Tier 1 — Extreme
	GIGYF2	IPO7	PI3P	9664100	CONTROL	21938	440.419	8.78273	8.78273	195	0.859	Tier 1 — Extreme
	MPG	LEMD2	PI3P	5711300	CONTROL	13242	431.14	8.75201	8.75201	196	0.859	Tier 1 — Extreme
	TMEM160	KRT4	PI3P	11215000	CONTROL	26144	428.888	8.74446	8.74446	197	0.858	Tier 1 — Extreme
	TIMM17A	TARBP2	PI3P	15617000	CONTROL	37062	421.318	8.71877	8.71877	199	0.857	Tier 1 — Extreme
	PRKDC	LTN1	PI3P	12005000	CONTROL	28645	419.023	8.71089	8.71089	202	0.854	Tier 1 — Extreme
	USMG5	RALY	PI3P	11697000	CONTROL	28540	409.774	8.67869	8.67869	207	0.851	Tier 1 — Extreme
	MECP2	PEX11B	PI3P	8310300	CONTROL	20363	408.008	8.67245	8.67245	208	0.85	Tier 1 — Extreme
	OXA1L	TONSL	PI3P	12186000	CONTROL	30029	405.74	8.66441	8.66441	209	0.849	Tier 1 — Extreme
	VDAC1	MCM7	PI3P	6670400	CONTROL	16688	399.593	8.64239	8.64239	210	0.849	Tier 1 — Extreme
	ABCD1	ATRX	PI3P	4217000	CONTROL	10557	399.262	8.64119	8.64119	211	0.848	Tier 1 — Extreme
	ATXN10	CCDC167	PI3P	4096200	CONTROL	10300	397.497	8.6348	8.6348	212	0.847	Tier 1 — Extreme
	EIF3G	RNF5	PI3P	5192400	CONTROL	13072	397.064	8.63323	8.63323	214	0.846	Tier 1 — Extreme
	ANTXR1	UTS2	PI3P	6899300	CONTROL	17610	391.672	8.6135	8.6135	217	0.844	Tier 1 — Extreme
	C9orf114	SPG7	PI3P	6482400	CONTROL	16616	390.013	8.60738	8.60738	218	0.843	Tier 1 — Extreme
	ZC3H8	EXOC5	PI3P	7972300	CONTROL	20739	384.319	8.58616	8.58616	220	0.841	Tier 1 — Extreme
	PFKM	MAD1L1	PI3P	4967200	CONTROL	12971	382.799	8.58044	8.58044	221	0.841	Tier 1 — Extreme
	ECT2	ORC2	PI3P	3834000	CONTROL	10102	379.342	8.56735	8.56735	222	0.84	Tier 1 — Extreme
	ERLIN1	TTC21B	PI3P	4567600	CONTROL	12378	368.861	8.52693	8.52693	225	0.838	Tier 1 — Extreme
	NDUFA13	TTC37	PI3P	13392000	CONTROL	36762	364.24	8.50874	8.50874	226	0.837	Tier 1 — Extreme
	CDC6	EIF5A	PI3P	3684600	CONTROL	10289	357.937	8.48356	8.48356	229	0.835	Tier 1 — Extreme
	PARP2	SART3	PI3P	7248500	CONTROL	20401	355.214	8.47255	8.47255	230	0.834	Tier 1 — Extreme
	NCAPH2	CLPB	PI3P	4470900	CONTROL	12667	352.818	8.46278	8.46278	232	0.833	Tier 1 — Extreme
	CNOT1	ANAPC16	PI3P	5707700	CONTROL	16202	352.175	8.46015	8.46015	233	0.832	Tier 1 — Extreme
	INTS3	RQCD1	PI3P	13790000	CONTROL	39188	351.849	8.45881	8.45881	234	0.831	Tier 1 — Extreme
	TARDBP	RING1	PI3P	4467400	CONTROL	12697	351.709	8.45824	8.45824	235	0.831	Tier 1 — Extreme
	VDAC2	ZNF668	PI3P	3677500	CONTROL	10482	350.673	8.45398	8.45398	236	0.83	Tier 1 — Extreme
	ATAD1	HSPB1	PI3P	9153800	CONTROL	26391	346.788	8.43791	8.43791	238	0.828	Tier 1 — Extreme
	NDUFB4	RABL3	PI3P	6562900	CONTROL	19002	345.289	8.43166	8.43166	239	0.828	Tier 1 — Extreme
	TMEM201	AKAP8	PI3P	4876100	CONTROL	14350	339.68	8.40803	8.40803	241	0.826	Tier 1 — Extreme
	IFRD1	FKBP8	PI3P	7841700	CONTROL	23425	334.687	8.38667	8.38667	243	0.825	Tier 1 — Extreme
	CHD7	MRE11A	PI3P	9676300	CONTROL	28941	334.288	8.38495	8.38495	244	0.824	Tier 1 — Extreme
	SLC35B2	HADHA	PI3P	8821100	CONTROL	26647	330.973	8.37057	8.37057	245	0.823	Tier 1 — Extreme
	VARS	MAN1B1	PI3P	3559300	CONTROL	10828	328.561	8.36002	8.36002	246	0.823	Tier 1 — Extreme
	NCAPG2	HDAC2	PI3P	8087400	CONTROL	24768	326.46	8.35076	8.35076	247	0.822	Tier 1 — Extreme
	HDAC1	NDUFS2	PI3P	6695300	CONTROL	20658	324.024	8.33996	8.33996	248	0.821	Tier 1 — Extreme
	GCN1L1	CHD1L	PI3P	9380700	CONTROL	29878	313.914	8.29423	8.29423	249	0.82	Tier 1 — Extreme
	SF3B4	DAXX	PI3P	7184000	CONTROL	23030	311.873	8.28482	8.28482	250	0.82	Tier 1 — Extreme
	CEPT1	NDUFS7	PI3P	3785900	CONTROL	12189	310.473	8.27832	8.27832	251	0.819	Tier 1 — Extreme
	NVL	HADHB	PI3P	7556600	CONTROL	24390	309.76	8.27501	8.27501	252	0.818	Tier 1 — Extreme
	SLC16A1	RETSAT	PI3P	4617200	CONTROL	14951	308.719	8.27015	8.27015	253	0.818	Tier 1 — Extreme
	JAK1	PEX1	PI3P	3194600	CONTROL	10378	307.676	8.26527	8.26527	254	0.817	Tier 1 — Extreme
	EXD2	SEC22B	PI3P	4426600	CONTROL	14470	305.81	8.25649	8.25649	255	0.816	Tier 1 — Extreme
	MLH1	YWHAZ	PI3P	4917000	CONTROL	16150	304.364	8.24966	8.24966	256	0.815	Tier 1 — Extreme
	TSPYL1	CEBPB	PI3P	5779800	CONTROL	19052	303.29	8.24456	8.24456	257	0.815	Tier 1 — Extreme
	TTC17	MAZ	PI3P	5776200	CONTROL	19062	302.943	8.2429	8.2429	258	0.814	Tier 1 — Extreme
	EIF2B1	COX6C	PI3P	8688000	CONTROL	29635	293.118	8.19534	8.19534	261	0.812	Tier 1 — Extreme
	NFIA	RBM19	PI3P	6235100	CONTROL	21530	289.534	8.17759	8.17759	263	0.81	Tier 1 — Extreme
	EIF2B2	EIF3K	PI3P	6592100	CONTROL	22770	289.445	8.17714	8.17714	264	0.81	Tier 1 — Extreme
	YY1	ORC3	PI3P	4211000	CONTROL	14636	287.617	8.16801	8.16801	265	0.809	Tier 1 — Extreme
	NME4	CSNK2B	PI3P	2987800	CONTROL	10496	284.526	8.15242	8.15242	267	0.807	Tier 1 — Extreme
	AURKA	PMS2	PI3P	8720500	CONTROL	30678	284.213	8.15083	8.15083	268	0.807	Tier 1 — Extreme
	ARL6IP4	GEMIN6	PI3P	9617600	CONTROL	34095	282.041	8.13976	8.13976	269	0.806	Tier 1 — Extreme
	PHB2	ORC4	PI3P	6001700	CONTROL	21437	279.904	8.12879	8.12879	270	0.805	Tier 1 — Extreme
	GATAD2A	MRPS22	PI3P	4022900	CONTROL	14876	270.338	8.07862	8.07862	273	0.803	Tier 1 — Extreme
	NUFIP1	ALDH18A1	PI3P	9416400	CONTROL	35201	267.466	8.06321	8.06321	274	0.802	Tier 1 — Extreme
	SPAG5	SLC25A29	PI3P	3348800	CONTROL	12741	262.734	8.03746	8.03746	275	0.802	Tier 1 — Extreme
	PEX3	NDUFA5	PI3P	3806100	CONTROL	14525	261.948	8.03314	8.03314	276	0.801	Tier 1 — Extreme
	WDR61	MPV17L2	PI3P	6838500	CONTROL	26109	261.871	8.03271	8.03271	277	0.8	Tier 1 — Extreme
	SRPR	QIL1	PI3P	9897900	CONTROL	38555	256.688	8.00387	8.00387	278	0.8	Tier 1 — Extreme
	SKP1	TUBGCP2	PI3P	2808400	CONTROL	10980	255.658	7.99807	7.99807	279	0.799	Tier 1 — Extreme
	CCDC101	SFXN3	PI3P	6969400	CONTROL	27588	252.579	7.98059	7.98059	280	0.798	Tier 1 — Extreme
	AIFM1	TOMM40	PI3P	6117300	CONTROL	24835	246.268	7.94409	7.94409	283	0.796	Tier 1 — Extreme
	FAR1	ATP5H	PI3P	2825100	CONTROL	11499	245.576	7.94003	7.94003	284	0.795	Tier 1 — Extreme
	SMC2	KANK2	PI3P	9348200	CONTROL	38776	241.051	7.9132	7.9132	287	0.793	Tier 1 — Extreme
	ESYT2	RHOF	PI3P	7033300	CONTROL	29925	234.992	7.87647	7.87647	290	0.791	Tier 1 — Extreme
	ANKHD1	CPS1	PI3P	4627900	CONTROL	19796	233.721	7.86864	7.86864	293	0.789	Tier 1 — Extreme
[truncated: 841 more rows]
